# Supplementary material for: Mapping brain structural differences and neuroreceptor correlates in Parkinson’s disease visual hallucinations
Source: Nat Commun. 2022 Jan 26;13:519. doi: 10.1038/s41467-022-28087-0 (PMC8791961; doi:10.1038/s41467-022-28087-0)
Supplement: Supplementary file 4 — Source Data [file 41467_2022_28087_MOESM4_ESM.zip]

Archive with 3 entries (2 files):
- Data_source file_MVignando_0912.xlsx
- __MACOSX/
- __MACOSX/._Data_source file_MVignando_0912.xlsx
