# Supplementary material for: Mapping brain structural differences and neuroreceptor correlates in Parkinson’s disease visual hallucinations
Source: Nat Commun. 2022 Jan 26;13:519. doi: 10.1038/s41467-022-28087-0 (PMC8791961; doi:10.1038/s41467-022-28087-0)
Supplement: Supplementary file 4 — Source Data [file 41467_2022_28087_MOESM4_ESM.zip › Data_source file_MVignando_0912.xlsx]

## Sheet: Table1(and Fig1). Sample vars
new_id	groupN	vh	gender	age	onset	NPI	UPDRS_VH	LED	mmse	updrs_motor
s1	1	1	M	63	4	8	/	200	28	36
s10	1	1	M	66	12	1	/	850	27	27
s100	2	0	F	69.5041	0.745205	0	/	600	25	26
s101	2	0	F	69.8767	4.07945	0	/	615	23	25.1489
s102	2	0	M	69.6877	3.70685	0	/	300	25	23
s103	2	0	M	70.8466	0.449315	0	/	380	25	35
s104	2	0	M	63.3781	6.13151	0	/	400	30	62
s105	2	0	M	68.9973	3.61918	0	/	760	29	38
s106	2	0	M	71.3151	6.13151	0	/	600	30	21
s107	2	0	M	70.3973	2.0411	0	/	300	30	23
s108	2	0	F	88.1863	0.942466	0	/	225	29	7
s109	2	0	F	68.3616	0.550685	0	/	300	29	25.1489
s11	1	1	F	65	16	14	/	1302	27	29
s110	2	0	F	82.5534	1.10411	0	/	600	27	25.1489
s112	2	0	M	75.2849	1.19452	0	/	400	29	37
s113	2	0	F	61.5151	9.10411	0	/	450	27	39
s114	2	0	F	75.8767	1.49863	0	/	400	28	19
s115	2	0	F	72.4986	0.561644	0	/	400	26	7
s116	2	0	M	67.263	2.08493	0	/	450	26	19
s117	2	0	F	74.7781	5.05479	0	/	0	24	21
s12	1	1	M	68	9	2	/	812	29	13
s120	2	0	F	71.7178	0.50411	0	/	400	25	25.1489
s121	2	0	F	77.1397	0.150685	0	/	0	27	13
s122	2	0	M	77.9342	2.0411	0	/	400	24	19
s123	2	0	M	71.7041	1	0	/	150	27	13
s124	2	0	M	72.5918	5.10685	0	/	660	29	20
s125	2	0	F	71.4329	3.28493	0	/	600	29	25.1489
s126	2	0	M	64.0658	2.03288	0	/	510	27	25.1489
s128	2	0	F	73.9726	3.87123	0	/	830	26	49
s129	2	0	M	78.9342	20.0438	0	/	530	24	31
s13	1	1	M	67	12	4	/	410	26	23
s130	2	0	M	70.8986	0.10411	0	/	190	28	20
s131	2	0	F	60.8603	2.20548	0	/	310	27	14
s132	2	0	F	62.5753	4.06301	0	/	450	29	25
s133	2	0	F	69.4055	5.06027	0	/	530	27	27
s134	2	0	F	71.3014	4.07397	0	/	830	23	16
s135	2	0	F	62.6164	0.641096	0	/	0	26	11
s136	2	0	M	84.9479	2.05205	0	/	450	22	19
s137	2	0	M	72.2411	2.50959	0	/	490	28	23
s138	2	0	F	78.6959	3.04384	0	/	530	25	25.1489
s139	2	0	F	64.2137	4.09315	0	/	530	22	24
s140	2	0	M	69.3973	1.05753	0	/	600	27	21
s142	2	0	F	74.8082	1.4411	0	/	475	24	25.1489
s143	2	0	M	60.4548	1.01096	0	/	200	26	24
s144	2	0	F	68.1671	2.09863	0	/	450	29	12
s145	2	0	M	63.9781	5.05753	0	/	450	26	25
s146	2	0	F	68.1205	1.09315	0	/	600	25	31
s147	2	0	F	70.2904	2.09589	0	/	700	22	25.1489
s148	2	0	M	76.537	2.08767	0	/	0	21	30
s149	2	0	M	75.8685	1.05753	0	/	0	23	25.1489
s15	1	1	M	61	7	3	/	1210	28	32
s150	2	0	F	64.4	2.10137	0	/	0	27	25.1489
s151	2	0	M	74.2795	3.04384	0	/	530	22	25.1489
s152	2	0	F	64.0466	1.08219	0	/	0	28	17
s153	2	0	F	76.0795	1.01918	0	/	0	24	15
s154	2	0	F	71.5918	2.03562	0	/	0	24	15
s156	2	0	F	69.8384	2.07123	0	/	0	30	29
s157	2	0	M	63.0685	1.36438	0	/	760	23	25.1489
s158	2	0	M	78.0356	1.11781	0	/	300	26	15
s159	2	1	F	70.8411	2.06027	2	/	600	24	34
s16	1	1	F	59	8	3	/	1100	27	22
s160	2	1	F	73.474	3.69589	6	/	680	26	14
s161	2	1	M	72.5507	1.07397	6	/	450	30	33
s162	2	1	M	79.7452	0.389041	1	/	300	24	25.1489
s163	2	1	F	72.2493	6.04658	2	/	450	28	21
s164	2	1	M	71.2767	0.526027	9	/	0	22	25.1489
s166	2	1	F	79.0384	1.06301	1	/	400	30	8
s167	2	1	F	71.4685	1.8	6	/	450	27	19
s168	2	1	F	76.1644	0.884932	1	/	0	18	37
s169	2	1	F	74.074	10.1178	2	/	150	23	25.1489
s17	1	1	M	68	12	4	/	625	28	24
s170	2	1	F	71.0877	11.5479	6	/	1200	22	30
s171	2	1	F	82.3425	1.07945	2	/	0	27	25.1489
s173	2	1	M	74.1726	6.10411	3	/	975	28	23
s174	2	1	M	69.5014	2.15068	6	/	600	30	15
s175	2	1	M	68.7644	10.1068	1	/	720	27	23
s176	2	1	F	75.7288	1.04384	9	/	450	27	19
s177	2	1	M	74.4466	3.39726	4	/	600	20	42
s179	2	1	M	57.9315	6.93425	9	/	900	25	39
s18	1	1	F	65	7	12	/	930	28	26
s180	2	1	M	79.8055	1.28493	12	/	340	27	25.1489
s181	2	1	M	57.3479	6.04384	1	/	720	29	27
s182	2	1	F	71.2356	4.67397	3	/	400	24	29
s183	2	1	F	70.663	1.02192	6	/	150	26	30
s184	2	1	F	75.0712	2.20822	1	/	530	22	24
s185	2	1	F	70.5479	5.00822	12	/	1000	28	39
s186	2	1	M	68.8329	0.624658	4	/	480	27	7
s187	2	1	M	73.6466	1.0411	1	/	300	28	35
s188	2	1	M	73.6959	0.306849	9	/	0	24	10
s189	2	1	F	58.8712	0.8	1	/	430	26	18
s190	2	1	M	75.3479	2.22466	12	/	400	25	23
s191	2	1	M	73.0384	0.687671	2	/	200	26	50
s193	2	1	M	66.3342	6.07671	1	/	660	23	7
s194	2	1	M	76.7288	9.90685	1	/	830	21	37
s195	2	1	F	71.8904	1.56164	6	/	450	28	17
s196	2	1	M	68.8986	6.91781	1	/	750	27	40
s197	2	1	F	69.663	8.28493	2	/	750	19	25.1489
s198	2	1	M	77.463	0.821918	1	/	675	26	28
s199	2	1	F	67.0603	2.06849	9	/	0	29	32
s2	1	1	M	60	10	0	/	1155	28	23
s20	1	0	M	62	11	2	/	725	29	10
s200	2	1	F	77.2658	7.89315	2	/	600	27	44
s202	2	1	F	79.1534	0.273973	6	/	0	30	25.1489
s203	2	1	M	56.3836	8.03562	12	/	825	27	35
s204	2	1	M	71.3342	3.37808	1	/	530	27	28
S205	3	1	M	75	8	4	/	466	24	23
S207	3	1	M	72	4	1	/	500	24	62
S208	3	1	M	77	12	6	/	938	24	61
S209	3	1	F	79	30	3	/	275	27	87
s21	1	0	M	54	3	0	/	388	30	24
S210	3	1	F	72	8	3	/	1025	27	59
S211	3	1	M	73	9	6	/	582	29	48
S212	3	1	M	76	1	2	/	300	26	9
S213	3	1	M	70	19	3	/	375	27	50
S214	3	1	M	77	8	6	/	50	26	77
S215	3	1	M	79	2.5	2	/	188	25	41
s216	5	1	F	67	7	/	2	1200	25	41
s217	5	0	M	67	3	/	0	600	29.27	41
s218	5	0	M	62	6	/	0	1850	30	19
s219	5	0	M	72	8	/	0	1200	30	46
s22	1	0	M	70	3	0	/	560	27	39
s220	5	0	F	45	5	/	0	350	30	26
s222	5	0	F	65	8	/	0	950	29	60
s223	5	1	F	71	14	/	1	600	29.27	46
s224	5	0	M	65	5	/	0	600	30	13
s225	5	1	M	63	7	/	1	350	29.27	47
s226	5	0	M	59	10	/	0	1200	30	10
s227	5	0	M	59	3	/	0	1325	30	48
s228	5	0	M	72	11	/	0	650	29.27	13
s23	1	0	M	58	3	0	/	480	28	10
s230	5	0	M	55	6	/	0	2100	28	13
s231	5	1	M	82	5	/	3	600	30	43
s232	5	0	M	59	3	/	0	120	29.27	11
s233	5	0	M	61	10	/	0	850	30	24
s238	5	1	F	72	10	/	2	900	29	29
s239	5	1	M	62	9	/	1	400	30	35
s24	1	0	F	64	5	0	/	1025	30	20
s240	5	0	F	60	3	/	0	450	29	31
s241	5	1	F	65	4	/	1	50	30	34
s243	5	0	M	64	7	/	0	550	30	18
s244	5	1	M	71	3	/	1	1800	29	11
s245	5	0	F	67	3	/	0	0	30	28
s246	5	0	M	66	5	/	0	700	30	44
s247	5	0	M	75	6	/	0	1050	30	48
s248	5	0	M	71	10	/	0	300	30	49
s249	5	1	M	66	7	/	1	1500	29.27	13
s25	1	0	M	63	19	0	/	825	30	20
s251	5	0	F	79	10	/	0	1300	29.27	31
s259	5	0	M	66	8	/	0	50	29.27	14
s26	1	0	M	65	10	0	/	925	20	29
s260	5	0	M	76	4	/	0	300	30	39
s261	5	1	M	56	10	/	1	450	30	24
s262	5	0	M	60	3	/	0	600	29	36
s263	5	1	F	64	17	/	1	1000	26	43
s264	5	0	M	76	4	/	0	1300	29.27	29
s265	5	0	M	71	10	/	0	700	29.27	34
s266	5	0	M	73	5	/	0	525	29	26
s267	5	0	F	62	5	/	0	1100	30	13
s268	5	0	M	67	12	/	0	1800	26	22
s269	5	1	F	63	4	/	1	300	26	17
s27	1	0	F	62	3	0	/	415	28	17
s270	5	0	M	64	0	/	0	150	30	20
s271	5	0	F	54	2	/	0	225	26	21
s272	5	0	M	77	6	/	0	450	28	12
s273	5	1	F	63	10	/	1	600	29	8
s274	5	1	M	76	3	/	1	400	28	54
s275	5	1	M	72	9	/	2	1050	29	28
s276	5	1	M	58	8	/	1	1350	25	26
s277	5	1	M	75	6	/	1	400	29	51
s278	5	0	M	61	8	/	0	1450	29	11
s279	5	0	M	71	5	/	0	1000	29.27	51
s28	1	0	M	63	9	0	/	775	30	21
s280	5	1	M	69	5	/	1	550	29	19
s281	5	0	M	79	8	/	0	1200	29.27	29
s283	5	0	M	70	3	/	0	400	30	9
s285	5	0	M	81	3	/	0	300	39	40
s286	5	0	F	74	13	/	0	1500	29.27	25
s287	5	0	M	64	4	/	0	550	28	19
s288	5	0	M	75	1	/	0	300	30	30
s29	1	0	F	65	18	0	/	935	29	31
s290	5	0	M	77	6	/	0	1000	30	45
s291	5	1	M	80	9	/	2	1750	29	39
s292	5	0	M	64	3	/	0	600	30	16
s293	5	0	F	69	13	/	0	1000	30	22
s294	5	1	M	73	2	/	1	200	28	24
s295	5	0	M	76	10	/	0	600	30	57
s296	5	1	F	63	1	/	3	100	26	55
s297	5	0	M	61	12	/	0	1600	30	66
s298	5	0	M	81	4	/	0	700	30	48
s299	5	0	M	65	0	/	0	75	29	12
s3	1	1	M	65	15	2	/	1530	20	43
s30	1	0	M	69	4	0	/	750	29	22
s300	5	0	F	73	7	/	0	890	28	0
s301	5	1	M	66	5	/	2	780	30	24
s302	5	1	M	66	10	/	1	1350		44
s303	5	0	M	46	5	/	0	700	30	28
s304	5	1	F	55	4	/	1	250	30	26
s305	5	0	M	68	4	/	0	300	29	28
s306	5	1	M	56	1	/	1	400	29	11
s307	5	0	M	63	5	/	0	600	30	38
s308	5	0	F	67	9	/	0	750	30	1
s309	5	1	F	66	4	/	1	300	30	33
s31	1	0	F	64	3	0	/	710	29	19
s310	5	0	M	71	1	/	0	375	26	71
s311	5	0	M	70	5	/	0	410	30	33
s312	5	1	M	52	2	/	1	600	30	49
s313	5	0	M	76	1	/	0	300	29	13
s314	5	0	M	64	1	/	0	100	30	22
s315	5	0	F	45	0	/	0	750	30	10
s316	5	1	F	68	3	/	1	300	30	26
s317	5	1	M	65	0	/	2	100	30	36
s318	5	0	M	51	1	/	0	0	29	8
s319	5	0	M	69	0	/	0	100	30	28
s32	1	0	M	62	7	0	/	1375	29	13
s320	5	0	M	54	1	/	0	100	30	15
s321	5	1	F	73	2	/	1	300	30	24
S322	4	0	M	65	8	/	/		30	24
S323	4	0	M	69	9	/	/		29	16
S324	4	0	M	62	2	/	/		30	28
S325	4	0	F	56	3	/	/		29	23
S326	4	0	F	58	6	/	/		30	26
S327	4	0	M	71	9	/	/		29	31
S328	4	1	M	58	1	/	/		30	19
S329	4	1	M	71	3	/	/		19	59
s33	1	0	M	65	6	0	/	600	26	29
S330	4	0	M	75	6	/	/		30	37
S331	4	0	M	72	4	/	/		30	17
S332	4	1	F	75	7	/	/		30	37
S333	4	1	F	66	15	/	/		29	45
S334	4	1	M	74	15	/	/		25	50
S335	4	1	F	61	9	/	/		25	42
S336	4	1	F	76	7	/	/		30	28
S337	4	0	f		5	/	/		30	28
s338	6	0	M	68.92	1.71	/	0	100	29	38
s339	6	0	M	71.36	1.33	/	0	300	30	23
s34	1	0	M	60	6	0	/	1000	30	17
s340	6	0	M	42.32	1.78	/	0	100	28	36
s341	6	0	F	72.61	0.46	/	0	100	27	25
s342	6	0	M	61.86	0.37	/	0	0	26	30
s343	6	0	M	63.33	0.95	/	0	450	28	17
s344	6	0	F	49.66	1.86	/	0	40	29	17
s345	6	0	M	64.16	0.58	/	0	150	30	42
s346	6	0	F	38.67	2.79	/	0	550	30	18
s347	6	1	F	40.88	2.71	/	1	880	30	25
s348	6	0	M	72.75	0.97	/	0	300	29	42
s349	6	0	M	68.62	2.94	/	0	550	29	29
s350	6	1	M	66.25	2.01	/	1	450	29	8
s351	6	0	F	56.48	2.25	/	0		29	18
s352	6	0	F	46.98	2.29	/	0	180	29	15
s353	6	0	M	70.75	0.92	/	0	400	28	15
s354	6	0	F	61.51	2.97	/	0	340	30	20
s355	6	1	F	50.46	2.32	/	1	300	29	36
s356	6	0	F	56.52	1.78	/	0	0	28	15
s357	6	0	F	62.96	4.4	/	0	340	29	22
s358	6	0	M	63.74	3.58	/	0	350	29	16
s359	6	0	F	40.77	1.56	/	0	100	30	22
s360	6	0	F	81.42	4.18	/	0	320	26	32
s361	6	1	F	65.2	3.48	/	1	400	28	8
s362	6	0	M	88.57	4.45	/	0	687.5	27	39
s363	6	0	M	68.28	2.9	/	0	620	30	17.0323
s364	6	0	F	59.76	0.29	/	0	250	28	23
s365	6	0	F	65.28	3.77	/	0	500	30	14
s366	6	0	M	49.83	3.86	/	0	725	30	7
s367	6	1	F	65.61	0.5	/	1	200	30	16
s368	6	0	M	55.76	0.23	/	0	0	29	11
s369	6	0	M	69.57	1.11	/	0	0	26	23
s37	7	0	F	60	/	/	/	/	/	/
s370	6	0	M	68.79	1.35	/	0	0	29	20
s371	6	0	M	67.6	4.61	/	0	0	30	27
s372	6	0	F	49.64	5.17	/	0	750	30	37
s373	6	0	F	73.6	0.36	/	0	0	30	19.5938
s374	6	0	F	69.39	1.39	/	0	300	29	9
s375	6	0	M	47.27	0.32	/	0	0	27	22
s376	6	0	M	46.92	2.62	/	0	100	30	29
s377	6	0	F	52.84	4.45	/	0	420	30	22
s378	6	0	M	71.02	4.37	/	0	260	27	23
s379	6	0	M	57.88	4.58	/	0	300	30	31
s38	7	0	F	71	/	/	/	/	/	/
s380	6	0	M	65.19	6.13	/	0	300	28	66
s381	6	0	M	46.7	3.8	/	0	800	29	9
s382	6	0	M	71.61	1.36	/	0	400	30	23
s383	6	0	F	64.51	0.3	/	0	600	29	17
s384	6	0	M	80.02	0.5	/	0	0	30	19
s385	6	0	M	54.49	3.21	/	0	700	29	30
s386	6	0	M	70.9	6.05	/	0	1215	28	31
s387	6	0	F	49.7	0.21	/	0	150	30	42
s388	6	0	M	76.73	1.68	/	0	450	28	16
s389	6	0	F	84.3	4.28	/	0	450	29	26
s39	7	0	M	65	/	/	/	/	/	/
s390	6	0	M	70.72	0.51	/	0	300	28	30
s391	6	0	M	56.95	0.7	/	0	300	30	28
s392	6	0	F	69.37	0.84	/	0	300	27	14
s393	6	0	M	61.36	0.99	/	0	0	30	18
s394	6	0	M	77.27	2.39	/	0	300	29	34
s395	6	0	F	83.32	4.19	/	0	250	30	24
s396	6	0	M	59.73	2.74	/	0	775	29	38
s397	6	0	F	62.36	0.3	/	0	100	27	12
s398	6	0	M	73.68	0.4	/	0	100	30	26
s399	6	0	M	58.24	0.87	/	0	250	28	13
s4	1	1	M	66	11	1	/	1370	26	35
s400	6	0	M	68.23	5.59	/	0	625	29	33
s401	6	0	F	68.23	0.47	/	0	0	26	26
s402	6	0	M	75.36	4.6	/	0	350	30	29
s403	6	0	M	57.55	0.36	/	0	0	29	13
s404	6	0	M	60.78	0.41	/	0	100	28	28
s405	6	0	F	64.22	2.85	/	0	600	26	18
s406	6	0	M	63.69	0.62	/	0	0	30	23
s407	6	0	M	61.99	0.36	/	0	400	28	16
s408	6	0	M	69.02	0.22	/	0	100	28	5
s409	6	0	F	56.24	2.05	/	0	400	27	13
s410	6	1	F	66.73	1.09	/	1	360	29	29
s411	6	0	M	67.06	1.54	/	0	100	30	23
s412	6	0	M	65.4	2	/	0	300	29	14
s413	6	0	F	68.33	2.36	/	0	520	30	24
s414	6	0	M	69.58	3.13	/	0	450	29	47
s415	6	0	M	64.32	2.11	/	0	100	30	20
s416	6	0	M	70.01	2.12	/	0	525	29	26
s417	6	0	F	54.41	1.04	/	0	300	28	18
s418	6	0	M	71.26	1.1	/	0	300	29	26
s419	6	0	M	61.5	1.41	/	0	100	28	7
s42	7	1	M	63	/	/	/	/	/	/
s420	6	0	M	60.96	1.86	/	0	498.75	28	25
s421	6	0	M	50.02	4.33	/	0	350	30	38
s422	6	0	M	81.73	1.71	/	0	0	25	20
s423	6	0	M	72.78	1.55	/	0	300	30	22
s424	6	1	M	67.33	1.89	/	1	312.5	26	39
s425	6	0	M	59.54	2.54	/	0	60	27	30
s426	6	0	F	75.49	2.2	/	0	450	27	26
s427	6	0	F	57.34	1.85	/	0	575	29	24
s428	6	0	M	64.6	1.66	/	0	300	29	22
s429	6	0	F	59.33	1.87	/	0	120	26	18
s430	6	0	M	72.8	2.37	/	0	300	27	28
s431	6	0	M	60.01	3.1	/	0	512.5	27	18
s432	6	0	M	57.97	3.26	/	0	525	28	30
s433	6	0	M	48.95	3.26	/	0	600	27	30
s434	6	0	M	79.02	2.17	/	0	450	26	25
s435	6	0	M	55.45	3.41	/	0	700	30	46
s436	6	0	F	59.53	2.89	/	0	450	29	8.25
s437	6	0	F	51.46	3	/	0	240	29	26
s438	6	0	F	53.36	2.2	/	0	200	29	19
s439	6	0	M	82.48	0.25	/	0	0	26	15
s440	6	0	M	70.04	3.22	/	0	300	28	7
s441	6	0	F	48.46	2.46	/	0	260	30	29
s442	6	0	M	78.55	5.94	/	0	250	29	12
s443	6	0	F	71.97	5.71	/	0	600	29	41
s444	6	0	M	72.23	5.19	/	0	798	29	38
s445	6	0	F	71.96	5.68	/	0	798	26	36.0938
s446	6	0	M	47.47	5.4	/	0	250	30	7
s447	6	0	M	62.62	3.55	/	0	300	30	17
s448	8	0	F	60	8	/		800	30	17
s449	8	1	M	49	5	/		660	30	3
s45	7	0	F	78	/	/	/	/	/	/
s450	8	0	M	63	8	/		1595	29	19
s451	8	0	F	74	2	/		300	29	24
s452	8	0	M	65	9	/			30	31
s453	8	0	F	53	7	/		720	29	46
s454	8	0	M	63	8	/		800	28	38
s455	8	1	F	70	6	/		450	29	21
s456	8	0	M	51	6	/		700	28	29
s457	8	0	F	61	5	/		500	28	7
s458	8	0	F	55	2	/		400	29	25
s459	8	0	M	56	4	/		500	30	9
s460	8	1	M	76	4	/		200	27	21
s461	8	0	M	77	2	/		400	30	16
s463	8	0	M	58	2	/		40	30	18
s464	8	0	M	68	11	/		1010	29	22
s465	8	0	M	50	2	/		100	29	13
s466	8	0	M	62	1	/		240	29	30
s467	8	0	F	52	4	/		350	30	29
s468	8	0	F	55	2	/		375	29	42
s469	8	0	M	80	6	/		670	28	14
s47	7	0	M	64	/	/	/	/	/	/
s470	8	0	F	59	7	/			30	16
s471	8	0	F	63	2	/		310	30	4
s472	8	0	F	63	3	/		400	29	18
s473	8	0	M	55	4	/		370	30	20
s474	8	0	M	58	2	/		200	26	27
s475	8	0	M	58	1	/		400	30	30
s476	8	0	F	56	5	/		300	29	19
s477	8	0	M	70	1	/		300	29	12
s478	8	1	F	82	3	/		320	30	27
s479	8	0	M	49	3	/		700	30	32
s48	7	0	F	71	/	/	/	/	/	/
s480	8	0	M	69	4	/		550	28	22
s481	8	0	M		1	/		300	30	22
s482	8	0	F	75	1	/		400	29	14
s483	8	0	M	79	2	/		499	27	24
s484	8	0	F	62	6	/		820	30	14
s485	8	0	M	68	2	/		0	30	14
s486	8	0	M	79	2	/		300	26	10
s487	8	1	F	58	8	/		625	28	53
s488	8	0	M	64	2	/		370	27	10
s489	8	1	F	58	6	/		470	30	24
s490	8	0	M	60	2	/		500	28	21
s491	8	0	M	53	1	/		180	30	23
s492	8	1	F	62	5	/		700	29	16
s493	8	0	M	58	5	/		935	29	13
s494	8	0	M	58	7	/		570	29	8
s495	8	0	M	60	4	/		0	29	35
s496	8	0	M	74	4	/		300	28	25
s497	8	0	M	69	2	/		400	30	16
s498	8	0	M	68	2	/		300	30	15
s499	8	0	F	64	6	/		375	29	20
s5	1	1	M	74	11	3	/	915	27	25
s500	8	0	F	75	6	/		860	29	12
s501	8	0	M	78	8	/		740	28	44
s502	8	1	F	70	9	/		400	28	27
s503	8	0	F	75	4	/		550	30	36
s504	8	1	F	68	7	/		180	30	10
s505	8	0	F	71	2	/		230	27	18
s506	8	1	M	65	4	/		400	30	50
s507	8	0	M	56	1	/		250	26	15
s508	8	1	F	64	3	/		370	30	28
s509	8	0	F	60	5	/		550	29	13
s510	8	1	F	61	1	/		422.75	29	18
s511	8	0	M	68	10	/		870	28	75
s512	8	0	F	61	8	/		300	28	24
s513	8	1	F	64	4	/		400	26	10
s514	8	0	F	64	8	/		400	30	12
s515	8	0	M	72	5	/		805	30	30
s516	8	0	M	57	4	/			28	30
s517	8	0	F	68	6	/		225	30	13
s518	8	0	F	66	6	/		NA	30	10
s519	8	0	F	61	3	/		330	30	7
s520	8	0	M	72	6	/		720	29	12
s521	8	0	M	56	2	/		120	30	24
s522	8	0	F	62	4	/		420	30	9
s523	8	0	F	68	2	/		200	26	27
s524	8	1	M	53	1	/		100	29	29
s525	8	0	F	52	1	/		100	29	12
s526	8	0	F	73	3	/		450	30	23
s527	8	0	M	57	3	/		1000	28	21
s528	8	0	F	69	2	/		540	27	21
s529	8	0	M	73	2	/		550	29	20
s53	7	1	M	72	/	/	/	/	/	/
s530	8	0	M	79	6	/		280	27	39
s531	8	0	F	61	3	/		420	30	26
s532	8	0	M	71	4	/		500	29	20
s533	8	0	M	64	4	/		240	30	24
s534	8	0	M	70	2	/		380	28	25
s535	8	0	M	66	0	/			30	14
s536	8	0	M	57	1	/		200	29	40
s537	8	0	M	64	6	/		720	30	22
s538	8	0	F	65	3	/		410	30	19
s539	8	1	M	71	0	/		300	28	30
s54	7	1	F	62	/	/	/	/	/	/
s540	8	0	F	59	0	/		0	30	16
s541	8	1	F	57	4	/		512.5	29	19
s542	8	0	F	72	5	/		390	29	18
s543	8	1	F	58	3	/		400	30	11
s544	8	0	M	72	3	/		600	29	16
s545	8	0	F	70	3	/		600	30	6
s546	8	1	F	71	3	/		570	29	37
s547	8	0	M	64	7	/		400	29	27
s548	8	0	M	55	3	/		400	29	14
s549	8	0	F	60	6	/		450	30	33
s550	8	0	M	71	7	/		560	29	26
s551	8	0	F	59	10	/		880	28	38
s553	3	0	M	71	9	0	/	380	28	56
s554	3	0	M	67	20	0	/	1730	28	61
s555	3	0	M	81	3	0	/	300	30	13
s556	3	0	F	68	5	0	/	266	28	19
s557	3	0	M	74	14	0	/	1328	24	35
s558	3	0	M	66	4	0	/	462	26	33
s559	3	0	M	76	2.5	0	/	400	22	20
s56	7	0	M	61	/	/	/	/	/	/
s560	3	0	M	72	27	0	/	599	29	23
s561	3	0	F	70	15	0	/	1002	29	16
s562	3	0	M	80	7	1	/	760	29	50
s563	3	0	M	64	4.5	0	/	400	27	35
s58	7	0	F	66	/	/	/	/	/	/
s6	1	1	F	45	2	4	/	310	27	31
s62	7	1	M	69	/	/	/	/	/	/
s63	7	0	M	53	/	/	/	/	/	/
s64	7	0	F	69	/	/	/	/	/	/
s67	7	1	M	56	/	/	/	/	/	/
s70	7	0	M	59	/	/	/	/	/	/
s75	7	0	M	67	/	/	/	/	/	/
s76	7	0	M	55	/	/	/	/	/	/
s78	7	0	F	52	/	/	/	/	/	/
s79	7	0	M	72	/	/	/	/	/	/
s8	1	1	M	66	2	3	/	910	30	18
s83	7	0	M	53	/	/	/	/	/	/
s84	7	0	F	63	/	/	/	/	/	/
s85	7	0	F	60	/	/	/	/	/	/
s87	7	0	M	62	/	/	/	/	/	/
s9	1	1	F	63	2	3	/	310	30	15
s90	7	0	F	58	/	/	/	/	/	/
s93	7	0	M	53	/	/	/	/	/	/
s94	7	1	M	63	/	/	/	/	/	/
s95	2	0	M	64.0959	1.04384	0	/	0	29
s97	2	0	F	70.4384	1.05205	0	/	400	28
s98	2	0	M	79.9425	2.14521	0	/	600	26

## Sheet: Figure 1b. NPI_sub_dataset
vh	gender	age	onset	npi	led	Left-Lateral-Ventricle	Left-Inf-Lat-Vent	Left-Cerebellum-White-Matter	Left-Cerebellum-Cortex	Left-Thalamus-Proper	Left-Caudate	Left-Putamen	Left-Pallidum	3rd-Ventricle	4th-Ventricle	Brain-Stem	Left-Hippocampus	Left-Amygdala	CSF	Left-Accumbens-area	Left-VentralDC	Left-vessel	Left-choroid-plexus	Right-Lateral-Ventricle	Right-Inf-Lat-Vent	Right-Cerebellum-White-Matter	Right-Cerebellum-Cortex	Right-Thalamus-Proper	Right-Caudate	Right-Putamen	Right-Pallidum	Right-Hippocampus	Right-Amygdala	Right-Accumbens-area	Right-VentralDC	Right-vessel	Right-choroid-plexus	WM-hypointensities	Optic-Chiasm	CC_Posterior	CC_Mid_Posterior	CC_Central	CC_Mid_Anterior	CC_Anterior	BrainSegVol	BrainSegVolNotVent	BrainSegVolNotVentSurf	lhCortexVol	rhCortexVol
1	1	63	4	8	200	21599.4	1471.71	11370.4	36916.4	6434.01	3118.66	4331.68	1749.28	1861.47	1255.45	16568.7	3409.93	1003.4	1272.69	306.935	3509.71	84.7302	1283.93	20562.6	1372.68	10279.5	38236.7	6097.32	4218.02	4037.99	1705.59	3610.17	1402.17	316.503	3556.77	178.474	1404.58	5731.63	195.651	1021.03	481.229	441.606	450.694	1199.5	1.08005e+06	1.03194e+06	1.03194e+06	197626	197653
1	1	66	12	1	850	5297.4	172.139	14512.4	45982.9	6941.97	4078.42	5100.83	2106.62	863.56	1359.22	20026.3	3973.52	1429.45	820.923	500.078	3906.16	12.7112	385.791	4670.47	129.019	13063.2	45475.7	6878.39	4025.42	4539.24	2097.32	4238.72	1736.7	565.896	3714.81	-3.34095	486.498	272.687	142.344	996.392	558.382	710.289	708.586	905.816	1.13855e+06	1.1253e+06	1.12437e+06	246556	247500
0	2	69.5	0.745205	0	600	13215.4	548.673	11963.2	43663	5917.71	3093.07	3844.2	1482.18	1172.43	1699.09	17517	3275.65	1239.95	854.333	348.359	3426.62	21.8912	586.847	11460.5	374.694	11897.2	42453.2	5766.64	3312.7	4095.58	1547.31	3362.83	1347.05	377.733	3296.85	26.4934	601.677	1088.71	190.803	853.112	435.673	374.259	418.271	777.102	957526	926131	925699	191266	190681
0	2	69.88	4.07945	0	615	11286.4	313.951	12383.7	42700.3	6071.02	3116.24	3731.9	1701.16	1043.36	999.622	17515.7	3323.7	1320.51	978.623	350.369	3344.98	48.4771	465.398	11885.7	500.003	11904.4	42747.7	5799.59	3252.76	3794.44	1644.77	3950.29	1586.34	467.037	3326.35	35.2259	377.083	1905.1	150.535	997.34	398.826	410.146	445.949	827.067	938063	908306	907534	186698	186276
0	1	69.69	3.70685	0	300	31192.2	3110.53	19177.4	82477.9	9991.3	4497.92	6250.28	3162.59	4598.59	2458.41	34200.7	6064.67	1990.31	2455.56	430.523	6265.64	52.8772	2191.73	26080.3	1789.7	21752.7	80160.4	9366.69	5018.31	6458.65	3206.6	6181.51	2379.06	635.288	6161.26	46.9457	2045.82	10829.6	306.702	1745.63	892.861	788.146	812.5	1327.31	1.64667e+06	1.58255e+06	1.58215e+06	283937	299794
0	1	70.85	0.449315	0	380	15799.8	268.911	12429.8	46868.3	6200.56	2957.25	4427.82	1808.8	1511.53	1867.42	18427.6	3307.03	1262.61	1069.17	381.541	3555.65	22.05	739.25	10849.4	286.263	11767.5	47748.5	6084.52	3140.38	4477.38	1787.05	3554.49	1455.52	505.041	3559.36	32.7026	819.52	1498.22	239.366	886.688	436.239	429.109	392.922	837.191	1.05237e+06	1.01485e+06	1.0142e+06	202549	204215
0	1	63.38	6.13151	0	400	15910.5	452.226	13079.9	49114	6665.1	3426.25	4393.28	1850.16	1968.08	1813.96	20810	3821.08	1417.6	1154.81	418.523	3994.51	79.2498	825.366	13650.9	494.454	13329.4	49373.3	6342.73	3374.24	4465.29	1822.41	3758.07	1617.58	425.104	3898.38	28.5489	685.992	2123.1	146.014	1043.84	412.779	360.714	575.616	794.043	1.1318e+06	1.09479e+06	1.09422e+06	215402	217555
0	1	69	3.61918	0	760	11365.6	728.698	12584.1	48736.5	7012.8	3964.82	5012.48	2024.97	1891.35	1894.37	20698.1	3726.84	1352.57	1257.74	366.15	3921.52	51.4535	861.071	10075.6	629.745	11979.4	49609.1	6900.25	4540.11	5366.71	1973.26	3808.78	1560.36	417.77	3734.97	29.0787	681.689	4228.94	252.841	836.613	475.879	512.084	472.005	862.512	1.09501e+06	1.06041e+06	1.06003e+06	202783	205687
0	1	71.32	6.13151	0	600	31269.4	1987.79	22862.5	74863.6	9150.71	5460.95	7972	3330.63	4256.54	3056.36	28573	5754.35	2200.69	1548.15	634.625	5833.08	48.6306	1012.12	33994.5	2051.74	21870.7	75123.1	7565.72	5045.27	6595.55	2272.96	5625.67	2550.79	588.983	5412.22	34.4832	1320.11	7337.01	484.285	1667.99	931.575	816.739	1099.84	1174.46	1.58665e+06	1.51999e+06	1.51883e+06	305269	298746
0	1	70.4	2.0411	0	300	10985.8	323.702	15419.2	52720.6	6746.68	3080.13	4200.77	1867.97	1768.8	2131.83	23531.2	3712.26	1442.65	1064.64	341.876	3823.09	63.6982	566.334	8650.63	289.148	14703.2	52552.3	6646.65	3237.52	4258.8	1700.63	3896.99	1672.57	405.073	3819.55	27.0683	598.315	2837.34	248.267	976.329	507.659	558.028	538.805	750.646	1.10503e+06	1.07186e+06	1.0713e+06	201449	202909
0	2	88.19	0.942466	0	225	21823.1	625.732	13468.9	45649.5	5355.34	2876.01	3324.51	1403.62	2065	1624.12	18315.4	3363.27	1158.95	1564.3	305.819	3128.19	8.45439	826.681	21721.8	950.289	12350.3	44744.5	5322.43	3046.35	3656.01	1396.65	3228.94	1145.45	364.536	3192.42	33.7627	917.803	5853.46	224.352	919.604	369.836	366.234	378.334	765.732	944961	893206	892341	187933	188421
0	2	68.36	0.550685	0	300	17219.8	876.069	13585.6	47010.7	6261.7	2974.48	3964.28	1764.32	1416.86	1794.89	19502.8	3602.96	1367.64	1074.1	262.913	3668.54	9.63106	676.989	18226.3	810.526	12794.1	47692.7	5826.93	3164.15	4261.6	1674.76	3706.39	1400.71	383.111	3403.78	29.1637	858.685	3932.43	268.548	851.618	472.468	411.762	396.413	882.638	1.00509e+06	966556	965795	192358	191020
1	2	65	16	14	1302	11423.8	384.419	12235.4	50579.7	6836.87	2838.39	3980.16	1886.44	1113.72	1752.06	19295.3	3232.76	1078.63	1020.98	449.582	3619.37	16.8068	469.839	13247.1	382.059	12598.3	51365.3	6360.14	3003.26	4057.16	1928.64	3508.67	1560.54	443.836	3596.44	14.5123	639.039	3247.87	189.206	1100.2	641.18	757.812	730.17	1034.79	1.01707e+06	987559	987219	191351	191737
0	2	82.55	1.10411	0	600	17406	746.066	12567.8	46256.3	5788.47	3046.1	3813.47	1599.13	2050.52	1302.02	18922.6	3056.77	1012.97	1351.93	270.162	3449.43	30.2711	721.166	16435.3	1093.73	13420.6	45603.3	5598.5	3139.09	3900.25	1686.87	3078.52	1182.91	330.5	3257.47	40.4703	768.31	5194.58	196.269	1138.11	519.062	513.368	576.043	982.752	993512	950123	949312	191476	187203
0	1	75.28	1.19452	0	400	26510.2	774.625	12182.4	42999.4	6205.42	3053.4	4295.78	1744.97	1689.48	1387.52	18816.1	3641.09	1310.4	1212.16	359.892	3583.58	74.0276	811.579	20947.1	893.92	11379.1	43948.3	5989.52	3402.44	4312.97	1735.13	3656.93	1498.55	417.774	3426.18	28.3798	717.702	9174.67	181.201	1068.14	526.056	582.788	487.049	890.267	1.06779e+06	1.01581e+06	1.0153e+06	207378	207076
0	2	61.52	9.10411	0	450	13951.5	552.828	16074.9	50166.3	6297.87	3132.04	3942.12	2012.21	1261.63	1553.43	19681.1	3781.54	1350.64	1354.03	363.136	3775.38	41.2836	695.033	12710.7	585.484	14306.7	49171.6	6160.16	3311.05	4087.68	1950.58	3798.82	1556.24	419.611	3573.68	35.0339	602.71	1523.3	177.093	1050.32	543.573	462.501	466.268	852.156	1.0307e+06	1.00066e+06	999834	201861	203101
0	2	75.88	1.49863	0	400	9333.33	193.483	15200.1	42503.1	5542.37	2588.88	3534.16	1549.13	1293.58	1364.51	17696.5	3117.45	1144.06	1081.07	276.01	3195.84	35.5492	472.899	8338.66	280.973	14416.8	42246.6	5444.38	2619.35	3616.98	1491.68	3266.75	1275.62	343.734	3196.72	43.5366	538.055	1156.77	217.713	811.01	496.186	394.115	344.916	688.224	919212	889970	889313	179304	180891
0	2	72.5	0.561644	0	400	7934.6	243.86	14789	44737.9	6189.07	2963.53	3802.43	1771.16	922.849	1268.19	20146.3	3548.8	1470.38	1071.4	295.037	3503.13	9.3854	440.807	8490.15	97.4874	14331.1	44894	5887.78	3001.25	3689.16	1637.34	3674.77	1549.57	388.081	3663.97	23.5904	511.939	2070.28	261.08	1069.63	679.123	672.324	487.971	996.437	989189	962575	961707	185000	187119
0	1	67.26	2.08493	0	450	15949.8	482.404	11810.6	43094.5	6369.98	3019.88	3992.56	1705.65	1308.86	1513.55	20025.1	3489.64	1332.13	880.266	389.216	3772.97	80.4843	660.086	13901.4	339.859	11629	45240.5	6173.76	3097.05	3989.97	1576.38	3713.9	1409.63	435.241	3702.67	37.7542	625.296	2365.32	242.921	994.959	472.295	481.101	416.96	1083.88	1.06723e+06	1.02988e+06	1.02913e+06	193982	195517
0	2	74.78	5.05479	0	0	20293.7	1089.62	12225.9	40133.7	5567.66	3267.91	4316.48	1676.65	2219.81	1874.12	17006.9	3000.08	1145.34	1283.13	319.207	3172.43	35.8586	853.018	18090.7	1136	11010.1	40632.2	5465.68	3630.71	4280.44	1599.76	3223.66	1382.9	354.725	3132.06	28.7713	980.909	3989.54	168.148	1092.79	568.342	487.648	358.425	773.472	910056	865743	864396	179794	179901
1	1	68	9	2	812	13920.3	533.882	9686.34	48709.1	6184.37	2911.6	3543.46	1822.82	1105.1	1763.78	20804.6	3277.66	1071.64	1147.1	322.984	3839.46	-7.74667	812.959	13563.5	361.691	10917.8	47380	5791.22	3018.24	3597.35	1760.4	3193.8	1249.75	307.772	3611.46	-9.49804	1222.78	1949.23	346.779	1071.58	581.624	494.85	547.269	837.964	1.0659e+06	1.03482e+06	1.03415e+06	187277	189120
0	2	71.72	0.50411	0	400	39812.2	1672.22	13162.3	45504.2	6251.99	3210.96	4045.69	1786.02	2116.09	2039.92	19361	3320.72	1112.71	1208.73	250.33	3398.81	39.5798	770.617	39838.7	1378.23	11861.1	44856.3	5749.01	3407.15	4111.58	1802.18	3381.98	1369.69	338.003	3420.85	37.8951	1085.97	4176.49	245.707	1254.66	727.725	731.756	683.92	998.739	1.00455e+06	936416	934869	189795	189463
0	2	77.14	0.150685	0	0	21341.4	1024.62	11784.5	42845.6	5312.19	3063.08	3596.33	1422.95	1545.88	2025.29	16380	3081.89	1127.97	1128.97	317.096	3113.56	29.9819	1103.92	14974.6	450.77	11036.1	41611.6	5340.23	2852.73	3590.46	1486.11	3227.04	1277.2	382.603	3259.83	36.0383	745.001	5104.78	182.235	917.005	436.896	379.143	440.257	783.43	923451	880584	879946	176963	178028
0	1	77.93	2.0411	0	400	19057	1315.2	13671.3	50755.8	6281.45	2723.69	3883.18	1900.93	2584.86	1587.38	20571.9	3221.4	1063.1	1239.26	302.063	3581.71	8.81385	1199.58	19428.1	1471.91	13227.7	51098.7	5884.92	2857.36	3991.64	1920.25	3292.18	1313.59	398.041	3783.32	27.169	881.885	3447.89	202.257	1022.43	431.17	470.391	463.123	846.784	1.03984e+06	989970	989768	180042	180345
0	1	71.7	1	0	150	13370.5	613.876	12260.1	53291.3	6608.23	3492.59	4348.49	1767.78	1711.15	1355.4	20154	3805.83	1410.97	1225.92	334.619	3808.56	35.3038	802.353	12368.7	500.741	12399.4	54166.5	6567.83	3725.71	4364.99	1706.46	4099.5	1717.92	407.008	3790.18	31.2139	747.851	1928.66	208.184	1003.49	528.829	695.398	611.184	866.859	1.10387e+06	1.06637e+06	1.0655e+06	211345	212756
0	1	72.59	5.10685	0	660	11485.3	496.026	12792.6	44538.3	6068.97	2737.77	4013.42	1764.28	1416.99	1337.63	18760.3	3363.69	1308.41	1217.55	345.503	3701.66	48.7993	694.587	10260.4	249.106	13013.7	44203.2	5955.47	2888.4	4199.22	1696.5	3559.4	1547.77	506.942	3684.07	25.2431	779.427	1280.58	157.928	985.937	751.982	576.643	555.99	859.185	1.05124e+06	1.01634e+06	1.01532e+06	205266	202364
0	2	71.43	3.28493	0	600	13947.3	568.177	11979.1	43030	5814.41	2689.51	3652.66	1670.76	1224.55	1642.59	16456.6	3018.92	1239.02	878.925	359.447	3211.39	34.1045	537.778	15749.8	783.234	10815.8	41672.3	5420.64	3030.12	3705.1	1600.36	2888.65	1221.31	367.964	3081.44	30.0356	643.044	2591.49	148.759	856.559	401.01	492.179	391.429	726.873	938482	903058	902474	183754	183029
0	1	64.07	2.03288	0	510	14611.1	655.159	14986.1	54012.9	7261.05	3538.4	4780.61	1896.35	1587.2	2609.13	22604.5	4072.97	1853.8	1149.98	457.747	4353.46	42.7138	1129.35	15762.6	1007.85	13966.2	54350	6753.09	3751.11	4839.85	1807.35	3454.85	1259.56	499.486	4239.36	27.2763	902.324	1905.4	223.644	1052.75	433.127	449.837	621.413	932.246	1.16787e+06	1.12917e+06	1.12873e+06	222026	216039
0	2	73.97	3.87123	0	830	9835.12	388.847	13353.2	39962.2	6932.29	3016.07	3898.88	1833.67	1756.11	1024.97	17807.9	3353.94	1175.79	878.543	386.533	3474.32	38.836	439.45	9494.37	321.946	12122.2	40612	6531.66	2842.76	4008.8	2027.44	4586.84	1404.17	383.037	3993.11	34.8719	555.017	7339.04	116.597	1436.67	1147.62	932.922	855.574	955.903	945122	915627	912558	188502	183426
0	1	78.93	20.0438	0	530	17051.7	549.608	14935.7	49242.5	6096.66	2644.51	3563.7	1706.94	1708.49	1843.01	20284.9	3222.29	1400.1	1430.46	299.518	3638.44	8.75451	975.719	15747.6	540.22	13371.3	49023.9	5780.91	2747.79	3549.17	1553.8	3406.61	1369.64	380.516	3663.36	31.5414	1065.58	3628.22	159.955	1050.13	392.233	403.379	444.828	817.053	1.03597e+06	990703	990206	184231	183416
1	1	67	12	4	410	25376.8	745.915	13291.2	48896.5	6543.83	2932.77	4033.68	1754.73	1894.28	1667.65	21142.7	2876.7	1214	1335.71	464.847	3489.43	8.20694	979.928	25073.8	1038.98	13225.8	49960.6	5762.09	2906.76	4129.52	1631.13	2699.02	1481.97	485.923	3485.55	16.9546	1007.89	979.517	195.425	904.645	404.795	407.063	349.096	776.048	1.02061e+06	966342	965552	194189	197192
0	1	70.9	0.10411	0	190	17763.5	1333.73	17545.8	52429	6653.33	3302.8	4343.24	1828.09	2479.24	1565.78	21135.3	3237.06	1116.79	1325.12	269.838	3780.66	67.9405	1066.97	17542.8	644.927	15647.9	50528.7	6747.36	3542.47	4522.49	1867.19	3568.62	1438.35	456.184	3786.21	39.6438	996.132	8227.4	315.028	1116.39	622.629	589.227	528.895	1121.37	1.12751e+06	1.08292e+06	1.0821e+06	197308	198000
0	2	60.86	2.20548	0	310	12263.6	203.605	14256	45640.6	6193.07	3195.96	4021.28	1864.18	811.594	1705.5	18880.3	3632.07	1299.82	970.706	477.073	3327.98	10.0761	549.504	10121	133.626	13366.9	45249.7	5907.42	3305.33	4100.27	1715.13	3828.95	1479.06	492.845	3466.18	20.0839	453.201	1130.57	74.117	1105.49	427.74	479.558	439.579	977.216	1.01801e+06	991994	991359	202433	202073
0	2	62.58	4.06301	0	450	19414.4	1091.46	24053.1	75965.7	9523.35	5721.5	7117.5	3221.49	1778.57	3127.92	30921.1	5654.98	2513.24	1672.15	1040.99	5386.51	124.342	1156.3	18546.5	1364.97	21953.5	75858.6	9575.56	6339.28	6799.21	3042.36	5653.25	2490.81	1070.19	5556.31	76.5931	834.936	11732.7	302.709	1730.53	547.173	554.51	1030.06	1469.52	1.48486e+06	1.44482e+06	1.44367e+06	283804	280022
0	2	69.41	5.06027	0	530	8319.95	394.332	13762.1	45135.6	6389.94	2981.88	4723.74	1817.29	1142.4	1105.57	19779.7	3569.6	1474.77	1037.21	391.447	3526.4	31.6611	425.599	7736.73	452.337	13289.3	45167.2	6211.66	3312.12	4827.72	1890.53	3767.43	1460.91	466.825	3511.74	29.2156	504.753	3061.99	186.507	868.463	509.806	784.628	489.803	889.214	1.03229e+06	1.00676e+06	1.00608e+06	198306	198405
0	2	71.3	4.07397	0	830	12558.1	396.633	12132.6	40693.4	5975.54	3063.34	3915.54	1599.09	1099.88	1773.77	17338.6	3288.82	1171.74	1243.17	305.887	3273.53	40.7033	684.728	12380.3	434.157	11504.4	41911.3	5839.95	3145.75	3958.47	1488.19	3338.24	1357.76	386.941	3369.82	29.3091	673.502	3232.39	218.377	997.195	550.263	460.875	522.506	873.195	958816	926269	925336	186840	187898
0	2	62.62	0.641096	0	0	7410.98	276.074	13860.4	48663.4	5983	2982.19	4092.54	1894.79	772.534	1368.08	19175	3562.25	1332.98	905.339	420.683	3606.73	14.976	395.66	7638.09	167.161	12378.4	48796.9	5943.97	2989.47	4142.87	1770.68	3727.92	1388.25	519.614	3529.14	23.6277	493.48	1169.94	154.661	979.689	540.796	489.206	548.383	757.322	1.0036e+06	981632	981107	195158	194833
0	1	84.95	2.05205	0	450	13955.2	707.013	12066.1	45593.1	5915.74	2566.08	3599.92	1644.01	1657.7	1822.83	18602.5	3370.8	1225.15	1156.29	294.741	3308.08	24.2647	765.341	9924.45	470.718	11702.9	45045.5	5771.15	2678.85	4019.94	1504.29	3516.83	1386.83	395.515	3234.99	32.456	728.079	2252.57	254.56	890.331	405.477	380.866	363.511	836.296	1.00048e+06	958812	958254	188701	188634
0	1	72.24	2.50959	0	490	27850.9	1037.23	14590.6	51305.2	6630.82	2981.21	3946.11	1787.74	2266.96	2561.48	21099	3523.96	1247.28	1332.19	352.887	3764.42	47.5995	766.264	23569.9	1028.62	13936	51652.6	6185.08	3565.21	3964.32	1790.59	3432.81	1426.85	383.087	3821.11	39.7303	729.376	10314.9	277.919	1128.38	687.161	568.073	616.623	1050.54	1.1669e+06	1.1121e+06	1.11172e+06	198389	198854
0	2	78.7	3.04384	0	530	16368.6	1025.6	12095.4	43851.6	5913.42	2837.12	3572.74	1645.23	1420.77	1369.33	18186.1	3276.81	1116.72	1103.2	236.8	3183.43	40.2642	703.965	16026.5	1084.54	11161.7	43683.9	5720.22	3188.45	3413.45	1639.82	3321.15	1231.85	318.17	3107.72	70.3462	744.98	6478.25	207.056	808.179	402.069	344.227	400.981	758.361	960052	919388	918823	182446	177329
0	2	64.21	4.09315	0	530	24855.4	893.715	13789.9	44977.2	6375.95	3206.77	4246.41	1595.4	2193.06	1816.74	18579.2	3414.24	1361.61	1340.87	402.459	3510.72	9.87731	780.211	19255.8	968.155	12716.8	44669.3	6206.09	3069.24	4470.01	1563.46	3381.16	1488.11	454.423	3368.84	24.794	780.476	5474.88	237.639	1045.13	365.657	470.541	470.088	996.344	1.05023e+06	1.00696e+06	1.00624e+06	199758	199910
0	1	69.4	1.05753	0	600	26615.2	985.686	21196.1	70130.2	10467.5	4123.26	5231.63	2684.01	3536.03	2953.25	29970.3	5026.53	2042.46	2581.33	381.245	5658.48	26.5301	1534.79	28902.8	1493.67	21665.2	69159.1	8859.41	4235.54	4847.12	2321.07	4939.63	1855.71	606.2	5614.14	24.2293	1831.25	4771.1	360.637	1651.15	976.146	1001.81	1393.13	1474.87	1.49877e+06	1.43858e+06	1.43741e+06	286213	284345
0	2	74.81	1.4411	0	475	10545	263.721	12031.2	46425.8	6263.43	3042.18	3781.62	1757.3	1189.21	1935.95	18913.3	3322.67	1273.03	1010.69	293.507	3421.61	62.9535	477.003	8193.73	521.982	11519.8	45934.1	6031.78	3273.82	3918.4	1796.95	3403.32	1526.8	387.472	3344.65	48.713	574.713	2193.94	194.889	939.79	523.414	441.187	542.462	838.637	984250	954335	953764	188997	189731
0	1	60.45	1.01096	0	200	13418.4	508.396	14467.8	55748.2	7911.72	3722.72	4858.72	2130.81	1942.12	1897.69	23862.9	4463.22	1729.62	1119.26	454.803	4554.94	24.2538	740.161	12818.5	730.848	15995.3	54976	7239.8	3924.13	5010.57	2118.69	4670.82	1938.92	458.139	4553.17	44.9024	896.456	3281.6	230.223	904.196	644.05	560.054	584.272	870.131	1.28092e+06	1.24675e+06	1.24639e+06	237690	240208
0	2	68.17	2.09863	0	450	13341.2	414.917	11738.8	44517.4	5929.83	2819.68	3882.1	1606.74	1411.3	1221.73	18165.6	3520.51	1233.28	874.369	389.315	3488.79	9.64234	564.442	12327.2	333.601	11750.6	44421.8	5680.82	3106.45	3654.78	1692.24	3617.23	1318.41	398.871	3459.57	26.4628	555.619	1189.32	221.302	799.169	485.981	386.54	386.131	907.479	953847	922642	921794	185988	185482
0	1	63.98	5.05753	0	450	24041.9	857.426	14210.1	49936.1	7319.82	3171.42	4312.01	2054.92	2603.65	2036.22	21673.4	3797.76	1604.87	1290.65	369.463	4368.6	72.6231	807.369	18082	554.185	13371	49547.9	6750.66	3513.22	4610.57	2101.24	4055.12	1759.17	442.715	4201.25	34.5984	920.792	3408.39	251.385	1080.99	535.631	398.792	569.984	884.886	1.1801e+06	1.13406e+06	1.13332e+06	223542	223535
0	2	68.12	1.09315	0	600	27387.8	601.047	12993.3	40418.4	6117.87	3798.52	4536.36	1862.76	1442.26	1464.35	18205.8	3285.36	1109.06	1102.13	390.113	3459.34	48.5816	843.984	19799	377.968	11112.3	41061.4	5956.47	3880.16	4703.23	1839.7	3286.3	1237.78	426.994	3272.24	35.2245	770.915	4808.37	181.259	1032.87	507.092	700.697	587.74	949.71	989251	944272	943266	193524	193815
0	2	70.29	2.09589	0	700	27852.3	759.436	15179.8	46147.9	6611.81	3176.83	3907.35	1800.56	1355.21	1299.68	19892	3253.71	1288.73	1146.97	361.846	3687.78	37.5897	728.436	21328.9	339.356	14091	45766.8	6287.51	3532.08	3924.29	1695.72	3431.28	1461.45	352.75	3567.61	26.6785	643.147	3512.81	156.022	943.813	512.004	587.708	492.836	1016.22	1.03079e+06	984166	983444	204761	205203
0	1	76.54	2.08767	0	0	29499.1	1417.29	13817	50311.4	6383.74	3142.72	4401.08	1901.53	3020.87	2865.97	22470.9	3613.97	1252.32	1540.65	390.169	3843.66	83.3512	820.869	24144.7	1477.94	13395.3	50295.8	5996.37	3306.37	4188.53	1898.2	3658.06	1518.96	419.118	3783.9	30.134	877.974	4021.83	231.843	1071.91	583.701	482.872	541.336	923.158	1.14351e+06	1.08384e+06	1.08336e+06	204529	205814
0	1	75.87	1.05753	0	0	10787.4	680.069	12622.6	44922.5	6023.99	2863.59	4146.62	1860.45	1418.62	1654.86	19023	3296.11	1233.91	904.69	259.899	3601.07	67.5236	738.793	9066.44	487.045	12303.4	46914.9	5729.18	2930.59	4176.02	1721.34	3460.38	1351.56	381.659	3539.74	24.3807	652.351	1532.05	210.094	896.855	509.971	464.137	522.471	748.724	997529	962312	961652	182085	182795
1	1	61	7	3	1210	17258.5	1023.6	16067.5	57789.4	7071.81	3811.98	4957.33	2377.8	2499.51	1454.64	20926.9	3825.95	1446.64	1810.08	395.598	4569.89	65.5732	906.063	13753.2	520.979	17338.5	59269.5	7222.42	5151.04	5417.21	1937.07	4065.31	1612.75	439.259	4677.24	56.1862	1141.39	6268.06	224.615	719.625	1137.39	814.039	768.543	918.551	1.3259e+06	1.28012e+06	1.27855e+06	254027	256882
0	2	64.4	2.10137	0	0	14513.1	802.972	12722.1	48933.9	6294.92	3340.55	3949.09	1862.55	1690.68	1368.89	19086.9	3302.58	1235.74	1176.4	310.791	3479.19	39.0377	749.369	12318.8	654.074	14773.1	47659.7	6285.23	3650.74	3944.39	1778.68	3400.57	1409.08	425.461	3458.34	26.0673	685.436	5336.01	218.745	878.724	566.191	462.063	458.827	827.886	983294	951604	950966	190837	184599
0	1	74.28	3.04384	0	530	16359.1	730.205	12645.8	44907.8	6485.95	3616.38	4253.72	1692.84	1703.36	1467.13	20159.9	3504.34	1381.46	1400.77	347.303	3728.84	9.03044	933.405	14113.2	669.621	11718.4	44640.8	6428.22	3668.73	4308.91	1553.81	3629.99	1468.43	439.675	3602.17	36.3266	1025.23	1657.14	333.393	1120.88	542.988	545.913	521.299	861.924	1.05649e+06	1.01441e+06	1.0137e+06	208548	209260
0	2	64.05	1.08219	0	0	10264.5	325.618	14203.5	45293.4	6158.15	3121.29	4155.26	1850.15	1038.88	1389.71	18764.1	3880.44	1442.74	1033.9	499.918	3567.14	70.3051	584.714	11246	363.149	13300.8	45472	5961.45	3214.03	4236.2	1784.16	3918.1	1623.75	497.621	3501.43	37.5408	679.864	1488.09	211.483	1007.26	519.465	457.482	471.089	861.706	1.03979e+06	1.01271e+06	1.01204e+06	204276	204985
0	2	76.08	1.01918	0	0	18417.9	428.449	11984.8	45276.1	5956.86	2668.95	3620.68	1678.65	1287.76	1497.71	18605.8	3203.28	1065.93	1435.02	280.675	3386.1	63.1223	609.709	16629.1	273.384	11216.4	44450.5	5798.99	3157.63	3625.34	1620.12	3323.2	1294.03	335.638	3238.84	40.8476	612.085	4008.89	269.303	1057.14	407.108	422.925	411.903	839.723	955362	915089	914499	177898	175942
0	2	71.59	2.03562	0	0	18149.5	206.352	13597.1	48790.7	6745.03	3221.48	4636.9	1942.61	1391.97	2066.65	21047.4	3772.92	1320.32	1038.4	364.029	3761.62	22.6216	538.755	12054.7	451.055	13107.3	48652.3	6725.12	3498.36	4818.55	1873.58	3985.73	1409.06	415.24	3662.99	38.7019	521.58	2893.12	182.424	1075.83	609.555	564.46	448.657	1035.64	1.09373e+06	1.05798e+06	1.05757e+06	206620	206541
0	2	69.84	2.07123	0	0	13876.6	401.606	13843.3	46877.7	6066.74	2825.99	3784.79	1599.71	1383.9	1846.51	18053.7	3418.98	1240.78	1134.44	328.163	3431.44	55.1926	702.394	12490.2	236.753	12742.8	48070.5	5692.14	3114.45	3783.84	1576.8	3558.39	1370.8	371.596	3409.57	28.6049	779.805	1640.19	225.277	1128.64	794.38	468.571	433.344	927.553	959732	926616	925462	187273	185452
0	1	63.07	1.36438	0	760	18418.7	528.196	13696	47404.4	6782.35	3112.05	4724.95	1945.11	1554.4	2107.69	19408	3919.93	1441.74	1102.31	322.218	3790.93	60.9596	633.763	17686.2	577.556	13064.3	47138.8	6640.49	3322.35	4624.97	1972.93	4002.03	1617.42	406.376	3622.99	31.8921	717.692	2094.52	195.878	965.551	468.609	408.375	477.319	986.497	1.10176e+06	1.06108e+06	1.06055e+06	208179	208984
0	1	78.04	1.11781	0	300	13045	790.331	12378.7	45589.5	5928.42	2809.4	3938.93	1720.47	1833.11	1853.86	19482.2	3515.53	1243.06	964	289.932	3746.22	70.8124	805.493	14032.4	863.061	11621.9	46365.7	5899.07	2801.2	3811.09	1598.78	3522.76	1474.08	433.906	3666.5	34.1283	700.534	2115.67	247.691	970.292	477.421	438.485	449.72	808.688	1.0518e+06	1.01048e+06	1.00996e+06	198368	200692
1	2	70.84	2.06027	2	600	21770.7	555.545	13288	43200.1	6108.44	2464.78	3795.49	1651.49	1863.61	1680.52	18586.2	2887.9	979.422	1494.22	286.426	3335.77	10.6261	552.831	23146.2	771.135	12702.3	43062.8	5829.25	2737.4	3705.34	1538.26	2913.03	1123.09	339.315	3417.24	31.7105	665.582	2873.98	204.319	997.537	561.552	435.743	371.988	856.352	966316	920803	920097	177239	176498
1	2	59	8	3	1100	11959.2	352	13759	44779.8	7209.32	2901.52	4277.82	2208.84	1113.33	1468.22	22330.6	3611.33	1398.34	1162.23	231.963	3957.85	11.3161	734.625	10371.2	613.379	11937.5	45520.9	7337.16	3263.36	4445.23	2257.83	3754.61	1527.03	406.89	3884.37	7.89191	738.46	1174.09	206.562	1078.77	678.167	565.72	515.236	1098.28	1.01125e+06	984824	984633	187639	189507
1	2	73.47	3.69589	6	680	26857.5	893.706	12314	47976.8	5540.82	2805.24	3531.61	1775.42	1906.46	2474.36	18602.4	3136.23	1088.6	1277.48	240.374	3182.59	81.7514	674.532	20951.9	961.159	11728.2	47594.4	5519.18	3087.7	3634	1643.47	3075.38	1244.07	386.622	3286.46	59.203	885.887	2618.98	265.881	1260.8	543.052	438.699	375.599	752.404	958619	909342	908626	183109	183014
1	1	72.55	1.07397	6	450	12655.5	519.333	13168.8	47467.2	6084.81	3197.17	4270.14	1763.96	1520.27	2148.52	20132.2	3467.66	1302.06	1109.27	309.038	3583.38	29.9264	861.731	12445.8	561.847	15350.4	47518.2	5713.4	3284.43	4287.96	1811.21	3678.47	1524.95	352.621	3438	26.4492	802.339	2311.39	198.414	1099.48	533.097	505.643	543.106	989.273	1.03702e+06	998998	998302	189147	188911
1	1	79.75	0.389041	1	300	17820.4	460.2	13973.7	45415.4	6079.28	3098.95	3781.76	1719.34	2315.84	1992.62	19991.6	3040.85	1104.11	1652.15	273.695	3568.02	29.011	699.468	17360.7	392.496	13737.5	47290.5	5740.88	3244.69	3847.9	1672.98	3249.78	1474.03	329.184	3551.06	42.5763	855.718	3528.41	187.106	1077.89	320.584	321.998	457.636	885.548	1.0408e+06	993223	992759	181578	184145
1	2	72.25	6.04658	2	450	27379	498.486	13504.9	43618.2	5913.66	2956.44	4195.37	1725.17	1618.74	1459.66	18780.6	3134.34	1206.2	1090.51	421.901	3546.98	35.5641	881.669	14694.4	361.363	18435.3	40610.4	5533.3	3116.34	4077.64	1692.61	3176.1	1312.78	438.316	3528.26	26.5837	906.519	4297.47	102.948	1027.91	627.064	611.596	509.313	936.866	992505	948723	948010	178955	178182
1	1	71.28	0.526027	9	0	23277.5	703.415	13898.1	49463.3	6543.2	3434.09	4006.79	1740.62	2491.94	2541.05	20803.1	3497.57	1312.33	1684.71	300.395	3844.38	33.1753	948.844	20867.3	489.302	13541.4	49542.3	6445.49	3776.65	4098.71	1683.52	3736.08	1437.42	393.335	3792.12	47.2153	894.792	3145.88	265.927	1049.43	584.116	573.755	547.25	956.753	1.16265e+06	1.11197e+06	1.11151e+06	214105	214232
1	2	79.04	1.06301	1	400	18752.2	836.946	14363.5	47903.3	5885.09	3924.67	3903.8	1869.2	1641.12	1715.03	19605.5	3427.61	1158.18	1308.98	327.952	3512.48	15.6321	600.969	16755.7	963.817	13725.3	47877.9	5895.68	3759.26	4207.16	1756.36	3506.75	1272.94	425.705	3251.99	28.6292	689.048	3977.64	238.277	927.532	552.519	460.16	368.725	809.638	994846	951652	950902	191050	189534
1	2	71.47	1.8	6	450	30376.4	1131.54	20903.1	70133	8372.64	5132.01	5728.51	2586.78	2304.71	2581.83	27357.9	4823.81	1959.03	1594.79	704.434	5128.99	149.978	1376.61	24838	999.108	18932.6	68861.9	8319.99	5460.02	6022.9	2517.16	5088	2141.53	731.336	5044.52	42.7389	1410.02	8176.93	302.326	1697.87	717.766	909.013	891.836	1602.04	1.42962e+06	1.37528e+06	1.37442e+06	264126	265435
1	2	76.16	0.884932	1	0	10949.4	436.595	14120.5	42764.1	6111.86	3475.5	4412.02	1746.79	1052.44	1288.48	19084.2	3440.62	1134.68	855.73	423.823	3343.64	10.3104	592.536	8661.21	604.703	12339.9	43441.1	6252.68	3622.87	4439.1	1760.62	3571.45	1344.55	444.25	3190.05	27.7616	521.131	2778.98	231.831	1013.18	559.816	615.333	649.728	835.752	988568	957882	957072	191788	192790
1	2	74.07	10.1178	2	150	9563.13	335.823	11711.1	40510.6	5873.37	2828.38	4080.44	1954.94	1182.02	2158.68	16965.8	2840.3	1203.28	1133.95	299.12	3150.84	10.4344	584.953	8018.57	104.967	11443.2	41234.6	5503.36	3322.67	4090.06	1971.78	2980.49	1371.27	390.529	3019.94	28.771	610.485	1681.32	163.942	934.567	554.698	550.754	543.94	813.103	917371	888085	887313	175386	174831
1	1	68	12	4	625	20827.5	174.779	11759.7	42272	5993.14	2709.22	4291.57	1848.37	1541.35	1323.7	17299.5	3177.91	1331.21	1121.26	434.19	3359.35	-4.99882	854.339	19411.9	367.82	9628.33	41949.1	6063.18	2799.95	4741.02	1752.77	3390.69	1736.76	485.784	3548.42	-14.8748	925.045	991.673	194.861	1098.62	458.904	416.314	381.191	922.891	1.04622e+06	1.00358e+06	1.00373e+06	209994	210867
1	2	71.09	11.5479	6	1200	13170.2	365.717	12871.9	44313.7	6533.92	2943.62	3793.67	1592.55	1370.63	1397.18	19599.8	3606.46	1309.26	1326.97	332.306	3391.16	17.3244	694.681	12420.8	503.728	12571.9	44431	5862.68	3200.09	3745.73	1579.93	3523.83	1497.72	330.145	3463.9	26.763	696.817	3074.46	263.432	895.457	447.999	423.277	484.709	737.657	972086	938921	938196	177770	179920
1	2	82.34	1.07945	2	0	28496.9	1173.39	12512.1	43101.7	5320.29	2883.4	3619.59	1663.91	1858.98	1865.19	18151.8	3274.45	1114.29	1727.72	285.915	3137.32	26.1773	968.132	25704.1	1001.15	11932.6	42483.8	5460.13	3829.4	6653.38	2064.1	3111.82	1090.31	348.394	3103.41	576.846	1136.47	10086.7	162.92	747.326	765.602	464.503	388.457	767.294	986709	929518	928620	189020	186926
1	1	74.17	6.10411	3	975	17505.4	1199.32	13084.2	49928.7	6055.32	3066.47	4390.51	2078.43	2059.17	2246.93	22071	3336.84	1185.28	1511.22	314.333	3812.86	34.3464	891.855	13802.6	737.127	13251.8	50010.8	6000.48	3251.29	4484.67	2087.87	3460.35	1418.61	414.74	3861.52	34.6036	779.861	1477.67	240.269	932.161	530.26	383.388	515.319	799.371	1.07486e+06	1.03098e+06	1.03044e+06	194671	198171
1	1	69.5	2.15068	6	600	13261.5	580.536	14528	49744.8	6575.14	3709.65	4402.95	2021.04	1777.21	1946.51	21748.8	3792.62	1364	1443	345.214	3741.06	41.0926	773.293	12613.2	607.036	13676.6	49987.1	6296.02	3983.96	4455.13	2025.8	3837.94	1483.93	416.601	3784.82	37.215	1100.16	9530.31	269.017	1042.32	507.255	452.044	539.251	1039.86	1.06982e+06	1.03203e+06	1.03147e+06	184258	184400
1	1	68.76	10.1068	1	720	17641.5	536.039	14629.5	52565.3	7483.19	3128.52	4178.21	2068.95	1412.18	1684.21	22451.2	3767.22	1461.62	1286.32	393.84	3793.69	10.5001	837.322	13125.3	322.335	13787.6	51883.2	6833.64	3190.94	4384.42	1854.61	4163.46	1809.11	442.52	3759.37	34.983	700.622	2154.5	123.786	1233.88	525.021	617.058	559.197	961.029	1.1246e+06	1.08505e+06	1.08453e+06	207722	207013
1	2	75.73	1.04384	9	450	8440.19	269.703	11413.2	44626.4	5781.79	2752.94	3831.96	1621.45	1017.33	1324.64	17825.3	3255.45	1182.48	918.609	321.937	3196.73	10.3359	480.037	7608.77	303.122	12189	42633.8	5600.23	2819.21	3898.71	1587.85	3270.8	1277.2	401.58	3234.89	27.632	549.581	2811.09	252.175	967.031	620.409	740.064	594.404	847.744	941682	913600	912777	175044	175908
1	1	74.45	3.39726	4	600	22241	1212.73	12044.1	48348.6	5841.16	3383.12	4337.39	1956.09	1680.34	1725.36	19702.3	3172.86	1100.55	1219.99	389.137	3567.56	53.1266	928.485	16242.9	792.073	11142.2	49303.6	5784.26	3655.67	4389.82	1927.7	3386.88	1337.88	406.39	3626.22	45.3152	877.998	7332.15	264.184	974.091	394.966	492.158	535.06	899.045	1.06452e+06	1.01713e+06	1.01637e+06	192158	192476
1	1	57.93	6.93425	9	900	13926.7	868.269	12967.6	48068.5	6458.55	3365.85	4549.38	2124.34	1486.53	1403.71	20799.4	3856.84	1416.71	1299.92	381.214	4108.27	81.6918	714.751	11062.3	524.441	12779.3	47970	6387.56	3436.23	4613.7	1818.71	3996.39	1396.18	439.045	3992.13	33.571	730.152	3115.16	253.213	914.497	491.267	684.002	620.33	898.294	1.09841e+06	1.06627e+06	1.06565e+06	201261	202633
1	2	65	7	12	930	16201.6	1150.54	18367.3	48843	6155.94	4499.77	4498.22	2044.11	1274.46	1579.61	19578.7	3359.72	1177.48	2307.43	327.894	3167.28	28.4852	581.264	14755.4	1010.55	18663.6	48162.7	5856.41	4678.2	4169.17	1711	3012.18	1033.02	433.522	3467.14	-4.90388	702.76	11777.3	240.146	1190.31	434.373	408.806	372.04	919.961	1.18212e+06	1.13734e+06	1.1372e+06	215392	216330
1	1	79.81	1.28493	12	340	24355.6	1136.98	12488.5	45651	6329.74	3216.17	4286.03	1617.7	2394.03	1448.87	18495.5	3698.03	1353.31	1809.31	328.371	3459.62	24.3693	1145.68	27330.9	1524.87	15778.9	44899.6	6331.63	3461.7	4192.14	1577.01	3606.91	1601.29	377.603	3199.67	40.7967	1354.92	4154.5	206.483	987.613	560.983	587.699	519.224	951.535	1.09839e+06	1.03931e+06	1.0383e+06	203380	201054
1	1	57.35	6.04384	1	720	17247.1	787.186	14506.4	53378.1	7078.56	3310.25	4481.86	2032.12	1484.07	1725.97	21917.9	3774.63	1465.95	1091.67	332.814	3870.12	18.7447	1016.39	15797	636.516	15008.5	53604.7	6676.44	3498.96	4462	1921.93	4078.89	1648.41	441.21	3888.05	35.9341	1110.32	2392.34	228.181	908.199	671.113	536.652	632.467	1132.29	1.15272e+06	1.11538e+06	1.11486e+06	210052	211944
1	2	71.24	4.67397	3	400	24654.8	1058.19	13314.8	43584.2	6030.52	3027.57	3650.2	1645.64	2381.86	1745.56	18301.3	3378.29	1232.13	1330.69	302.962	3517.18	29.033	864.779	21743.8	1206.29	12050.3	43426	5876.06	3064.73	3681.84	1600.45	3467.1	1320.24	385.614	3385.63	26.2794	854.905	3120.49	215.522	804.152	674.096	494.262	380.461	872.299	985658	937750	936854	186799	185991
1	2	70.66	1.02192	6	150	10059.4	343.476	13534.4	43633.5	6499.07	3452.2	4285.45	1801.47	1252.43	2456.33	19074.5	3436.54	1378.79	953.275	374.475	3685.93	26.3821	521.281	9829.63	370.5	12541.6	45073.5	6286.61	3561.55	4232.09	1731.98	3747.39	1540.37	399.832	3530.28	26.1047	429.531	2302.31	179.397	791.835	502.773	396.164	388.128	776.658	1.01653e+06	986957	986164	199063	202707
1	2	75.07	2.20822	1	530	12858.3	683.257	12023.3	44383.3	5418.71	2430.58	3385.51	1510.5	1711.23	1618.24	17138.4	3218.4	1086.28	1360.72	267.246	3255.07	10.3751	515.241	14319.7	699.337	11417.7	44439.6	5254.49	2727.16	3312.2	1386.09	3359.98	1268.48	354.923	3153.03	30.9756	565.668	3145.79	196.737	859.364	446.018	420.532	358.683	675.243	925102	888921	888169	177951	178147
1	2	70.55	5.00822	12	1000	21074.6	836.794	12894.9	42592.6	5902.3	2645.44	4096.55	1678.6	2294.71	1010.4	19692.5	3455.44	1195.39	1531.69	278.007	3585.36	22.7269	655.098	18310.3	824.325	12205.1	42289.7	5836.58	2871.36	4215.12	1556.81	3406.39	1435.93	324.649	3476.36	28.3451	811.15	3327.71	244.681	1060.63	448.702	456.185	478.254	876.792	997916	955548	955064	178696	178147
1	1	68.83	0.624658	4	480	30504.5	1004.82	15143.7	49616	6224.19	3781.97	3846.06	1753.72	2672.28	2547.36	19881.2	3478.31	1362.35	1498.49	387.174	3631.67	10.496	1042.53	30847.8	913.331	13191.5	49597	6374.57	4493.64	3970.84	1693.22	3676.68	1606.58	465.598	3849.75	34.5811	894.38	10202.9	183.332	1017.89	575.193	465.911	555.241	1083.89	1.14106e+06	1.08084e+06	1.08005e+06	204136	206587
1	1	73.65	1.0411	1	300	23282.1	1455.35	13567	45758.2	6067.52	2948.25	3527.84	1698.89	1998.72	1567.2	19749.8	3179.89	933.425	1673.45	299.566	3589.87	57.8123	677.267	22976.6	1286.8	13217.3	46533	5990.71	3260.81	3857.52	1713.01	3278.97	1365.16	376.572	3720.23	44.5983	704.64	3709.04	222.97	1106.57	392.563	483.694	477.262	981.181	1.07751e+06	1.02515e+06	1.02492e+06	192099	197201
1	1	73.7	0.306849	9	0	28385.1	443.618	14632	45871.9	7075.4	3501.48	4410.37	2010.64	2024.94	1864.87	18892.7	3785.22	1499.99	1264.15	398.071	3829.31	48.7771	960.753	24831.2	622.832	18983.8	43779.4	7053.81	4291.96	4565.29	2123.2	3947.99	1749.35	455.425	4001.57	26.7956	978.916	7303.8	244.962	1361.28	616.598	664.251	650.123	1387.59	1.15358e+06	1.09788e+06	1.09706e+06	207207	209186
1	2	58.87	0.8	1	430	13229.1	245.455	14018	46673.2	6688.39	3052.1	4324.8	1684.08	974.578	1401.16	19221.9	3508.6	1365.07	997.647	352.082	3644.31	11.3363	545.55	12808.4	252.165	13584.6	46710.8	6379.42	3144.04	4334.44	1644.74	3793.54	1567.59	368.913	3611.94	22.553	566.959	2743.21	146.17	1016.39	687.894	582.163	586.252	1198.93	1.03264e+06	1004949	1.00413e+06	193540	192412
1	1	75.35	2.22466	12	400	23591.4	975.528	11580.1	44533.9	5605.81	2937.21	3646.27	1652.59	2188.3	1832.38	18066.5	3063.77	1029.62	2154.33	223.306	3282.42	43.4307	957.466	19446.6	1244.57	10827	45170.6	5572.59	2924.32	3532.13	1368.87	3113.66	1324.04	299.533	3382.58	40.0876	1107.12	6129.34	222.268	852.194	291.317	382.575	313.312	799.649	975915	923955	923187	181763	182384
1	1	73.04	0.687671	2	200	21649.9	1182.68	14252.2	49504.1	6226.98	3318.85	4241.75	2010.94	2539.92	2505.4	20047.6	3307.07	1387.48	1027.35	347.343	3786.5	48.8162	801.363	15940.6	919.561	13465.5	50040.5	6106.42	3365.11	4454.29	2029.66	3583.99	1673.48	425.557	3685.76	36.3781	776.378	2863.03	211.778	883.793	387.467	422.885	461.756	889.696	1.07866e+06	1.03128e+06	1.03075e+06	207697	207093
1	1	66.33	6.07671	1	660	11380.2	393.768	14332	48417.5	6265.87	2924.3	3944.91	1648.18	1460.51	1408.75	18785.3	3773.63	1338.74	1086.81	328.463	3759.45	10.6443	649.58	13178.7	415.348	13243.5	48052.9	6040.88	3157.33	3822.12	1601.57	3704.02	1419.18	394.22	3564.31	24.5754	816.823	3997.07	250.986	1029.85	469.445	459.763	478.375	865.36	1.05686e+06	1.0224e+06	1.02152e+06	187264	188705
1	1	76.73	9.90685	1	830	18345.4	763.895	13265.7	49813.5	6738.65	3105.87	4250.14	1764.76	1852.28	1857.04	20927.9	3196.62	1178.79	1366.22	349.387	3649.38	39.5651	842.658	17958.7	571.85	13108.3	49229.7	6799.08	3546.72	4462.88	1566.29	3457.49	1556.7	475.776	3649.98	38.8643	871.281	4875.38	201.567	850.696	498.687	462.716	438.236	791.03	1.11843e+06	1.07161e+06	1.07106e+06	205475	206097
1	2	71.89	1.56164	6	450	24018.7	1369.57	26478.5	71713.5	10698.6	5325.32	6969.65	2853.11	2543.83	3481.02	31721.7	5744.38	2371.27	2398.97	716.184	5866.9	76.2305	1338.57	17159	1899.75	25150.1	71155.4	10446.3	5596.13	6991.51	2898.39	5884.89	2668.89	727.455	5660.72	26.4752	1442.5	7875.4	335.65	1553.05	934.873	933.534	993.498	1744.09	1.62655e+06	1.57848e+06	1.57756e+06	299513	296244
1	1	68.9	6.91781	1	750	28013.4	1066.36	13706.1	51341.5	6236.9	2949.33	4249.96	1729.76	2348.87	2408.85	19492.8	3546.43	1323.93	1679.53	381.302	3785.82	39.5414	974.144	22086	1303.01	13053.4	50707.1	5958.78	3305.23	4310.7	1653.53	3454.61	1637.32	450.578	3903.92	37.5101	998.633	2254.98	242.464	1093.92	389.586	407.785	427.816	893.243	1.12423e+06	1.07025e+06	1.06976e+06	215664	215495
1	2	69.66	8.28493	2	750	14786.9	596.064	13817.6	45818.2	6164.38	3342.78	3749.77	1770.12	1265.27	2002.66	18684.1	3512.63	1249.01	1173.34	374.209	3631.86	32.6664	705.751	16382	634.884	12503.1	45511.5	6000.6	3428.31	3885.92	1632.16	3582.08	1417.9	532.943	3499.14	30.4562	728.115	2182.74	222.319	1494.71	794.676	715.02	572.572	906.498	1.0416e+06	1.00526e+06	1.0037e+06	198748	200608
1	1	77.46	0.821918	1	675	40748.1	1821.73	11480.3	45961.1	5902.53	3797.49	4210.15	1908.51	2222.37	2092.43	17702.7	3199.61	1236.32	1591.61	355.4	3417.07	9.98389	1156.13	34568	1391.22	10677.6	46372	5729.38	3942.02	4334.14	1879.57	3310.39	1411.79	509.422	3206	31.5765	1129.59	10818.9	197.428	876.305	469.74	474.571	525.498	712.783	1.06119e+06	988456	987372	203001	202788
1	2	67.06	2.06849	9	0	7830.48	356.821	13686.7	45742.9	5744.83	3495.6	4364.28	1617.53	1035.83	1241.59	17859.5	3241.51	974.921	1176.34	296.194	3324.01	44.172	538.293	8449.68	370.185	15453.8	44490.5	5739.1	3266.46	4571.43	1555.63	3322.21	1306.99	377.829	3297.16	33.5854	650.255	4047.04	193.147	904.43	388.799	380.858	466.125	829.765	980475	955153	954343	191104	192142
1	1	60	10	2	1155	5430.69	252.443	16899.6	50049	9038.24	3960.35	5360.2	2360.31	925.376	2130.32	23586.4	4241.05	1780.47	1232.81	363.553	4248.01	11.6857	346.114	4567.05	94.6883	15835.5	51827.7	8253.4	4245.53	5486.99	2291.43	4602.19	1995.86	534.801	4343.05	1.24032	477.002	2588.17	103.576	1209.85	591.713	928.508	1045.9	1078.33	1.32022e+06	1.30029e+06	1.29968e+06	241486	242946
0	1	62	11	0	725	9166.57	470.232	14590	45863.8	9265.77	3361.5	4615.32	1657.46	1310.97	1575.52	20211	4376.45	1890.64	1307.91	557.735	4001.66	25.0544	511.071	7754.02	38.0866	14638.7	49607.3	7258.54	3747.27	5257.59	1938.36	3803.31	1980.31	689.35	4325.94	-13.2035	646.171	12638	269.011	779.954	482.249	852.989	729.597	754.656	1.29891e+06	1.27357e+06	1.27191e+06	244252	231167
1	2	77.27	7.89315	2	600	17330.2	607.974	13127.7	40479	5925.22	2887.06	3506.96	1732.04	1527.69	1640.01	17341.7	3063.89	1099.89	1113.79	279.865	3126.22	10.2445	813.645	17899	695.811	11700.7	41046	5608.99	3266.8	3951.12	1683.27	3143.22	1270.71	330	3296.53	37.4542	795.909	26243.7	186.391	1008.07	422.007	463.175	510.414	834.387	942522	900600	899496	180993	177534
1	2	79.15	0.273973	6	0	20160	1193.07	12990.6	43219.7	5686.55	2846.19	3679.92	1684.86	2053.93	1491.25	18644.6	2963.13	993.543	1288.76	272.943	3187.64	61.7632	610.238	18943.7	785.563	12145.2	42718.4	5620.76	2901.14	3753.71	1575.48	3205.99	1355.45	374.9	3221.76	44.5238	718.869	4643.96	267.795	964.901	435.37	456.968	472.693	937.651	970446	924913	924123	178068	178747
1	1	56.38	8.03562	12	825	7300.88	323.038	14930.2	50469.5	7625.42	3373.4	5006.81	2291.42	1633.31	2034.57	22728.9	4102.92	1591.1	1215.01	507.544	4175.43	25.5154	567.382	7083.57	203.877	13897.6	51402	7479.53	3675.13	5286.38	2122.22	4435.62	1683.29	526.997	4268.91	69.7442	552.048	3072.02	97.7673	1122.41	553.279	967.272	988.348	1066.98	1.2198e+06	1.19506e+06	1.19467e+06	215881	217806
1	1	71.33	3.37808	1	530	35603.6	835.266	13747.1	49607.3	6872.78	3139.9	3938.12	1836.92	2161.15	2041.64	20626.3	3110.03	1109.86	1711.34	350.114	3697.97	22.5534	1277.63	25964.6	769.74	13834.4	50460.9	6496.2	3263.19	3980.93	1637.19	3408.06	1358.02	476.708	3765.32	34.2768	1099.64	3100.85	225.016	1316.34	380.783	374.951	402.242	909.361	1.07677e+06	1.01581e+06	1.01475e+06	198251	200712
1	1	75	8	4	466	14280.6	702.767	15441.3	58200.8	7609.1	3619.97	6244.67	2457.36	1735.98	1632.17	24374	3448.19	1415.49	1103.83	438.415	4340.85	28.5148	819.888	11601.1	340.858	16066.5	58024.6	6411.09	3704.91	6074.3	2137.67	4157.6	1706.1	479.355	4207.79	7.84524	751.154	4330.43	265.027	893.148	485.753	663.854	596.009	892.749	1.11987e+06	1.1003e+06	1.09914e+06	224872	224492
1	1	72	4	1	500	38368.6	1661.51	14612.7	57792	9187.03	4060.1	4199.26	2199.92	3375.26	2017.15	27193.3	3678.74	1368.01	2228.31	323.141	4452.44	50.8582	1696.6	33527.5	1150.57	15642.3	58893.4	8669.84	4100.12	4736.25	2229.16	3834.54	1783.58	460.154	4860.84	60.9299	1552.12	3481.52	299.856	1563.51	750.932	494.32	716.968	1196.19	1.23501e+06	1.12192e+06	1.11869e+06	234262	240205
1	1	77	12	6	938	18999	877.509	15747.8	43483	6983.05	3956.46	4975.29	2564.51	2669.23	1877.88	19840.8	3702.88	1537.59	1341.39	527.475	4067.46	35.9464	889.936	15846.3	698.773	15991.7	41636.2	6377.57	4616.36	5626.33	2210.07	3847.71	1739.44	641.055	4434.43	11.2795	802.914	5633.73	154.17	801.558	584.445	524.455	750.173	997.264	1.14874e+06	1.11161e+06	1.11001e+06	212923	212947
1	2	79	30	3	275	22491.6	1251.13	11474.5	48788.7	5552.3	2941.82	3640.06	1426.31	1675.45	939.009	18869.6	2735.57	1241.58	1186.35	314.371	3328.21	71.4705	1095.74	22528.1	1053.85	12060.4	48793.1	4913.43	3524.73	3509.69	1155.11	2969.45	1337.6	393.726	3426.43	10.9869	1236.71	3345.16	253.513	907.182	355.035	357.503	442.396	814.508	1.02039e+06	959857	959120	198253	201086
0	1	54	3	0	388	14401.3	613.794	15303.1	58165.2	7253.41	3685.95	5348.96	2355.56	1797.62	1695.28	23227.1	3990.01	1737.53	1070.9	451.744	4321.39	85.0176	1090.09	11980.9	601.306	16040.6	57000	6800.22	3654.9	5401.27	2270.34	4279.89	1581.25	586.338	4085.02	67.8811	884.479	1032.99	163.413	510.962	361.516	367.16	902.004	419.406	1.22679e+06	1.19275e+06	1.19269e+06	232334	239119
1	2	72	8	3	1025	10345.3	611.954	12809	52238.8	6014.26	2908.5	3760.34	1595.27	1195.29	1519.47	20211.6	3235.92	1220.8	1065	403.52	3027.2	53.3667	664.176	10166.8	517.519	11658.2	50791.1	5941.45	3130.01	3876.62	1537.53	3251.75	1359.46	448.287	3222.31	19.8471	722.033	2376.38	255.219	783.143	467.947	575.978	563.87	674.3	924641	908145	908551	182624	176884
1	1	73	9	6	582	21445	1023.78	12101.2	54320.7	7558.58	3302.9	4431.89	1843.64	2949.25	1959.92	20277.6	4158.23	1202.18	1812.35	260.48	4326.89	73.9228	1070.02	19614	1288.91	11117.7	53430.6	6791.34	3903.03	4358.17	1898.19	3795.78	1441.87	466.591	3848.38	115.989	1325.28	3503.24	221.165	1229.08	511.109	486.038	495.773	986.516	1.11803e+06	1.0638e+06	1.06332e+06	207726	210568
1	1	76	1	2	300	15517.8	513.298	11727	49942.2	7025.98	3066.01	4904.23	2105.71	2047.55	2779.94	21252.2	4073.74	1627.34	1218	455.778	4566.53	57.879	876.389	13018.2	421.431	11047.4	50094.2	7219.02	3051.12	4900.08	1980.03	4432.82	1761.09	452.438	4259.98	61.5996	882.444	22077.1	240.938	1223.26	583.91	493.274	723.113	915.177	1.47437e+06	1.44142e+06	1.44289e+06	153776	165121
1	1	70	19	3	375	19746.5	723.666	14339.5	50176.4	6942.81	3040.87	4340.7	2054.35	2289.4	1432.87	21691.4	3615.04	1284.16	1163.05	306.115	4189.84	22.2137	746.557	18602.3	793.128	13925.1	46416.3	6346.56	3754.01	4656.85	1978.43	3607.63	1599.61	317.497	4069.94	52.4387	871.215	3666.79	193.651	1039.51	361.116	391.55	400.375	995.929	1.18321e+06	1.13667e+06	1.13548e+06	228798	226811
1	1	77	8	6	50	35431.6	2446.07	15889.7	51860.1	6383.2	2838.28	3860.06	1807.56	2993.85	2297.6	22263.9	3009.72	906.991	1760.49	221.637	3934.94	0.977169	1419.8	33833.3	2175.86	14078.4	52042.1	6291.68	2591.53	3854.26	1763.46	2900.81	1036.08	299.262	3686.3	2.30757	1591.5	4343.21	251.512	1391.08	792.553	493.887	267.371	899.844	1.00946e+06	906312	904252	186917	185945
1	1	79	2.5	2	188	24501.2	1085.52	12595.9	42620.3	5693.88	3549.25	3629.01	1990.58	2359.04	1438.78	15626.8	2965.14	1030.67	1361.57	309.837	3055.54	46.4634	907.592	27673.3	1105.72	10684	48211.6	5933.9	4095.4	3936.35	1776.95	2775.61	990.725	380.055	2988.12	101.497	1066.52	7138.86	192.984	883.186	710.172	773.152	523.246	914.91	1.20098e+06	1.13267e+06	1.13436e+06	180297	163873
0	1	70	3	0	560	25151.9	1345.06	15484.6	52720.6	6562.34	3252.31	4343.42	2161.06	3030.02	1830.96	24270.4	3339.08	1563.14	1170.84	285.797	4394.76	54.5109	1064.85	21057.8	1192.75	17672.5	53583.6	6716.4	3704.42	4221.92	1741.48	3474.6	1608.46	420.471	4280.67	54.1708	759.559	2755.17	203.082	1099.67	440.542	623.891	711.743	734.734	1.12801e+06	1.07254e+06	1.07162e+06	231270	226513
0	1	58	3	0	480	23713.3	800.331	13380.2	58596	6872.38	3339.93	4643.68	2081.87	2113.57	2163.21	20945.6	3978.67	1339.85	1478.77	422.312	4216.65	3.3421	843.214	14421.6	477.738	15985.8	59605.7	6913.92	3751.97	4896.18	1699.22	4267.96	1675.57	519.632	4214.46	19.7217	719.696	2750.62	197.11	1304.76	529.436	572.672	440.814	981.199	1.20411e+06	1.15745e+06	1.15668e+06	226291	230000
0	2	64	5	0	1025	8104.66	271.396	14131.9	47889.8	5514.18	3063.77	4160.82	1665.12	1132.3	1274.51	16808.2	4545.85	1183.68	652.877	362.571	3314.54	128.528	463.195	7396.35	376.587	12656.6	44857.3	5724.69	2921.96	4118.6	1470.86	4224.67	1203.26	473.947	3121.66	177.254	261.22	1161.73	224.249	913.417	616.905	553.292	555.648	897.93	934747	919310	918173	200387	191915
0	1	63	19	0	825	19290.6	750.183	14275.6	68464	8009.53	4653.8	5263	2863.04	1880.66	3857.62	25783.7	5220.26	1935.73	1341.55	246.919	4818.73	11.5052	719.235	25190.4	666.11	16979.6	69772.9	7909.59	4688.49	5222.13	2453.44	5219.94	2003.75	475.893	4318.51	0.221691	819.815	1473.66	265.067	1168.49	461.165	466.62	507.544	1168.45	1.3465e+06	1.28661e+06	1.28593e+06	239607	239540
0	1	65	10	0	925	18334.2	368.447	11697.3	38990.1	5746.06	2479.06	2081.67	1179.24	1978.38	1147.74	16963.8	3076.99	884.986	1395.04	275.847	2997.39	-8.3802	1053.53	14781.1	535.593	9980.02	40955.6	5701.71	2602.33	2671.89	1319.06	2979.69	926.725	360.774	2496.97	1.98041	1208.72	4394.68	346.322	908.973	396.862	412.383	361.192	729.392	904040	873020	872256	177936	182032
0	2	62	3	0	415	32062.9	1231.01	15070.6	52175.8	5933.27	2498.12	3970.92	1943.15	1995.19	2014.81	20858.1	3719.89	1597.67	1089.18	383.672	3685.95	59.6809	606.387	22009.8	825.113	13499.1	53512.6	6173.5	3167.25	3771.58	1777.64	4079.34	1500.48	463.715	3638.47	0.600378	560.891	1471.1	251.635	975.482	438.632	426.554	499.026	1101.08	1.01357e+06	952630	951147	197767	200381
0	1	63	9	0	775	21144.9	410.772	19231.8	59224.2	8612.17	3284.72	5435.28	2444.83	1189.85	1879.27	26745.3	4901.33	1622.49	1088.01	498.49	4977.06	66.1187	960.846	20016.2	133.934	18259	58312.6	8517.12	3543.33	6593.63	2676.99	4855.78	1833.16	576.354	4642.28	55.1843	1044.81	1573.33	253.121	1777.01	823.99	562.627	777.517	991.202	1.50081e+06	1.44211e+06	1.44123e+06	252703	257466
0	2	65	18	0	935	10347	787.182	9476.67	44802.1	6972.67	2819.66	4019.35	1599.22	1327.61	1448	17961.7	3487.97	1334.71	1004.4	313.713	3305.92	41.9319	628.102	9872.97	1161.51	9370.32	47997.6	6414.96	2793.25	3911.43	1532.34	3717.89	1757.03	322.175	3469.52	21.1611	775.57	1159.24	195.511	923.689	589.596	481.863	669.621	962.802	955969	932491	932092	185928	182928
1	1	65	15	2	1530	13816.7	887.164	17302.4	60417.4	7798.11	3195.83	4146.76	2282.24	2470.21	2005.77	27468	3776.53	1243.83	1554.29	302.701	4552.1	46.5258	648.446	13690.4	293.567	14936.9	50135.4	7304.97	3499.24	4430.33	2263.32	4275.87	1664.08	489.971	4963.69	60.301	598.484	2167.97	222.586	993.052	486.191	492.508	457.777	922.574	1.12981e+06	1.09519e+06	1.09441e+06	202876	206308
0	1	69	4	0	750	15970.3	396.365	18088.8	49809.1	6940.93	3596.99	4688.1	2056.95	1649.25	2012.2	21665.3	3491.28	1805.65	1015.11	325.221	3808.53	32.5671	621.221	15366.5	363.518	17839.4	51205.2	6762.06	3621.86	4770.87	2111.7	3954.77	1890.42	422.891	3785.78	15.2059	530.221	1855.83	169.385	1252.99	559.743	466.382	612.562	1036.74	1.22189e+06	1.18178e+06	1.18107e+06	223910	221235
0	2	64	3	0	710	10394.2	439.008	16854.7	51830.8	6670.33	3097.83	4798.14	1831.12	1215.47	1838.8	22388.1	4113.43	1666.58	1118.48	459.96	3777.96	74.7161	473.41	6863.7	460.818	14721	52658.7	6540.78	3082.77	4951.77	1852.62	4563.71	1568.18	505.087	4183.85	19.0869	498.195	804.863	174.324	931.903	596.452	464.671	486.585	867.006	1.04002e+06	1.01732e+06	1.01756e+06	196155	197354
0	1	62	7	0	1375	5290.65	170.67	19505.6	53028.9	8918.91	2763.66	5416.46	2212.8	1214.57	1383.89	23493.8	4079.96	1701.12	1125.6	528.004	4689.69	38.6792	480.843	5654.03	316.345	16888.9	50977.6	9035.89	3102.26	5274.81	2052.66	4141.85	1773.49	519.272	4304.41	-0.0602491	684.205	1568.42	205.9	1007.44	486.696	710.051	835.126	964.53	1.23932e+06	1.22181e+06	1.22106e+06	241787	245508
0	1	65	6	0	600	8618.45	152.148	15226.1	66557.1	7770.57	3834.27	5553.45	2085.37	1793.66	2592.77	26107.4	3985.42	1540.5	1147.06	504.071	4278.4	25.7389	777.836	9696.16	265.915	14532.4	67590.1	6792.01	4084.1	5680.07	2091.67	4194.68	2075.61	648.766	4419.86	84.1256	760.454	1074.71	201.617	1255	648.726	505.928	462.937	1066.83	1.22046e+06	1.19261e+06	1.19246e+06	238946	240913
0	1	60	6	0	1000	19968.8	431.155	14939.7	45383.5	6624.12	3199.12	5249.77	2014.96	1450.65	1573.83	19131.7	4295.91	1747.86	1307.54	466.581	3798.28	43.6804	1244.64	11989.8	984.29	14604.9	46622	6322.85	3281.84	4825.81	1837.68	4398.74	1969.78	459.949	4074.11	80.1769	781.354	2234.38	191.137	1069.85	721.048	820.749	947.936	1184.27	1.24648e+06	1.20523e+06	1.20458e+06	227564	229701
1	1	66	11	1	1370	5872.59	195.087	13384.4	45153.7	7636.74	3550.68	5267.51	2218.59	799.22	1401.6	22337.1	4056.76	1335.07	1110.7	497.982	5045.4	29.1983	618.334	4151.3	244.069	14201	46627.1	7056.55	3151.04	4995.96	2010.83	4338.09	1499.49	465.535	4589.43	24.1404	450.687	1202.52	138.85	1116.2	743.549	634.215	578.373	1361.95	1.01188e+06	1.00329e+06	1.00288e+06	170409	170168
1	1	74	11	3	915	37254	1517.86	13996.3	48185	6660.62	4323.45	4366.09	1783.97	3503.33	2109.38	18633.6	4035.67	1624.68	1672.6	638.754	4219.53	32.7791	1160.85	37105.6	1112.42	12615.2	51389.8	6566.84	4242.28	4750.42	1750.22	4041.47	1520.92	627.751	4025.43	54.9227	1166.08	12581.5	299.896	1221.13	494.739	413.534	425.403	1207.87	1.13695e+06	1.05001e+06	1.04841e+06	216975	220989
0	1	71	9	0	380	11301.1	419.316	12319.4	51008.6	5908.12	2580.35	3924.26	1723.68	1668.56	1070.02	21234.2	3679.37	1327.38	980.462	306.661	4136.3	72.5974	717.41	10861.2	380.834	15275.8	50983.1	5488.09	2614.28	4689.14	1970.07	4103.08	1647.28	347.879	3876.84	100.842	745.344	3176.09	190.685	827.975	470.719	447.584	409.756	742.272	991791	980234	980112	208415	208220
0	1	67	20	0	1730	18386.3	457.337	14483.6	42683.9	6976.72	2991.45	4123.03	1877.96	1268.22	1826.22	17483.5	3480.93	1310.47	1118.33	442.001	3378.86	30.8646	694.306	17935.4	642.691	12682.4	48532.2	6820.75	3782.1	4156.26	1857.05	3453.97	1507.39	392.58	3513.89	25.4605	738.053	2341.67	216.539	1190.54	547.074	469.923	551.692	1135.47	1.15863e+06	1.11618e+06	1.11584e+06	227910	226775
0	1	81	3	0	300	37018.3	894.578	12106.3	52918.4	6760.37	3507.3	3962.4	1776.9	2441.24	2906.73	19734.2	3246.02	1272.48	2005.02	344.218	3478.83	-0.809231	1179.56	29073.3	737.986	12069.5	55478.9	6018	3684.01	3696.23	1735.73	3758.74	1549.11	577.147	3753.96	17.2014	1298.58	3864.07	339.832	1359.86	851.604	823.933	507.039	988.193	1.12441e+06	1.03296e+06	1.03026e+06	225792	223994
0	2	68	5	0	266	31155.3	1073.07	14241.8	45202.9	7287.16	4679.87	4351.75	1917.42	2569.61	2490.5	20761.6	3170.61	1288.31	1608.93	384.12	3661.89	17.7401	973.66	24416.4	1246.65	13233.2	48558.5	7220.93	4231.11	4316.66	1856.01	3529.8	1577.35	383.188	3749.24	69.2893	984.021	3336.69	120.554	1347.06	699.964	693.2	718.103	1529.32	1.07857e+06	989528	986785	204455	198777
0	1	74	14	0	1328	16145.4	509.622	19577.2	46965.1	5504.98	2593.7	3432.59	1718.48	1401.87	1445.43	21293.2	2793.83	912.182	1252.65	194.155	3299.7	55.0108	742.396	11356.6	552.39	15664.5	49676.3	5998.11	2419.24	3555.15	1747.56	3018.42	1156.26	363.998	3331.69	21.4941	747.087	3565.66	126.662	825.898	372.443	278.704	282.777	653.228	930468	912484	913351	172346	176121
0	1	66	4	0	462	15928.1	381.776	12138.1	46517	6639.54	3164.86	4189.59	1811.19	1322.77	1877.41	19410	4238.13	1402.32	1150.54	444.674	3670.25	64.625	540.593	11924.8	290.118	11079.6	45110.6	6285.27	3626.17	4289.25	1866.93	4267.91	1551.85	516.146	3633.57	5.63639	630.041	2348.06	242.48	996.948	455.524	354.99	506.699	939.431	1.07848e+06	1.05293e+06	1.05189e+06	211952	211981
0	1	76	2.5	0	400	14259.1	879.822	13828.6	57462.7	6517.22	3239.09	4685.79	1835.84	1692.11	1313.8	22026.4	4377.46	1405.75	1259.61	327.345	4155.79	41.2295	886.992	13330.3	603.535	16001.7	52487.4	6453.06	3131.08	5084.58	2034.1	3934.97	1536.78	414.519	3853.08	56.0855	898.924	3857.69	162.028	915.232	485.217	464.28	556.457	900.643	1.11642e+06	1.09357e+06	1.09423e+06	206926	212538
0	1	72	27	0	599	23463.6	351.356	11806.1	47761.2	5869.76	4099.49	3966.2	1402.92	2086.98	2439.93	18024.4	3220.91	1153.25	1788.73	219.17	3100.61	-0.117668	929.449	21759.7	771.139	11010.8	35751.1	5684.77	4043.69	4152.17	1342.47	3134.97	1230.69	332.961	3002.6	-17.991	957.036	4186.23	189.985	1152.29	378.588	413.183	332.416	957.526	1.00393e+06	948492	948614	195040	194857
0	2	70	15	0	1002	6242.19	195.738	13573.4	47767.6	6411.3	2901.54	3815	1593.99	787.307	1852.22	21747.4	4276.05	1742.16	1011.37	331.078	3987.37	8.71552	448.401	7167.83	199.043	11982.2	48206.9	6484.29	3093.85	3590.41	1415.92	4152.29	1822.79	471.246	3614.81	-2.47764	525.51	1722.97	114.021	1031.31	527.263	754.615	705.74	931.674	971135	966763	965742	213405	213322
0	1	80	7	0	760	25190.7	1299.01	22048.6	46295.5	6652.54	3812.57	5239.99	2042.59	2442.83	1777.34	20818.5	3795.94	1693.76	1212	314.808	3885.71	8.52416	1048.74	22034.8	1349.3	21264.1	50238.6	6496.23	3775.78	4612.69	2009.25	4050.83	1706.71	465.145	3917.45	4.55485	909.673	3823.49	270.702	866.516	440.938	453.391	273.741	639.773	1.1583e+06	1.09949e+06	1.09829e+06	239604	239286
0	1	64	4.5	0	400	19629.8	575.168	14867	50656.7	7386.4	2678.09	4723.99	1717.54	1120.05	1993.81	20116.2	3759.85	1336.75	1131.1	538.895	4166.85	0.497054	711.765	19295.8	352.949	16380.1	55552.2	6625.82	3019.11	4239.4	1553.75	3975.91	1847.97	520.994	4162.85	21.2879	800.155	2616.43	206.946	1086.12	409.425	449.155	670.089	1053.5	1.22715e+06	1.17762e+06	1.17588e+06	221675	229453
1	2	45	2	4	310	7086.98	358.636	13644.7	43656.3	5925.57	3190.26	4073.74	1541.39	795.007	1397.97	16562.7	3480.99	1324.9	1069.35	555.672	3019.51	49.8738	314.72	4441.48	527.087	13162.5	42488.4	5465.81	3300.77	4407.81	1609.37	3787.25	1509.34	572.081	3047.13	70.7064	291.91	3731.56	149.876	919.261	499.959	472.096	420.159	736.699	898448	891045	890102	173452	171823
1	1	66	2	3	910	11372.8	180.357	13109.3	58317.5	7390.99	2969.68	3851.49	1747.52	1569.84	2238.98	20957.2	3656.76	1428.36	950.525	349.04	4091.53	29.0838	494.297	17994.9	970.272	13014.4	58468.7	6342.64	2846.22	3736.91	1881.9	3918.46	1558.34	285.143	4000.28	-23.5039	618.261	285.909	270.144	1065.37	443.764	348.498	322.505	971.188	1.15846e+06	1.12227e+06	1.12203e+06	218525	215774
1	2	63	2	3	310	6740.95	301.616	14919.8	46988.7	7069.07	4105.53	5099.78	2110.73	917.472	1350.03	20632.4	4151.85	1448.54	818.738	501.081	3969.72	20.7776	382.053	6115.55	234.668	13469.4	48043.8	6826.04	3967.7	4515.3	2038.7	4214.54	1775.28	591.979	3757.24	15.5913	478.467	775.564	131.054	1029.63	560.431	782.747	694.791	901.293	1.18084e+06	1.1586e+06	1.1578e+06	251684	249549
[truncated: 317 more columns]

## Sheet: S1, Figure1a thick_harm_dstrx
ID	L_frontomarg_g	L_occ_inf_g	L_paracentral_g	L_subcentral_g	L_trans_frontopol	L_ant_cing	L_Midant_cing	L_Midpost_cing	L_postdors_cing	L_postve_cing	L_cuneus	L_ifg_op	L_ifg_orb	L_ifg_triang	L_mfg	L_sfg	L_ins_g	L_ins_g_short	L_occ_m	L_occ_s	L_fusi	L_occtemp_Ling	L_occtemp_ph	L_orb_g	L_inf_angular	L_inf_smg	L_sup_par	L_postcentralg	L_precentralg	L_precuneus	L_rectus	L_subcall	L_stg	L_stg_lat	L_plan_polsup	L_plan_tempor_s	L_ITG	L_mtg	L_fiss_hor_ant	L_fis_ver_ant	L_fis_post	L_occ_pole	L_temp_pole	L_calcarine	L_central	L_cingMarg_s	L_insulaA	L_insulaInf	L_insulaSup
s1	2.45973	2.18757	1.87354	1.96292	2.01517	2.21552	2.20011	2.14689	1.96457	2.21326	1.9075	2.1166	2.37313	1.94258	2.03783	2.1274	2.4106	3.37547	1.97451	1.99964	2.31104	2.22334	2.36509	2.3269	1.95785	1.94335	2.00434	1.7583	2.01094	1.87929	2.20459	2.18928	1.70817	2.0297	2.41371	1.80007	2.56079	2.11624	1.51165	2.13842	1.82774	1.86242	2.58009	1.8706	1.71065	1.92602	2.31998	2.29855	2.21727
s10	2.3957	2.23504	2.4079	2.6294	2.38581	2.44074	2.69253	2.6465	3.03095	2.59739	1.89354	2.71491	2.75415	2.4428	2.6224	2.71707	2.89548	3.10146	2.51103	2.31824	2.73215	2.08556	3.05516	2.70907	2.61005	2.75281	2.47504	2.42928	2.92253	2.46546	2.42701	2.04779	2.46644	3.04488	3.18523	2.69186	3.0296	2.97355	2.26784	2.26826	2.36172	2.03647	3.33179	1.93518	2.12302	2.09368	2.6927	2.64732	2.55926
s100	2.26764	2.4456	2.5505	2.73401	2.50044	2.38681	2.45657	2.43039	2.7145	2.33586	1.70637	2.95601	2.63793	2.55196	2.53207	2.73499	2.96183	3.43784	2.44862	2.16443	2.53178	1.8208	2.75149	2.8304	2.39773	2.5446	2.30472	2.27726	2.98127	2.33629	2.51871	2.11263	2.53083	3.05536	3.09509	2.12732	2.71539	3.03319	2.21813	2.83651	2.37219	1.77963	3.3361	1.6494	2.08837	2.24277	2.71057	2.44074	2.7397
s101	2.16893	2.49515	2.47547	2.40134	2.5037	2.63826	2.71653	2.33176	2.87938	2.21939	1.90636	2.71941	2.63363	2.58855	2.5371	2.76782	3.43043	3.54798	2.46664	2.11597	2.83928	2.0036	2.78948	2.59376	2.57995	2.74315	2.30945	1.86344	2.83542	2.56092	2.34862	2.34053	2.5244	2.7878	3.12843	2.40853	2.83903	3.02756	1.9827	2.32627	2.24419	2.00711	3.58572	1.73731	1.97169	2.13132	2.67607	2.4881	2.38321
s102	2.18485	2.01406	2.05199	2.54653	2.60346	2.83271	2.66054	2.77479	2.17946	3.05973	1.69093	2.69351	2.82811	2.42635	2.44231	2.68175	2.66784	3.40742	2.28408	1.7128	2.74335	1.94036	2.89635	2.56322	2.2473	2.24803	2.03302	1.91915	2.52028	2.17777	2.72481	2.38699	2.11756	2.81303	3.13408	2.3657	2.69554	2.97564	2.05303	2.50199	2.1036	1.9816	3.57367	1.69379	1.84986	1.96267	2.85646	2.46166	2.42344
s103	2.62915	2.1984	2.14033	2.30139	2.69481	2.50749	2.5768	2.43008	2.82751	2.55451	1.82262	2.62389	2.66124	2.45973	2.43544	2.66452	2.73935	3.37863	2.04528	1.95441	2.83493	2.05498	2.73905	2.53923	2.25091	2.51648	1.99006	2.01633	2.42495	2.10373	2.48368	1.94672	2.44681	2.91683	3.05807	2.39158	3.0166	3.04319	2.19686	2.68634	2.22823	1.9629	3.46439	1.87388	1.75243	1.85943	2.52842	2.46107	2.39165
s104	2.24529	2.45364	2.32983	2.58587	2.30241	2.4982	2.27233	2.49357	2.68154	2.94452	1.84008	2.60792	2.8469	2.39821	2.32677	2.66991	3.05778	3.26304	2.43171	2.0158	2.70051	1.96506	2.812	2.6298	2.42749	2.53999	2.39415	1.97405	2.82676	2.29951	2.44066	2.56941	2.55317	2.82451	3.38048	2.3833	2.8695	2.62726	2.10867	2.09236	2.40161	1.86709	2.98155	1.7472	1.98533	2.30556	2.74767	2.59424	2.51018
s105	2.11307	2.47805	1.87096	2.63053	2.34631	2.53728	2.30537	2.3334	2.66639	2.06948	1.59378	2.73846	2.58452	2.54006	2.1801	2.45945	2.768	2.85457	2.1839	1.80177	2.4464	1.73696	2.89328	2.58259	2.22017	2.4679	2.07006	1.91765	2.32421	2.07367	2.50169	1.65783	2.16079	2.89396	3.33845	2.51289	2.44825	2.61184	2.52132	2.24937	2.00103	1.756	3.4497	1.69498	1.59592	1.96454	2.63246	2.62823	2.57914
s106	2.54614	2.66135	2.42976	2.57386	2.72496	3.04544	3.20751	2.94141	3.18622	2.52319	1.71977	2.678	2.91054	2.7003	2.6767	2.98351	3.33789	3.67432	2.62467	2.03435	3.01812	2.12754	2.94215	2.82095	2.75579	2.84168	2.46084	2.09515	2.8024	2.62572	2.5157	2.39072	2.56456	3.38405	3.77317	2.84788	3.21408	3.1819	2.32658	2.23345	2.57177	1.97957	3.12174	2.10229	2.04418	2.49188	3.0422	2.7304	2.70493
s107	2.33779	2.05747	1.81568	2.3234	2.335	2.40155	2.29246	2.39412	2.45429	2.57979	1.67592	2.47425	2.29489	2.36296	2.20559	2.42467	2.58947	3.24922	1.97272	1.71177	2.56706	1.8686	3.16449	2.37076	2.19524	2.30156	2.06944	1.7431	2.307	2.21017	2.73982	1.74646	2.16012	2.7294	3.04169	2.24386	2.61138	2.4922	1.84291	2.18378	1.95416	1.5562	2.97062	1.5396	1.70902	1.95769	2.28337	2.4659	2.33946
s108	2.60818	2.34536	2.34923	2.32918	2.43066	2.4985	2.20001	2.34529	2.65294	2.73935	1.78329	2.55181	2.53624	2.4334	2.48182	2.60362	2.77417	3.54861	2.64695	2.20973	2.61065	2.12402	2.43847	2.82864	2.39946	2.43342	2.28912	1.97416	2.70304	2.12872	2.27758	2.18807	2.2609	2.51151	2.73664	2.19097	2.79646	2.71362	1.87636	2.19042	2.32137	2.11388	3.07428	1.79797	1.88763	1.9309	2.84433	2.2244	2.42045
s109	2.27305	2.24559	2.29486	2.47692	2.39647	2.41295	2.63337	2.55633	2.86137	2.41929	1.75694	2.31753	2.46548	2.21206	2.45197	2.76178	2.65885	3.32515	2.32007	1.97822	2.63642	1.8424	2.63828	2.53398	2.30202	2.62975	2.31012	2.06467	2.7735	2.39085	2.39764	2.52034	2.58858	3.03826	3.39155	2.38055	2.90951	3.08641	1.84838	1.66453	2.01594	1.74167	3.20666	1.7344	1.72164	2.33744	2.21816	2.47718	2.28348
s11	2.25142	2.11171	2.1794	2.47754	2.42551	2.61001	2.54276	2.45363	2.98474	2.59177	1.85575	2.58833	2.74293	2.42615	2.48377	2.61007	3.06418	3.21967	2.31077	2.00428	2.62215	1.86803	2.65971	2.30996	2.35834	2.56006	2.06317	2.26267	2.75517	2.44661	2.03282	1.78758	2.38456	2.8247	3.07004	2.54759	2.57996	2.72621	1.85529	2.20158	2.16533	1.70593	3.07588	1.6609	1.95422	1.99863	2.39172	2.54166	2.4581
s110	2.38843	2.30181	2.56687	2.46083	2.41788	2.4702	2.53928	2.33886	2.46184	2.3947	1.78284	2.52184	2.63056	2.40931	2.54505	2.6688	2.87024	3.3379	2.44512	2.14144	2.61076	1.89593	2.51013	2.67697	2.37444	2.53012	2.21162	2.2667	2.96264	2.35104	2.20454	1.85924	2.30382	2.4394	2.78136	2.27013	2.67114	2.88252	1.87054	2.0752	2.05025	1.93059	3.06909	1.71943	2.06125	2.05405	2.31104	2.45779	2.2197
s112	2.36653	2.33439	2.09057	2.47398	2.36733	2.82149	2.36173	2.28902	2.42341	2.80877	1.68859	2.68329	2.26102	2.42441	2.34661	2.49567	3.04646	3.44911	2.36464	1.96051	3.03054	1.80099	2.60651	2.4	2.21728	2.42475	2.14319	1.78819	2.71447	2.07497	2.19752	2.29742	2.24627	2.76897	2.94895	2.14988	2.76086	2.17475	1.94677	2.0708	1.98839	1.95316	3.02455	1.65315	1.87666	1.9197	2.74962	2.30778	2.58918
s113	2.4687	2.20395	2.30356	2.65836	2.60519	2.53025	2.32019	2.49161	2.60571	2.65736	2.01082	2.62871	2.72592	2.4737	2.44831	2.7694	3.2168	3.55664	2.47055	2.0421	2.63439	1.81696	3.14929	2.6945	2.3698	2.72595	2.14091	1.99728	2.84456	2.32078	2.30759	2.43541	2.56147	2.94372	3.31763	2.56156	2.60348	2.93624	2.38922	2.15857	2.08994	1.86775	3.19319	1.78892	2.0578	2.26891	2.61471	2.69583	2.45406
s114	2.09785	2.18094	1.9539	2.39351	2.24812	3.02668	2.68835	2.33211	2.52543	2.54829	1.67685	2.63345	2.62692	2.44343	2.37439	2.68502	2.97775	2.79675	2.03498	1.82535	2.5706	1.77279	2.55529	2.25006	2.30958	2.36106	2.06274	2.01549	2.40386	2.05961	2.43366	2.33479	2.04067	2.50297	2.76415	2.09982	2.75931	2.47891	2.07243	2.11053	1.99448	1.76876	3.16415	1.6022	1.67027	2.0905	2.4696	2.49087	2.26752
s115	2.14803	1.98039	2.15633	2.25502	2.52991	2.60841	2.48482	2.29763	2.65412	2.71421	1.71546	2.46933	2.40249	2.38637	2.32555	2.82017	3.10869	3.4545	2.2133	1.89027	2.6289	2.08316	2.76886	2.55129	2.39766	2.20729	2.0928	2.04525	2.39449	2.48969	2.47068	2.01058	2.15669	2.67515	3.48368	1.99915	2.62244	2.53866	1.96532	2.14129	2.06343	1.90005	3.25598	1.74953	1.84946	1.94572	2.71167	2.56769	2.40366
s116	2.17338	2.24245	2.19495	2.34592	2.32155	2.32276	2.32913	2.37214	2.53744	2.54498	1.60048	2.34848	2.48492	2.27877	2.24794	2.45963	2.81337	3.16738	2.26356	1.92527	2.59192	1.7846	3.24256	2.60753	2.38472	2.51042	2.13041	1.8065	2.42888	2.10374	2.31859	2.01134	1.88634	2.69401	3.1671	2.13395	2.8253	2.91143	1.86648	1.98983	2.06564	1.87412	3.2162	1.66281	1.76903	2.04002	2.34164	2.20674	2.24434
s117	2.17861	2.13759	2.50384	2.58432	2.41913	2.59835	2.39136	2.36884	2.45467	2.30031	1.87977	2.40387	2.50941	2.54124	2.47258	2.62392	2.98336	3.26464	2.19837	2.06305	2.59371	1.8616	2.52041	2.45819	2.59939	2.51455	2.59134	2.18371	2.68897	2.51511	2.52471	1.96094	2.49702	2.79874	3.12012	2.4144	2.5675	2.52394	2.0687	1.98357	2.21634	1.86917	2.74897	1.82683	2.0023	2.37736	2.45958	2.42903	2.33679
s12	2.00654	2.40939	1.92671	2.47541	2.41989	2.43609	2.49046	2.24994	2.29204	2.51817	1.63268	2.42747	2.34909	2.31138	2.24144	2.56333	3.13528	3.24323	2.19567	2.0439	2.56392	1.94444	2.87286	2.47935	2.36703	2.45105	2.06227	2.01041	2.43681	2.06321	2.13201	1.57902	1.95402	2.80506	3.23942	2.63573	2.46551	2.80268	1.90307	2.18206	2.07103	1.67206	3.20779	1.50159	1.64341	1.84823	2.48975	2.42744	2.20456
s120	2.04564	1.99966	2.24564	2.51058	2.26353	2.39831	2.12892	2.44106	2.31501	1.87207	1.71459	2.56127	2.6059	2.49295	2.60184	2.59793	3.01517	3.40877	2.49957	2.10503	2.72849	1.87977	2.47928	2.42979	2.63995	2.67326	2.29068	2.03047	2.84037	2.39626	2.37463	2.06299	1.94524	2.89202	2.97518	2.48287	2.85527	2.82417	1.84424	2.23767	2.22587	1.84441	2.98823	1.5426	1.95437	2.1554	2.41095	2.21162	2.20825
s121	1.87788	2.27562	2.3389	2.18551	2.57239	2.54697	2.34745	2.47199	2.62524	2.18933	1.72909	2.34002	2.29659	2.49472	2.44212	2.36759	2.66259	3.2631	2.05865	2.13643	2.34716	1.95821	2.78746	2.33563	2.27182	2.28955	2.10871	2.12683	2.51047	2.0519	2.23756	2.18463	2.12587	2.61207	2.7707	2.27377	2.5587	2.93053	2.15592	2.1486	1.97361	1.68226	3.18781	1.63991	1.89135	1.87205	2.64393	2.18864	2.21564
s122	1.91909	2.12512	1.75205	2.49634	2.28756	2.568	2.36574	1.96123	1.9121	2.3946	1.62013	2.34605	2.3393	2.03615	2.14294	2.30093	2.52678	2.84392	2.14074	1.68467	2.38491	1.83752	2.83559	2.2765	2.18471	2.1076	1.82042	2.06054	2.09411	1.94796	2.19953	2.03754	1.80884	2.92181	3.22238	2.09409	2.29406	2.70651	1.52341	1.73873	1.89286	1.56099	3.29975	1.51147	1.64393	1.67962	2.52563	2.36939	2.0724
s123	2.4259	2.32099	2.21738	2.56044	2.71308	2.64933	2.55959	2.51968	2.88576	2.51604	1.78049	2.58552	2.59128	2.51309	2.29525	2.5944	2.79173	3.3931	2.25022	1.88739	2.47098	1.75736	2.88256	2.71689	2.30978	2.3722	2.13416	1.81271	2.47018	2.15199	2.75983	1.75713	2.25245	2.55329	3.17266	2.32772	2.85854	2.87115	1.80408	2.37148	2.34186	1.88017	3.26465	1.8664	1.75538	2.0964	3.02022	2.73505	2.68795
s124	2.2773	2.38178	2.14739	2.52501	2.19145	2.52891	2.42945	2.30384	2.54191	2.59202	1.81032	2.59992	2.46788	2.48014	2.59159	2.54689	3.25671	3.61702	2.31218	1.8872	2.76459	1.82988	2.99989	2.7012	2.46673	2.56966	2.11989	1.98456	2.68083	2.3029	2.43165	2.357	2.13762	2.54732	2.97872	2.4169	2.73095	2.61828	1.96248	2.28109	2.38413	1.72127	3.12098	1.61338	1.85506	1.83453	2.67067	2.49392	2.56128
s125	2.02919	2.39396	2.09875	2.41533	2.42087	2.54473	2.38388	2.61369	2.6155	2.23982	1.74453	2.50871	2.89993	2.48056	2.44128	2.63812	2.66477	2.66932	2.48411	1.94151	2.53803	1.8063	2.59256	2.42888	2.39658	2.61047	2.17	2.27471	2.73357	2.42915	2.21754	1.91205	2.63716	2.70449	2.96663	2.50607	2.36323	2.55643	1.98451	2.13873	2.14538	1.88994	3.10575	1.66014	1.84749	2.28237	2.44706	2.60319	2.22516
s126	2.4794	2.35345	2.34622	2.21121	2.27447	2.60503	2.32386	2.3872	3.01026	2.7977	1.81012	2.48923	2.63494	2.39595	2.41506	2.70864	3.58576	3.55591	2.44612	1.99454	2.65164	2.04029	3.47821	2.60491	2.22828	2.28367	2.13672	1.96934	2.63528	2.4939	2.82687	2.65123	2.26862	2.75073	3.72995	2.29095	2.98938	2.93931	2.21281	2.38327	2.44303	1.81502	3.44189	1.74868	1.92071	2.1932	2.7747	2.94871	2.51964
s128	2.14829	3.01413	1.99712	2.47012	2.53792	2.39454	2.48255	2.33559	1.97151	2.23373	2.70423	2.43299	2.5267	2.47437	2.46693	2.2886	2.80768	2.87167	2.58602	2.6815	3.04467	2.41286	2.2908	2.51439	2.914	2.61507	2.72883	2.52757	2.63673	2.50312	2.39064	1.94427	2.31329	2.50518	2.70589	2.63702	2.85665	2.84851	2.12174	2.70736	2.28244	2.6874	2.93876	1.94905	1.85461	2.38317	2.15387	2.57781	2.38164
s129	2.12409	2.2738	1.96021	2.16164	2.58415	2.34968	2.31031	2.31075	2.88139	2.68053	1.84437	2.19611	2.16945	2.12536	2.16955	2.25596	3.22149	3.44354	2.19139	1.78032	2.37614	1.90825	3.128	2.53518	2.18153	2.31049	1.95466	2.06635	2.10608	2.00765	2.30358	2.01767	2.03627	2.84603	3.58305	2.13077	2.41295	2.54893	2.30429	2.17295	1.93509	1.80234	2.94993	1.76012	1.56201	1.68773	2.36129	2.41598	2.29934
s13	2.25006	2.15601	1.95701	2.43519	2.44268	2.6389	2.00381	2.33193	2.39965	2.48098	1.7203	2.63816	2.45931	2.3605	2.2578	2.43596	3.06335	3.35037	2.39474	1.97289	2.8191	1.831	2.81448	2.64372	2.37393	2.56753	2.12239	1.98374	2.37194	2.28555	2.39169	2.10889	2.45487	2.88761	3.14875	2.3706	2.70212	2.75944	2.06113	2.08207	2.17716	1.84244	2.82492	1.72397	1.90448	1.92212	2.42222	2.43735	2.28445
s130	2.40385	2.18534	1.96686	2.32997	2.53754	2.36379	2.10758	2.06489	2.68553	2.53898	1.77962	2.26353	2.32974	2.23589	2.28169	2.50441	2.47934	3.03871	2.20554	1.78466	2.53894	1.90172	2.72055	2.41217	2.34382	2.40893	2.03004	2.03406	2.46931	2.15504	2.42265	1.72961	2.201	2.80147	2.946	2.1566	2.47186	2.3158	1.87495	1.9893	1.8817	1.88489	2.61622	1.69239	1.68903	1.92089	2.42405	2.45418	2.29735
s131	2.27433	2.35374	2.24491	2.70423	2.40858	2.66502	2.57915	2.49952	2.76619	2.49687	1.9361	2.78173	2.58205	2.51099	2.49264	2.73674	2.93537	3.44658	2.41714	2.23221	2.69906	2.08588	3.1946	2.50117	2.36073	2.60314	2.0759	2.03217	2.74948	2.1848	2.58474	1.89078	2.48224	3.04877	3.49975	2.40504	2.72642	2.90115	2.15937	2.2827	2.36629	1.89661	3.48518	1.8061	1.76273	2.12914	2.99497	3.07419	2.61057
s132	2.83435	2.21685	2.45535	2.59716	3.01109	2.63884	2.66069	2.57774	3.11382	3.08872	1.89763	2.8181	3.3375	2.88465	2.6892	2.91752	3.36216	3.62985	2.68318	2.61355	3.10274	2.13414	2.87531	2.98264	2.5387	2.50595	2.2082	2.03148	2.66051	2.36805	2.57474	2.73328	2.70039	2.99127	3.27463	2.95098	2.56633	2.81314	3.00956	1.97145	2.32949	1.95865	2.97359	2.23413	2.07775	2.19996	3.14642	2.49122	2.45489
s133	2.33393	2.29591	2.37006	2.20606	2.50888	2.62033	2.38642	2.34209	2.71033	2.66904	1.7877	2.46084	2.86815	2.34529	2.31078	2.51755	3.03149	3.4691	2.39668	2.08001	2.58883	1.95883	3.02438	2.65363	2.34271	2.31679	2.29088	1.90535	2.46667	2.20887	2.34361	2.22514	2.18409	2.76488	3.23921	2.36151	2.82159	2.61098	2.2513	2.63471	2.09706	1.85115	3.24476	1.72594	1.69792	2.10896	2.93099	2.69881	2.45115
s134	2.23298	2.33741	2.32685	2.59452	2.44445	2.42529	2.41676	2.26542	2.54084	2.35439	1.83894	2.54484	2.92283	2.45368	2.47913	2.7165	3.28124	3.54025	2.47551	2.1746	2.64734	1.99542	3.47638	2.64065	2.62299	2.51391	2.44351	2.25345	2.80599	2.71954	2.39364	2.3808	2.35926	2.88605	2.92855	2.25162	2.72148	2.73629	2.26144	2.56347	2.17137	1.79152	3.14914	1.75182	1.93406	2.33379	2.99134	2.49914	2.37541
s135	2.5337	2.24208	2.47822	2.25693	2.4779	2.72595	2.52563	2.55501	2.80084	2.43882	1.79855	2.44099	2.71855	2.62127	2.38263	2.59474	2.91599	2.96197	2.3834	2.0964	2.60654	2.09112	2.76538	2.43296	2.32095	2.38746	2.14533	2.18148	2.63957	2.32112	2.6898	1.88067	2.19003	2.61666	3.25236	2.10046	2.46569	2.79224	2.40738	2.02971	2.24516	1.94193	3.10018	1.68971	1.83452	2.01474	2.51791	2.78842	2.52743
s136	2.04223	2.10581	2.32346	2.23195	2.37398	2.58182	2.47742	2.23789	2.59584	2.53256	1.62701	2.41432	2.30881	2.1447	2.21324	2.45937	2.63881	2.92656	2.20503	1.94264	2.29894	1.70969	3.17578	2.45665	2.39308	2.26743	2.01077	2.43322	2.0185	1.95332	2.10047	1.53036	2.00926	2.60499	2.90848	2.44415	2.62406	2.73491	1.63135	1.67265	2.06709	1.7265	2.97596	1.61077	1.90455	2.03832	2.52623	2.3726	2.39551
s137	2.30229	2.04415	1.74168	2.15627	2.10156	2.29991	2.06571	1.99606	2.41019	2.45627	1.66267	2.16864	2.28444	1.97613	2.12978	2.24347	2.9944	2.76092	2.09662	1.71138	2.51563	1.87831	2.51004	2.46183	1.97038	2.04119	1.89068	1.69354	1.99495	2.05347	2.24855	2.50506	1.90183	2.49302	3.32139	1.97685	2.59345	2.56215	1.91253	2.07864	2.01459	1.81789	3.03685	1.642	1.62062	1.70395	2.37464	2.59857	2.26376
s138	1.92531	2.08827	2.18404	2.37771	2.3878	2.4759	2.46111	2.35762	2.4422	2.47745	1.83925	2.4092	2.05943	2.31661	2.37703	2.59545	2.62403	3.33526	2.15928	2.12027	2.36085	1.92671	2.42148	2.26466	2.20118	2.3683	2.12026	2.02057	2.49048	2.47068	2.28558	2.02455	2.57201	2.95786	2.7769	2.25587	2.5196	2.5166	2.14074	2.01238	2.03229	1.8279	3.02704	1.67482	1.80225	2.05422	2.33729	2.37888	2.26612
s139	2.47593	2.12348	2.15695	2.33954	2.58092	2.30999	2.2334	2.24794	2.77533	2.49882	1.71056	2.45148	2.84893	2.21843	2.28063	2.60682	2.86483	2.9496	2.30555	1.97382	2.75394	1.83735	2.86963	2.64281	2.33807	2.38054	2.2842	2.1693	2.61344	2.29466	2.43566	1.98901	2.04447	2.88645	2.8487	2.20123	2.77742	2.66343	2.36756	2.17018	2.04257	1.79596	3.30383	1.68102	1.96207	2.27238	2.88897	2.50969	2.22587
s140	2.52701	2.25867	2.09791	2.89443	3.1241	2.96386	2.92619	2.73287	2.49549	2.69583	1.89004	2.72642	2.94777	2.60091	2.47323	2.79589	3.48399	3.77129	2.51813	2.09368	2.89553	2.23614	3.33774	2.75475	2.559	2.78583	2.45842	2.05597	2.79579	2.66474	2.59874	2.57354	2.59229	2.9813	3.45623	2.68113	3.05752	2.91313	2.59672	2.46657	2.25288	1.88226	3.69299	1.91186	2.05727	2.07019	3.09038	2.97025	2.54962
s142	2.26805	2.23332	2.11643	2.44232	1.94734	2.7178	2.61107	2.54973	2.84851	2.69537	1.8751	2.58149	3.0254	2.4765	2.51121	2.76484	2.94225	3.36753	2.36383	2.1765	2.55174	1.84547	2.64255	2.46556	2.49869	2.4553	2.36359	2.06918	2.37542	2.39914	2.77085	2.23823	1.9965	2.73614	3.11653	2.6141	2.73553	2.89715	2.54515	1.84693	1.88186	1.75401	3.52391	1.57597	1.85242	1.94702	2.68657	2.58702	2.45522
s143	2.09073	2.24867	2.14377	2.37678	2.23676	2.30803	2.44317	2.57329	2.79584	2.35265	1.57115	2.40825	2.45865	2.24467	2.22757	2.45418	2.91676	2.82377	2.28493	1.89504	2.44268	1.76633	2.82375	2.39423	2.39396	2.40702	2.14811	2.09241	2.68017	2.11155	2.25755	2.36949	2.34185	2.79076	3.30029	2.35341	2.80455	2.69859	1.83488	2.15928	2.1841	1.74945	2.91881	1.69241	1.81572	2.05397	2.86253	2.49966	2.36651
s144	2.428	2.10027	2.31609	2.41025	2.50837	2.40488	2.35348	2.39572	2.29234	2.45644	1.82051	2.58247	2.57091	2.40184	2.44682	2.60356	2.9097	3.14147	2.4917	2.10314	2.42847	1.87109	3.25783	2.49624	2.67047	2.5323	2.33388	2.19168	2.81029	2.42104	2.47468	2.3832	2.25887	2.85155	2.91171	2.43148	2.65196	2.8731	2.39542	2.06583	2.2254	1.89307	3.18855	1.65976	1.88874	1.97023	2.60724	2.5244	2.28697
s145	2.1142	2.45355	2.28023	2.45043	2.24086	2.39846	2.47726	2.53954	2.34176	2.10227	1.66805	2.68119	2.53764	2.20186	2.41072	2.61473	2.89141	3.41629	2.3188	2.13528	2.66834	1.77501	3.08642	2.46496	2.502	2.3885	2.2943	2.11584	2.81304	2.36472	2.66178	2.01376	2.29726	2.62921	2.86862	2.00781	2.93216	2.68963	2.212	2.30503	2.22812	1.87632	2.96986	1.79053	1.95587	1.97068	2.7589	2.58495	2.36956
s146	2.24416	2.32221	2.39799	2.4579	2.33346	2.51985	2.52516	2.43024	2.49547	2.24903	1.78407	2.55905	2.81601	2.46839	2.58124	2.71843	2.46273	3.31419	2.57143	2.17967	2.5393	1.78864	3.15031	2.52018	2.52248	2.50953	2.56	2.28491	2.88785	2.49187	2.59475	2.05163	2.36525	2.89539	3.18824	2.52239	2.53933	2.73328	2.05657	2.28167	2.15778	1.87264	3.14695	1.6322	1.97098	2.4177	2.86685	2.22807	2.32204
s147	2.17788	2.35148	2.58092	2.72623	2.53555	2.57356	2.45846	2.61342	2.8401	2.00047	1.91941	2.77188	2.62851	2.44627	2.58692	2.82064	3.36815	3.52123	2.56262	2.46065	2.67274	1.96951	2.87662	2.66556	2.73891	2.74301	2.42844	2.2006	2.87242	2.52089	2.38363	2.17864	2.49024	2.8492	3.10662	2.39667	2.88973	2.91385	1.97656	2.3616	2.27182	1.96993	3.21774	1.66508	2.10591	2.21907	2.6574	2.42865	2.40458
s148	2.00576	2.17319	2.2088	2.29552	2.0962	2.32023	2.27641	2.3902	2.67143	2.60474	1.60623	2.30942	2.34695	2.07932	2.20529	2.47838	2.68183	3.18511	2.27914	1.98487	2.70738	1.67541	2.68962	2.30051	2.26041	2.35414	2.28875	1.7868	2.5929	2.18233	2.28958	2.01108	1.87028	2.39889	2.84438	1.93664	2.67473	2.3948	1.6693	1.80258	1.97401	1.84159	2.85108	1.57078	1.71837	2.33857	2.38478	2.2114	2.11438
s149	2.1551	2.22899	2.00136	2.19845	2.31839	2.64002	2.37745	2.24666	2.74173	2.37367	1.67171	2.54206	2.40417	2.35211	2.2303	2.54838	2.40375	2.9988	2.16249	1.79856	2.58768	1.85472	2.95932	2.53348	2.09472	2.19762	1.95111	1.92555	2.46126	2.06405	2.09547	1.83058	1.86703	2.51199	2.64513	1.8538	2.36927	2.73838	2.08237	2.35223	1.9335	1.65871	3.11414	1.54349	1.71276	2.10309	2.84266	2.19857	2.19916
s15	2.00521	2.20335	2.33126	2.27438	2.22912	2.35214	2.4423	2.35316	2.33645	2.31735	1.74323	2.52077	2.52033	2.3601	2.24947	2.53632	2.86696	3.09982	2.25692	2.16153	2.57703	1.84797	2.76327	2.31107	2.2761	2.30173	2.16201	2.01626	2.3777	2.19461	2.45254	2.01327	2.17317	2.68627	3.24382	2.10553	2.72248	2.63814	2.14297	2.51307	2.05039	1.78039	3.23831	1.7685	1.68463	2.23387	2.61821	2.60953	2.42323
s150	2.2423	2.07558	2.36552	2.3881	2.27559	2.81742	2.60332	2.33451	2.57846	2.35149	1.70867	2.56027	2.33115	2.36841	2.2401	2.65021	2.83286	2.95231	2.24048	2.14528	2.40322	2.00046	3.1107	2.49917	2.46016	2.5427	2.17474	1.94908	2.32584	2.46363	2.37463	1.78471	2.45373	3.16792	3.5019	2.56039	2.91957	2.66425	1.65661	2.20308	1.97115	1.68358	3.40241	1.62668	1.85321	2.0793	2.79952	2.72299	2.30663
s151	2.64354	1.97509	2.16503	2.41699	2.72837	2.74523	2.60942	2.18688	2.63147	2.57965	1.68026	2.52486	2.53847	2.21296	2.40696	2.44755	2.98409	3.67169	2.12772	1.80065	2.4933	1.91937	2.71368	2.79872	2.2609	2.39319	2.22934	1.96347	2.65982	2.133	2.46567	2.10809	2.27445	2.38345	2.8701	2.38087	2.39822	2.5648	1.98291	1.99683	1.97118	1.7666	3.03438	1.61711	1.77275	2.09446	2.75621	2.40555	2.49905
s152	2.31698	2.39679	2.13766	2.37197	2.31437	2.60729	2.24873	2.48782	2.57423	3.02227	1.71525	2.40133	2.2773	2.06574	2.33518	2.45467	2.65609	3.53943	2.2623	2.32037	2.56021	1.89383	2.79835	2.39791	2.23575	2.12632	1.99287	1.99715	2.43683	2.06638	2.45267	2.38869	2.28319	2.39666	3.35828	2.08106	2.68236	2.64262	1.864	2.7916	1.89902	1.78298	2.92403	1.60993	1.81572	1.99308	2.88909	2.87803	2.44788
s153	2.17231	2.37326	2.00487	2.32199	2.20097	2.25427	2.14047	2.17804	2.30058	2.35104	1.6759	2.27968	2.38089	2.38217	2.2917	2.30907	3.0917	3.36995	2.18303	2.00912	2.35598	2.00042	2.38832	2.61189	2.30515	2.40201	1.98021	2.09441	2.27388	2.07721	2.53572	1.56604	2.27653	2.60654	2.73636	2.09963	2.4629	2.60322	1.96023	2.1121	2.2251	2.05477	3.18316	1.58343	1.59993	1.78148	2.27916	2.46585	2.36162
s154	2.36041	2.30864	2.19112	2.31905	2.45867	2.61837	2.63633	2.51096	2.66632	2.50482	1.85855	2.49937	2.49135	2.30069	2.25584	2.54494	3.1402	3.22416	2.40693	2.30031	2.57904	1.73818	2.60237	2.45005	2.48426	2.44637	2.09484	1.92045	2.63063	2.30958	2.37463	1.9515	1.9605	2.43708	3.07045	2.22678	2.45644	2.83241	2.04219	1.89495	2.3547	1.91872	3.08859	1.69832	1.84055	2.22471	2.79748	2.67815	2.26007
s156	2.04058	2.08697	2.44027	2.30795	2.58781	2.5727	2.42512	2.29139	2.99959	2.85638	1.82411	2.47559	2.77504	2.46724	2.52747	2.71651	3.17047	3.16215	2.28472	2.09136	2.50141	1.83511	3.10304	2.5422	2.63075	2.58185	2.29722	2.10313	2.93561	2.63618	2.44567	2.19054	2.43683	2.72793	3.28583	2.42494	2.65069	2.60169	1.98271	2.07657	2.17101	1.60315	3.27013	1.64659	2.04108	2.16247	2.60516	2.49498	2.36155
s157	2.07646	2.25786	2.07555	2.28288	2.28988	2.35273	2.27172	2.26066	2.77785	2.65982	1.71019	2.46487	2.5244	2.26449	2.24966	2.41606	2.5816	3.09133	2.33829	1.69133	2.5702	1.88084	3.27724	2.35267	2.32182	2.36785	2.18532	1.87653	2.70431	2.24656	2.28157	1.70994	1.98309	2.51183	3.02168	2.16668	2.77631	2.56475	1.8795	2.00736	2.05986	1.84298	3.45171	1.62546	1.86305	1.88705	2.62855	2.84233	2.27602
s158	2.17827	2.19212	2.1473	2.27332	2.36658	2.50243	2.1925	2.36252	2.52153	2.83782	1.70424	2.45825	2.49392	2.43784	2.29834	2.5897	3.01901	2.85216	2.22299	1.97136	2.43388	1.77567	3.02834	2.57021	2.37742	2.38188	2.15014	1.70453	2.45715	2.14087	2.31259	1.78194	2.10373	2.65175	3.1867	2.1079	2.64026	2.64743	1.97688	2.12673	2.31622	1.76343	3.19849	1.66798	1.81	1.81886	2.43374	2.77157	2.33341
s159	2.19145	2.13044	1.8391	2.36986	2.22724	2.37933	2.27189	2.21627	2.33656	2.29021	1.65493	2.33484	2.34129	2.29794	2.18679	2.37217	2.69391	3.18569	2.1259	1.99413	2.71174	1.9372	2.33755	2.24763	2.24076	2.38222	2.03291	1.78345	2.23657	2.05605	2.26159	2.0607	1.82391	2.53761	2.87978	1.95206	2.46848	2.55338	1.79751	1.94206	2.01111	1.85553	3.00794	1.64288	1.64686	1.77968	2.27087	2.24954	2.36735
s16	2.29524	2.38444	1.83826	2.31938	2.3966	2.5745	2.49748	2.40364	2.50763	2.22804	1.61484	2.47764	2.27896	2.43293	2.42657	2.46191	2.6689	3.3354	2.287	1.9122	2.39258	1.80544	2.86696	2.51396	2.46723	2.47558	2.08506	2.05286	2.45319	2.28944	2.52339	1.74097	1.99967	2.83218	3.79096	2.28078	2.65137	2.77899	2.1611	2.35766	2.24551	1.73702	3.0096	1.61428	1.77029	2.06892	2.73744	2.59925	2.40709
s160	2.21858	2.19707	2.34843	2.64763	2.27614	2.42942	2.43917	2.48419	2.50305	2.72133	1.64536	2.44676	2.37325	2.32315	2.5084	2.60721	2.846	3.22725	2.43137	2.03755	2.23548	1.9603	2.60891	2.46573	2.39753	2.47611	2.14276	2.08688	2.94782	2.20433	1.99645	1.3528	2.19714	2.60643	2.79408	2.22454	2.65998	2.51035	1.933	1.8902	2.20928	1.80047	2.93501	1.67912	1.98362	2.11312	2.44584	2.41624	2.31522
s161	2.22816	1.99286	1.96757	2.2793	2.29705	2.62483	2.3805	2.24606	2.9347	2.5198	1.7805	2.26306	2.50326	2.19828	2.4448	2.49287	2.94675	3.35421	2.24482	1.82713	2.25492	1.96522	2.76962	2.58714	2.37255	2.43965	2.05521	1.88633	2.52897	2.19418	2.63879	2.05362	2.1142	2.73319	3.25396	2.21024	2.71329	2.73938	1.97395	1.89513	2.04489	1.81403	3.15435	1.8334	1.76801	1.93546	2.50409	2.758	2.50784
s162	2.15411	2.0005	1.72538	2.13972	2.43891	2.28207	2.30212	2.09689	2.2836	2.45966	1.73035	2.38231	2.30294	2.2429	2.27695	2.25449	2.54207	3.25032	2.03179	1.74734	2.17276	1.79615	2.30508	2.44226	2.02659	2.12824	1.89694	1.86481	2.18929	1.91267	2.22357	2.05561	2.0187	2.53694	2.82517	2.07062	2.15876	2.64873	1.50768	1.86978	1.96241	1.75664	2.58463	1.53677	1.53955	1.72135	2.22829	2.40993	2.16681
s163	2.08571	2.20421	2.21522	2.25332	2.41355	2.42233	2.1247	2.34345	2.48927	2.74026	1.90063	2.47871	2.50326	2.1397	2.24652	2.55836	2.90367	2.96483	2.18156	1.96041	2.77384	1.85822	2.86924	2.49709	2.40773	2.24959	2.20615	2.02168	2.30034	2.45632	2.54375	2.09209	2.21024	2.62426	3.18131	1.87947	2.49312	2.64533	1.78665	2.04353	1.76689	1.85446	3.02167	1.80862	1.82846	1.85531	2.16298	2.03851	2.12016
s164	2.145	2.22803	1.78684	2.36246	2.1662	2.44799	2.2049	2.30307	2.57992	2.59041	1.72079	2.50119	2.32779	2.15778	2.23302	2.43535	2.85684	3.24799	2.28959	1.78694	2.73714	1.95905	3.1345	2.47395	2.21496	2.33072	2.00272	1.90904	2.49204	2.09125	2.25358	2.18799	1.89047	2.53559	3.01361	2.13126	2.64431	2.67007	1.96946	1.93973	2.12135	1.79837	3.18224	1.68094	1.70108	1.86911	2.25214	2.36582	2.37371
s166	2.12861	2.40774	1.97059	2.44547	2.26287	2.36791	2.24718	2.52599	2.548	2.62962	1.78509	2.53544	2.5649	2.15045	2.39515	2.53076	2.78686	3.33049	2.22256	1.988	2.47125	1.88098	2.63646	2.38629	2.42605	2.5061	2.0497	2.09174	2.41049	2.39187	2.35965	2.22242	2.29726	2.76532	2.77433	2.33126	2.50556	2.4559	1.95075	2.3344	2.23027	1.8844	2.84705	1.64827	1.93507	2.05382	2.46004	2.24274	2.26243
s167	2.17629	2.35577	2.27548	2.36307	2.53738	2.74303	2.45849	2.62571	2.54089	2.50927	1.9035	2.81199	3.03733	2.25527	2.37876	2.59972	2.96614	3.60444	2.58825	2.02566	3.16621	2.05636	3.23204	2.46305	2.52782	2.37289	2.30282	2.20752	2.58424	2.29827	2.16354	2.81849	2.80319	3.15313	3.33956	2.41394	2.64192	3.0271	1.89233	2.26174	2.16281	1.93533	3.19248	1.95751	1.92481	2.07122	2.94979	2.50244	2.16081
s168	2.4428	2.13836	2.17893	2.40028	2.60088	2.5307	2.5782	2.29774	2.6022	2.49737	1.58437	2.61645	2.90311	2.42022	2.45754	2.55861	3.06178	3.1907	2.26117	2.07656	2.48164	1.67239	3.04004	2.65343	2.35892	2.53352	2.12525	2.09734	2.76025	2.2207	2.2776	1.43139	2.30758	2.87368	3.50929	2.31523	2.61695	2.54719	1.96485	2.43782	2.23973	1.70918	3.29973	1.67441	1.87933	1.9555	2.8094	2.57005	2.41403
s169	2.09328	2.29446	1.98452	2.24439	2.35419	2.43835	2.48694	2.14481	2.50113	2.44202	1.6425	2.50327	2.42057	2.31645	2.48783	2.63817	2.4641	3.19402	2.18417	1.78677	2.28086	1.7568	2.82339	2.61946	2.29563	2.44036	2.12209	2.11415	2.76341	2.03497	2.31963	2.03757	1.91264	2.26542	2.96408	2.15847	2.63215	2.48554	2.04653	2.02717	2.00985	1.76326	3.27145	1.66641	1.80601	1.88796	2.82182	2.37449	2.32559
s17	2.11556	1.92588	1.8103	2.34979	2.48325	2.66068	2.74571	2.54038	2.56988	2.40676	1.68744	2.4753	2.38313	2.13559	2.12885	2.54333	2.78194	3.32597	2.20412	2.01471	2.46731	1.80307	2.85998	2.50014	2.19196	2.38225	1.97855	1.79969	2.19491	2.16773	2.18086	2.16518	2.17369	2.53323	3.30051	2.18834	2.49494	2.6863	2.22232	2.31614	2.17592	1.73784	3.0131	1.66582	1.83338	1.91198	2.86746	2.55142	2.58207
s170	2.33546	1.99376	1.87947	2.26975	2.05645	2.673	2.41901	2.46099	2.19878	2.03009	1.5577	2.34722	2.67563	2.36518	2.35792	2.526	2.78184	2.64085	2.05474	1.65107	2.46701	1.77048	2.86901	2.41335	2.20274	2.13972	2.0173	1.83839	2.3469	2.07009	2.43669	1.77055	1.86759	2.63042	2.7906	2.25387	2.46843	2.51603	1.91799	1.99145	1.91558	1.71342	3.0143	1.7086	1.71865	1.88774	2.67464	2.54733	2.25287
s171	2.21014	2.2532	1.74707	2.39432	2.51848	2.69546	2.47592	2.22901	2.70949	2.89156	1.75396	2.35019	2.72422	2.23363	2.15506	2.54617	2.22575	3.50232	2.32239	2.20366	2.28561	1.85741	3.32278	2.54175	2.18052	2.45121	1.95764	1.94661	2.40688	2.22293	2.4567	2.15685	2.10709	2.73713	3.06835	2.10294	2.65537	2.35533	2.28212	1.87038	1.96586	1.99829	3.2444	1.59082	1.70283	2.09903	2.67291	1.98835	2.1664
s173	2.14222	2.4626	2.13052	2.25897	2.34623	2.3355	2.62611	2.42447	3.08539	2.95679	1.62707	2.19141	2.63204	2.26102	2.14515	2.43273	2.70185	3.03592	2.42773	1.88132	2.47826	1.9391	2.76241	2.38727	2.32081	2.49287	2.08551	1.81644	2.60906	2.12699	2.2786	2.16195	2.36905	2.76068	2.83248	2.06214	2.75358	2.49523	2.00886	1.6527	2.24067	1.91416	3.19343	1.60231	1.94949	1.90361	2.80836	2.24605	2.08197
s174	2.06867	2.12821	1.92244	2.29323	2.313	2.33856	2.41178	2.12054	2.55045	2.35323	1.6686	2.02912	2.23215	2.07898	1.9996	2.165	2.45356	3.14833	2.10242	1.91221	2.38099	1.83013	3.02662	2.41418	2.15578	2.09346	1.80107	1.63545	1.95665	1.92573	2.42067	2.3402	1.84396	2.75763	3.093	2.0937	2.328	2.44027	1.94482	1.67064	1.96176	1.84499	2.77512	1.67725	1.62844	1.75396	2.29437	2.3091	2.21829
s175	2.48804	2.35547	1.88231	2.40869	2.83544	2.55777	2.93781	2.49702	2.90885	2.55173	1.86027	2.36991	2.60125	2.50372	2.42695	2.43949	3.05777	3.48016	2.44845	2.07507	2.68945	1.96732	3.04359	2.67018	2.32318	2.32794	1.94914	1.9349	2.10464	2.32087	2.30261	2.33241	2.12496	2.4524	2.81915	2.20739	2.74547	2.49148	2.29084	2.01325	2.10473	2.09209	3.01917	1.71671	1.69566	2.064	2.89753	2.71062	2.66516
s176	2.13902	2.22546	2.27599	2.48423	2.6052	2.60528	2.57537	2.39219	2.67049	2.70683	1.69564	2.39305	2.59722	2.67487	2.59571	2.73808	3.3505	3.47652	2.26657	1.92186	2.48992	1.90634	2.73931	2.74276	2.31701	2.42977	2.08952	2.53692	2.73546	2.23507	2.60278	1.49559	1.961	2.81765	2.65368	2.46627	2.83954	2.72447	1.99563	2.19106	2.11945	1.86246	3.40277	1.76889	2.01916	1.89033	2.5176	2.5108	2.50279
s177	1.98309	2.25542	1.72451	2.22938	1.99126	2.30674	2.4299	2.37721	2.59628	2.12768	1.71491	2.10572	2.26576	1.91748	2.1195	2.32817	2.30922	3.05881	2.16075	2.08002	2.47406	1.92026	2.6015	2.23902	2.10807	2.23668	1.92704	1.7178	2.08448	2.00648	2.25058	2.04448	2.0695	2.67646	2.52723	2.26242	2.22818	2.44152	1.70467	1.88044	2.0636	1.75626	2.73953	1.74007	1.61278	1.88325	2.24644	2.22605	2.34618
s179	2.52706	2.20911	2.15537	2.49846	2.5272	2.73286	2.7464	2.63876	2.7382	2.26667	1.67706	2.67079	2.7643	2.19457	2.50483	2.80795	3.32934	3.63555	2.20487	1.92521	2.59985	1.79252	3.06807	2.65778	2.24446	2.4738	2.0682	1.96765	2.72001	2.15454	2.6598	1.82467	2.10065	2.87552	3.38725	2.25313	2.75787	2.7101	1.85772	1.99821	2.11358	1.63631	3.32624	1.70088	2.02809	1.97548	2.88893	2.47642	2.59615
s18	2.60079	2.11297	2.24793	2.27053	2.5993	2.55038	2.52939	2.477	2.93214	2.50957	1.63472	2.47161	2.53665	2.20551	2.27256	2.48724	3.13672	3.00864	2.20094	2.04291	2.38914	1.72168	2.69833	2.43571	2.43428	2.33645	2.074	1.9715	2.40857	2.33381	2.5322	1.98169	1.89611	2.53127	2.88839	2.31477	2.64486	2.76878	2.03974	1.99765	2.23904	1.97128	3.29879	1.58007	1.73118	2.08952	2.73541	2.8732	2.59864
s180	2.30068	2.61321	2.01149	2.61716	2.59784	2.35571	2.0694	2.10443	2.56863	2.80908	1.83035	2.48282	2.57228	2.34623	2.24354	2.64247	3.46874	3.5158	2.26828	1.93466	2.52643	1.8562	2.94433	2.46159	2.31485	2.38705	2.13036	1.81329	2.36253	2.22509	2.6408	1.85034	2.36188	2.7881	3.51852	2.4291	2.68132	2.81397	1.88814	1.96545	2.34595	1.91265	3.00601	1.83563	1.80156	2.01158	2.25662	2.53114	2.33693
s181	2.46268	2.18309	2.16182	2.70823	2.61566	2.51376	2.44687	2.11486	2.72976	2.75858	1.72571	2.44835	2.618	2.34866	2.5816	2.62909	3.23656	3.33806	2.30824	1.82507	2.80056	1.85351	3.05643	2.62926	2.48147	2.30449	2.22028	2.04778	2.43674	2.40355	2.35764	2.17704	2.8794	2.95012	3.64928	2.57539	2.61396	2.75306	1.99049	2.17448	2.21202	1.82303	3.02958	1.58816	1.77237	2.25355	2.62395	2.65822	2.41309
s182	2.06126	2.48809	2.35571	2.87487	2.68966	2.6676	2.71189	2.61573	2.65069	2.38203	1.74182	2.54738	2.64171	2.6554	2.65296	2.89566	2.64842	3.19477	2.35097	2.19809	2.46688	1.99184	2.76741	2.44649	2.52193	2.63909	2.347	2.05936	2.45734	2.53205	2.42068	1.84651	2.32423	2.95661	2.76197	2.16041	2.95865	2.8692	2.42835	2.03917	1.90718	1.63911	3.11378	1.78504	1.90867	2.16704	2.56185	2.0449	2.30781
s183	2.45489	2.2967	2.09451	2.59766	2.50648	2.70806	2.62597	2.52094	2.86508	2.48315	1.72504	2.63246	2.58887	2.35469	2.46096	2.60369	2.75104	3.26842	2.55137	2.25713	3.02131	1.8709	3.18147	2.64263	2.46376	2.49894	2.37746	2.01077	2.35172	2.19334	2.65681	2.2423	2.47556	3.03926	3.43561	2.67339	2.67625	2.73781	2.0991	2.44255	2.11031	2.05336	3.18334	1.73903	1.68378	2.14862	2.44294	2.82376	2.57771
s184	2.15004	2.29257	2.205	2.32997	2.25049	2.60174	2.1805	2.46909	2.99057	2.5317	1.71345	2.52512	2.64971	2.3068	2.42484	2.52534	3.26112	3.16986	2.18544	2.12164	2.28475	1.77554	2.68165	2.4187	2.2563	2.43273	2.0139	2.12085	2.68219	2.22301	2.31563	2.24861	2.46272	2.77877	2.93003	2.08301	2.6578	2.62853	1.88553	1.99237	2.23274	1.89503	3.07897	1.64463	1.80031	1.98245	2.6917	2.6611	2.36818
s185	2.24125	2.21404	1.96955	2.2384	2.36187	2.47995	2.30789	2.10619	2.51578	2.42384	1.5914	2.5211	2.32194	2.43206	2.38812	2.55765	2.82238	3.60193	2.02121	1.6723	2.39705	1.86642	2.95568	2.39128	2.26159	2.17727	1.89918	2.01703	2.26824	2.09337	2.21857	1.94134	1.90181	2.35365	2.67031	2.1398	2.42145	2.47815	1.71442	2.1468	2.02975	1.64847	3.08205	1.50602	1.57166	1.97514	2.84364	2.51127	2.31586
s186	2.09627	2.49646	1.98704	2.55544	2.37542	2.31706	2.2725	2.50287	3.01251	2.59041	1.71819	2.61371	2.52735	2.43266	2.3461	2.57777	2.95542	3.3203	2.37391	1.98711	2.58731	1.88217	2.81529	2.5201	2.42211	2.71159	2.14338	1.93754	2.35886	2.43502	2.36464	1.91498	2.28133	2.82782	3.2529	2.54375	2.70114	2.81745	1.87719	2.22029	2.25109	1.81534	3.39987	1.87057	1.84634	2.07487	2.3583	2.30737	2.46741
s187	2.04055	2.10845	2.11494	2.22667	1.95952	2.51517	2.42038	2.24551	2.49451	2.5767	1.72245	2.23203	2.36865	2.08519	2.09013	2.21207	2.86146	3.35208	2.10308	1.82074	2.33152	1.82174	2.10678	2.52632	2.28583	2.29346	1.978	2.05367	2.20554	2.08565	2.05147	1.94196	2.14049	2.28634	2.05254	2.08311	2.42685	2.51546	1.71949	1.7741	2.16954	1.70712	2.33614	1.57763	1.65605	1.94898	2.48741	2.29282	2.30177
s188	2.41405	2.36954	2.03127	2.39058	2.58014	2.24482	2.31279	2.30775	2.90701	2.28745	1.81311	2.50182	2.66156	2.60558	2.37821	2.59048	2.8086	3.24826	2.3673	1.96145	2.62427	2.16768	2.3772	2.63036	2.24019	2.39825	2.16816	1.98086	2.56516	2.12634	2.58076	2.32187	2.08595	2.702	2.65345	2.30653	2.5681	2.78513	2.07023	2.36141	2.07687	1.83156	3.15901	1.7146	1.79904	1.99175	2.86964	2.67799	2.38264
s189	2.53321	2.43247	2.34692	2.56945	2.50377	2.59045	2.51134	2.47638	2.85481	2.59128	1.75409	2.60644	2.44578	2.56211	2.61497	2.66912	2.37401	3.10345	2.24759	1.8964	2.726	2.06185	3.14248	2.587	2.46909	2.61324	2.06269	2.17529	2.72342	2.34879	2.65981	2.33171	2.28547	3.01695	2.88823	2.58829	2.69162	2.84974	2.00531	2.16295	2.15937	2.0555	3.36008	1.73518	2.03988	2.11033	2.49932	2.46519	2.47108
s190	1.99682	2.48853	1.85348	2.35119	2.56204	2.45755	2.30128	2.35152	2.53536	2.6349	1.71857	2.48629	2.8021	2.3537	2.19887	2.35633	2.72219	3.3452	2.3596	2.07016	2.7368	1.78216	2.36459	2.68369	2.25556	2.3913	2.13478	2.06364	2.22981	2.23351	2.44369	1.89831	2.09231	2.76434	2.35462	2.24599	2.77088	2.65176	1.95479	2.2721	1.87147	1.89268	2.97474	1.62227	1.64224	1.77546	2.56209	2.21127	2.28207
s191	2.17744	2.23822	2.37849	2.65755	2.31289	2.53857	2.41764	2.65894	2.86124	3.05313	1.74774	2.51826	2.49649	2.35794	2.50159	2.64047	2.64542	3.38716	2.26105	2.05922	2.82583	1.87735	3.13022	2.62855	2.44283	2.51421	2.30314	2.09741	2.6103	2.47807	2.58576	1.87	2.27038	3.03412	3.28717	2.53392	2.58763	2.89533	2.07139	2.34718	2.17533	1.78983	3.25388	1.70865	1.7703	2.17258	2.53961	2.51225	2.39234
s193	2.3366	2.12781	1.79372	2.0413	2.55521	2.57502	2.25011	2.28032	2.74241	2.48543	1.71373	2.27879	2.38687	2.36602	2.2686	2.33569	2.74373	3.04352	2.0372	1.7449	2.48184	1.96303	2.90417	2.49811	2.17317	2.18659	1.9494	1.66069	2.19352	2.04946	2.36264	2.32287	2.02959	2.52558	3.51626	2.08533	2.59917	2.46813	1.88007	2.17458	2.23539	1.79053	3.02793	1.69818	1.57458	1.79507	2.40524	2.43861	2.32257
s194	2.39382	2.3865	1.83694	2.36045	1.92421	2.63527	2.43028	2.26079	2.49218	2.50137	1.74556	2.44918	2.30278	2.11369	2.06187	2.29286	2.68959	2.71279	2.05919	1.81482	2.66835	1.78385	2.60431	2.40649	2.06196	2.23135	1.84603	1.85004	2.25617	2.08943	2.32262	2.18528	2.0836	2.58818	2.96911	2.22172	2.40221	2.48219	1.96263	2.22479	2.1776	1.74209	2.59241	1.91701	1.7211	1.93203	2.40081	2.59904	2.4403
s195	2.83207	2.53325	2.32457	2.81375	2.85347	2.92352	3.02665	2.75003	3.2416	2.49778	1.93524	2.95999	3.03063	2.66935	2.65783	2.83871	3.01791	3.69711	2.69375	2.037	3.03054	2.04646	3.48975	2.82948	2.62826	2.60697	2.19489	2.25528	2.61774	2.53881	2.55676	2.83619	2.83427	3.27979	3.54177	2.83754	3.11455	3.2748	2.29895	2.0943	2.41928	1.87957	3.35167	1.80077	1.98452	2.25935	2.99705	2.87006	2.66432
s196	2.28673	2.51473	2.30308	2.66502	2.27616	2.55506	2.58908	2.52303	2.97833	2.70054	1.86119	2.42511	2.499	2.27982	2.42423	2.60557	3.20614	3.43787	2.33836	2.11374	2.49783	1.96641	2.79831	2.55784	2.29986	2.58398	2.15396	1.99699	2.77246	2.29159	2.36464	2.24555	2.17226	2.57746	3.19326	2.04436	2.48785	2.82377	1.78119	2.06534	2.27793	1.97042	3.12227	1.66239	1.94992	1.85461	2.90077	2.66176	2.43649
s197	2.22421	2.42044	2.30455	2.58737	2.51937	2.75575	2.78058	2.40028	2.88037	2.15246	1.79243	2.58631	2.75244	2.29154	2.56083	2.67216	2.82453	3.49284	2.21396	1.88092	2.72779	1.88084	3.00586	2.67674	2.44112	2.59224	2.27668	2.04491	2.62018	2.42308	2.46271	1.98586	2.25796	3.01313	3.18874	2.61052	2.7614	2.69743	2.46052	2.2224	2.10792	1.94016	3.29896	1.7866	1.91728	2.25023	2.9044	2.41586	2.57015
s198	2.07136	2.07917	2.71172	2.49849	2.17799	2.23914	2.2636	2.37065	2.50792	1.85959	1.81466	2.44359	2.7199	2.21118	2.33547	2.73437	2.66237	3.6625	2.57607	2.11193	2.48255	1.91464	2.43137	2.42855	2.91609	2.66582	2.7436	2.32111	3.04613	2.3608	2.34263	1.88914	2.18604	2.83173	2.92115	2.35444	2.68919	2.88048	1.8799	2.03621	2.09671	2.08284	3.35387	1.80194	2.05552	2.16827	2.38691	2.17618	2.15361
s199	2.44801	2.51047	2.41151	2.41824	2.62519	2.50627	2.52173	2.39402	2.80301	2.35054	1.76835	2.41488	2.28061	2.51079	2.38853	2.58499	2.93073	2.91385	2.27842	2.14796	2.63982	1.81024	2.74522	2.63451	2.35317	2.35982	2.20273	2.09389	2.71011	2.23673	2.65481	2.24673	2.14569	2.62245	2.8788	2.21359	2.59391	2.58517	1.83412	2.1411	2.21826	2.27196	2.89808	1.72812	1.9316	2.18759	2.60087	2.54808	2.40288
s2	2.27475	2.11743	2.25641	2.34651	2.4438	2.5778	2.53422	2.48634	2.98147	2.31694	1.7512	2.67693	2.61198	2.42087	2.47268	2.66985	2.98574	3.58533	2.29717	1.85788	2.66626	1.85743	3.22082	2.77445	2.43277	2.44759	2.16992	2.14284	2.86405	2.34865	2.50505	2.73244	2.31205	2.85523	3.67249	2.38249	2.83794	2.79453	1.86118	2.60124	2.2444	1.93895	3.13666	1.7828	1.83701	2.11513	2.86487	2.78474	2.54313
s20	2.37125	2.14401	1.97331	2.10158	1.92926	2.55394	2.13181	2.29686	2.76556	2.567	2.00327	2.1791	2.19328	2.16366	2.29976	2.48601	2.76102	2.54584	2.286	1.98752	2.58092	2.30921	2.40612	2.27564	2.18727	2.22102	2.1452	1.84359	2.08492	2.0809	2.59558	2.03242	2.15624	2.4073	3.11643	2.23528	2.44659	2.34177	1.8745	1.89001	2.40099	2.22818	2.70174	1.98853	1.85606	1.96311	2.11299	2.57564	2.38383
s200	2.47715	2.29312	2.10266	2.33526	2.757	3.09015	2.451	2.43938	2.60663	2.38124	1.8058	2.59715	2.25169	2.46352	2.47003	2.56054	2.78696	2.88173	2.15235	1.99805	2.74419	1.8148	3.06107	2.59538	2.29027	2.37729	2.11007	1.94332	2.46293	2.19094	2.70084	2.12792	2.07109	2.6977	3.1133	2.23557	2.59918	2.60931	2.02803	2.42555	2.0716	1.70721	3.43188	1.68817	1.87955	1.92932	2.5081	2.80015	2.31055
s202	2.06314	2.58092	2.00927	2.21482	2.15436	2.35622	2.15176	2.20116	2.53456	2.49785	1.73554	2.24542	2.35037	2.09734	2.30548	2.50808	3.00401	3.46642	2.29875	1.81823	2.69035	1.77701	2.74391	2.42588	2.24612	2.20805	2.08067	1.59104	2.10817	2.24134	2.40968	1.44085	2.25162	2.55605	2.72975	2.25912	2.65787	2.63565	1.69761	1.97145	2.05327	1.81567	2.85158	1.66335	1.71749	2.1845	2.20957	2.18025	2.22648
s203	2.14089	2.39908	2.12797	2.20428	2.09788	2.45546	2.52975	2.22978	2.715	2.6947	1.73234	2.51279	2.4336	2.3547	2.33977	2.41218	2.85633	3.02229	2.17527	1.92554	2.6186	2.0436	3.03447	2.28495	2.19547	2.41418	2.05746	2.10676	2.49353	2.06769	2.19054	2.16434	2.12552	2.89089	3.50104	2.3013	2.47106	2.60097	2.21431	2.44681	2.27447	1.77948	3.19042	1.76382	1.89196	1.93726	2.57126	2.80805	2.57402
s204	2.35783	2.16014	2.33444	2.6493	2.5135	2.63121	2.39179	2.19198	2.31151	2.39154	1.72452	2.67293	2.5563	2.72581	2.34367	2.58235	3.29627	3.564	2.24105	2.01736	2.45776	1.98862	3.09987	2.74004	2.43266	2.41819	2.17574	2.16024	2.77677	2.24082	2.23357	1.76563	2.47319	2.74475	3.08023	2.37351	2.6443	2.71	2.15713	2.42697	2.20101	1.70829	3.12708	1.62755	1.96309	2.04884	2.61601	2.60919	2.45542
s205	2.33577	2.44078	2.21418	2.55686	2.59806	2.63535	2.55963	2.44537	2.89593	2.83976	2.02493	2.73195	2.6611	2.50315	2.57797	2.73914	2.8402	3.31356	2.42502	2.18741	2.72249	2.07883	2.94383	2.68211	2.58029	2.52401	2.42358	2.31501	2.60543	2.41174	2.57731	1.31403	2.457	2.96282	3.1734	2.48247	2.76252	2.72714	2.09313	2.37622	2.19564	1.93657	3.38413	1.89835	1.89266	2.21276	2.84846	2.54824	2.46086
s207	2.40916	2.38434	2.20078	2.51538	2.8899	2.57126	2.44344	2.39376	2.58321	2.63691	1.82242	2.54825	2.55654	2.40505	2.42621	2.6508	2.9911	3.50562	2.37295	2.08126	2.60014	1.98159	2.74259	2.73019	2.39398	2.4779	2.2034	2.12095	2.41838	2.33668	2.50879	2.24388	2.42623	2.76327	3.20315	2.35175	2.61732	2.73362	2.21314	2.09635	2.18013	1.71086	3.29091	1.72139	1.98701	2.11554	2.63089	2.60815	2.50796
s208	2.24076	2.33525	2.1587	2.26032	2.24442	2.57642	2.39388	2.35921	2.57526	2.28237	1.75024	2.4618	2.55933	2.39951	2.30052	2.461	2.71562	3.25744	2.25982	2.05391	2.60014	1.88754	2.81155	2.57405	2.39573	2.37975	2.20255	1.79066	2.30682	2.28085	2.52037	1.89323	2.09645	2.67332	3.03804	2.30466	2.63861	2.59634	2.01221	2.26468	2.10288	1.86348	2.97489	1.79504	1.76863	2.14591	2.47468	2.54651	2.39736
s209	2.38923	2.49175	2.15571	2.42699	2.39223	2.60115	2.33199	2.35764	2.58448	2.31686	1.74176	2.51872	2.48862	2.51721	2.46675	2.47226	2.98691	3.05828	2.2512	2.13333	2.48302	1.84317	2.85558	2.55125	2.33018	2.38682	2.13643	2.02242	2.33127	2.29291	2.25967	1.64928	2.1311	2.57768	2.83059	2.38829	2.64139	2.63798	1.78354	2.26659	2.03828	1.99074	3.02616	1.63129	1.7657	1.93805	2.63425	2.35039	2.2985
s21	2.16868	2.15928	2.05704	2.46808	2.27179	2.63602	2.33601	2.52659	2.5357	2.71189	1.619	2.47066	2.52733	2.33413	2.39572	2.60871	2.73434	3.56101	2.31231	1.76373	2.49117	1.88474	3.38587	2.57371	2.44003	2.39817	2.10018	1.83809	2.59464	2.09314	2.38602	2.15476	2.38696	2.93543	3.10365	2.31302	2.60353	2.86725	1.7941	2.06469	2.16897	1.66428	3.41878	1.69021	1.84457	1.84204	2.82159	2.63615	2.32745
s210	2.21735	2.28829	1.80153	2.34232	2.20422	2.4921	2.38217	2.54301	2.78211	2.518	1.69883	2.47043	2.48025	2.44003	2.34317	2.46921	3.0513	3.37885	2.30909	2.04004	2.51462	1.77118	2.9784	2.48949	2.19398	2.40627	2.1223	1.74948	2.09058	2.28151	2.20518	1.96926	2.22088	2.7582	3.13623	2.30772	2.72222	2.72072	2.11232	2.30456	2.08778	1.87743	3.08971	1.6518	1.58101	2.03364	2.63566	2.51313	2.32916
s211	2.05811	2.32111	1.85376	2.53559	2.48959	2.49926	2.4953	2.44878	2.59069	2.47849	1.66963	2.55975	2.47359	2.33578	2.35014	2.46023	2.92481	3.14094	2.31726	1.9213	2.63452	1.96772	2.98395	2.56774	2.3269	2.34061	2.07853	1.93572	2.34986	2.2357	2.30069	2.00461	2.25228	2.70493	3.16974	2.27167	2.6854	2.64564	2.36519	2.11387	2.23794	1.76977	2.97357	1.71025	1.71872	1.99159	2.60598	2.49816	2.41894
s212	1.7961	1.7327	2.00536	1.72382	2.4798	1.81545	1.75057	1.75127	1.74919	2.32732	1.51816	1.92644	1.70756	1.83322	1.98859	2.22735	2.04956	2.24257	1.73784	1.98982	1.92195	1.80267	2.28531	2.07829	1.9579	1.88281	1.92957	1.92023	2.28967	1.61322	1.97591	1.66175	1.47011	1.98183	1.93855	1.50611	2.00188	1.88496	1.43366	1.2869	1.52973	1.57143	2.32678	1.35079	1.56207	1.53969	1.66532	1.95924	1.80267
s213	2.26285	2.25944	2.22682	2.41816	2.42609	2.57126	2.56428	2.42676	2.669	2.48897	1.91239	2.4214	2.58093	2.29931	2.31164	2.47964	2.97109	3.35793	2.33911	2.00911	2.59651	1.93034	2.78187	2.49131	2.33673	2.4459	2.11826	2.08544	2.61705	2.18957	2.33352	2.4236	2.26812	2.7043	3.16651	2.25936	2.65196	2.57056	1.9621	2.25823	2.16781	1.82872	3.04211	1.84103	1.88392	2.03651	2.63199	2.51221	2.38849
s214	2.39349	2.52902	2.21565	2.61004	2.48901	2.63717	2.57905	2.38497	2.55763	2.50659	1.89843	2.5479	2.60046	2.55469	2.46403	2.70226	2.87401	3.23576	2.30521	2.00876	2.81474	2.09243	2.89282	2.6475	2.35477	2.48144	2.24401	2.14491	2.72148	2.33682	2.75408	1.96855	2.53255	3.05424	3.16025	2.51377	2.88532	2.9185	2.18363	2.02036	2.22161	1.83644	3.28598	1.63431	1.96811	2.12122	2.66955	2.66456	2.37456
s215	1.89147	2.13348	1.74171	2.30202	2.18318	2.12439	2.1611	1.90097	1.81193	2.10261	1.63148	2.45982	2.25543	2.09169	2.07869	2.109	2.18637	2.50531	1.99283	1.79584	2.01441	1.59565	2.41869	2.21768	2.13003	2.16995	1.99907	1.71027	2.11593	1.90339	2.11326	1.86824	1.7652	2.60391	2.90785	1.98135	2.2736	2.53832	1.44969	2.13316	1.81597	1.83093	2.88699	1.44542	1.56169	1.95711	2.1417	2.2246	2.08197
s216	1.96793	2.22475	2.18446	2.20381	2.30685	2.46711	2.34956	2.28381	2.56497	2.31087	1.73137	2.34493	2.31447	2.44222	2.35986	2.57467	2.40581	2.73369	2.22959	2.06201	2.33262	1.74669	2.90193	2.70887	2.31887	2.37265	1.95246	1.91604	2.57496	2.12779	2.8272	2.20235	1.88415	2.54978	2.84389	2.2671	2.69331	2.85658	2.04769	1.98363	2.07713	1.95999	3.03376	1.61584	1.77951	1.82612	2.54909	2.35794	2.17228
s217	2.16939	2.34359	1.95251	2.41086	2.36819	2.38482	2.42277	2.55419	2.6164	2.39805	2.0751	2.58653	2.64113	2.37475	2.4274	2.40506	2.66175	3.19636	2.28831	2.19731	2.64462	1.94031	2.96075	2.53296	2.58035	2.43668	2.4666	1.95729	2.25908	2.45751	2.27386	1.68135	2.11921	2.54756	3.10584	2.38147	2.61627	2.50185	2.03641	2.19894	2.24006	1.96203	2.99769	1.80945	1.81304	2.41552	2.89235	2.60262	2.4444
s218	2.44951	2.68505	2.09519	2.19785	2.73641	2.40639	2.05706	2.05872	1.91427	2.64737	2.05253	2.45183	2.29274	2.34028	2.61732	2.52951	2.84345	3.54492	2.47076	1.90599	2.66566	2.12446	2.85188	2.67359	2.50837	2.53975	2.17564	2.05509	2.35295	2.08418	2.66452	2.4219	2.02729	2.32071	3.52268	2.28647	2.86901	2.3341	2.2534	2.12347	2.34964	1.89031	3.07466	2.04221	1.97779	2.00408	2.82007	2.38968	2.72689
s219	2.69268	2.41916	2.41298	2.56622	2.24867	2.76025	2.38079	2.44366	2.96751	2.74781	2.03779	2.53957	2.98746	2.75036	2.50942	2.7962	2.98588	2.97691	2.42679	2.32413	2.7029	2.15067	2.15572	2.63502	2.70155	2.633	2.36162	2.11071	2.62345	2.7232	2.76733	2.01604	2.28272	2.79268	2.67442	2.45513	2.65113	3.20415	2.4335	2.41291	2.30683	1.95798	2.81339	1.89683	1.97114	2.17761	2.15401	2.70775	2.46682
s22	2.31117	2.33272	2.3252	2.41803	2.34707	2.4338	2.52319	2.42435	2.56321	2.82123	1.85089	2.65487	2.63175	2.64074	2.45341	2.62229	3.38908	3.07018	2.33488	2.1804	2.92642	2.00833	3.13457	2.51223	2.46396	2.46959	2.39607	2.10387	2.66415	2.39979	2.24244	2.3002	2.46971	2.89448	3.18371	2.19402	2.68598	2.61578	1.92754	1.9587	2.08021	1.84747	3.09265	1.68324	1.95167	2.30801	2.42524	2.48696	2.31609
s220	2.2636	2.42594	2.38981	2.66614	2.63474	2.9569	2.57759	2.38577	2.98551	2.62605	1.92885	2.69355	2.80945	2.76451	2.63477	2.97056	3.15679	3.50573	2.67246	2.23963	2.73725	2.00777	2.97948	2.42095	2.66546	2.58157	2.27177	2.16595	2.80083	2.5376	2.55724	2.43505	2.36295	3.18154	3.52699	2.37712	2.70521	2.96443	1.7886	3.08087	2.45192	2.28642	3.43649	1.74313	1.87993	1.90963	2.81361	3.06584	2.54615
s222	2.12298	2.42984	2.17362	2.63088	2.63133	2.54398	2.31989	2.47762	2.23615	2.43814	1.80391	2.63548	3.0094	2.48068	2.44308	2.73365	2.81304	3.13773	2.2875	2.23905	2.78457	1.86496	3.29391	2.52764	2.60896	2.5261	2.06916	2.08744	2.86213	2.18379	2.73674	1.66755	2.26792	2.77198	3.24596	2.19692	2.71198	2.86026	1.77722	2.47911	1.9443	1.83326	3.22616	1.65303	1.97907	1.95214	2.53825	2.18847	2.31663
s223	2.35506	1.93625	1.83094	2.51709	2.37141	3.05598	2.76133	2.53337	2.50376	2.66918	1.73401	2.43771	2.5793	2.50505	2.35703	2.54789	2.96513	3.19531	2.30423	1.97836	2.70887	1.92855	2.66129	2.91644	2.2428	2.37282	2.26485	2.0598	2.21258	2.28771	2.50835	2.60925	2.25344	2.86094	3.36767	2.22469	2.56979	2.63728	2.18784	1.9978	2.26983	1.83838	3.22631	1.71911	1.78676	2.16612	2.70465	2.79262	2.47493
s224	2.10045	2.32336	1.95524	2.42976	2.42646	2.60032	2.5919	2.44317	2.85607	2.28749	1.72487	2.44481	2.79455	2.54146	2.55409	2.70187	3.24669	3.45285	2.38501	2.04253	2.75473	1.96546	3.00613	2.56386	2.29634	2.71127	2.11223	2.22089	2.92282	2.36788	2.43234	2.55837	2.51635	2.82445	3.54108	2.85407	2.8901	2.95606	2.26129	2.08701	2.3051	1.89614	3.25313	1.81277	2.00697	2.12972	2.82594	2.538	2.39731
s225	2.11197	2.09827	1.8973	2.48097	2.32955	2.49523	2.23395	2.28353	2.66696	2.87912	1.55221	2.56951	2.52423	2.38828	2.11365	2.13794	3.09244	3.62612	2.29618	1.75854	2.60339	1.86297	2.83679	2.41249	2.26048	2.50594	2.11903	1.81472	2.24874	1.97126	2.34159	2.01954	2.00053	3.00354	3.05321	2.30667	2.59267	2.79849	1.98963	2.24176	2.31076	1.59834	3.27985	1.64851	1.90793	2.07088	2.7686	2.75167	2.31248
s226	2.27808	2.43044	2.44494	2.54912	2.94175	2.60527	2.68232	2.78903	2.82413	2.62499	1.94111	2.94494	2.83598	2.75294	2.96407	2.72159	3.11659	3.28798	2.54356	2.13384	2.99703	2.07815	3.10476	2.66922	2.42624	2.70453	2.29336	2.24833	3.06526	2.40293	2.45741	2.50086	2.96777	3.01196	3.40213	2.60647	3.0816	3.18982	2.01312	2.28972	2.50733	1.8638	3.28891	2.15592	2.1234	2.23406	2.90635	3.01322	2.72059
s227	2.18936	2.51014	2.39144	2.51069	2.60128	2.45368	2.14356	2.17672	2.34021	2.7334	1.76148	2.50775	2.71321	2.45961	2.4819	2.64394	3.09612	3.27048	2.41997	1.86701	2.544	1.81145	3.26332	2.36858	2.51482	2.47896	2.24322	1.99818	2.93546	2.21387	2.35609	2.42748	2.31752	2.77213	3.07772	2.53021	2.65875	2.92497	1.98056	2.12603	2.24842	2.02028	3.15353	1.88245	1.94527	2.10242	2.54503	2.68372	2.41328
s228	2.40384	2.23288	2.00283	2.21949	2.4796	2.68403	2.548	2.07448	2.38519	2.21229	1.74188	2.42279	2.4149	2.29021	2.31849	2.42348	2.94008	3.40687	2.29224	1.8182	2.65075	1.96147	2.67963	2.55623	2.31555	2.3254	1.97091	2.04279	2.49703	2.05472	2.42065	2.2578	2.14763	2.82421	3.12904	2.53646	2.54071	2.5291	2.06864	2.37998	2.03161	1.72278	2.81339	1.64856	1.96001	1.88682	2.56352	2.54753	2.34295
s23	2.27368	2.29015	2.18182	2.65461	2.68662	2.48205	2.48612	2.38001	2.76039	3.11698	1.9565	2.53394	2.86106	2.51168	2.46906	2.61544	2.774	3.32953	2.39293	1.91039	2.91284	1.98331	3.12227	2.56576	2.71548	2.54718	2.23005	2.08844	2.73515	2.51285	2.51613	2.48084	2.33068	2.99495	3.24338	2.40923	2.53804	2.94654	2.69931	2.1796	2.11489	1.93847	3.29211	1.90816	2.01665	2.00635	2.5518	2.50728	2.43258
s230	2.13527	2.38073	2.01299	2.27528	2.29444	2.61248	2.31565	2.35177	2.30931	2.71977	1.5539	2.60361	2.54138	2.64308	2.40066	2.69919	3.26019	3.17844	2.28945	1.7229	2.71205	1.80137	3.21265	2.42766	2.57007	2.46832	2.3295	2.01108	2.81146	2.09884	2.37069	2.43555	2.52203	2.71264	3.44419	2.0825	2.59354	2.74975	2.00147	2.8494	2.27044	1.60015	2.99119	1.61935	1.88002	2.14383	2.452	2.6361	2.4144
s231	2.06069	2.44608	2.01005	2.46872	2.05318	2.46218	2.27829	2.52596	3.12389	2.65244	1.83374	2.32759	2.3487	2.22348	2.21077	2.46986	2.91179	3.49928	2.32021	1.89109	2.53447	2.2177	2.67564	2.42069	2.03163	2.1928	1.91243	1.78704	2.17872	2.51044	2.23434	2.05014	1.70986	2.78673	2.91309	2.1829	2.61134	2.76286	2.13936	1.72763	1.97222	2.31329	3.27787	1.61769	1.67658	2.06167	2.34584	2.32045	2.43552
s232	2.47031	2.09124	2.06206	2.41878	2.35159	2.35066	2.52544	2.34781	2.66554	2.49789	1.5723	2.52372	2.36761	2.09317	2.30832	2.45344	2.909	3.41599	1.98441	1.87275	2.34953	1.82655	2.51334	2.3885	2.25347	2.19494	1.90578	1.92486	2.30792	2.18312	2.22074	2.49991	2.09573	2.92566	3.35498	2.14284	2.58428	2.73441	2.34542	2.16768	2.08125	1.80377	2.92058	1.78725	1.91299	2.02383	2.56283	2.43382	2.32753
s233	2.52249	2.56095	2.36457	2.74494	2.37622	2.89732	2.60505	2.62812	3.0947	2.82527	1.65179	2.80019	2.92912	2.62653	2.50082	2.82338	3.35812	3.47568	2.58838	1.88216	2.66965	2.02985	2.49261	2.54687	2.39205	2.51709	2.35208	2.24134	2.86541	2.61648	2.62424	2.09043	2.45168	3.09606	3.46079	2.26401	2.89508	2.74935	2.7829	2.37066	2.3108	2.0596	3.44448	1.7186	1.95842	2.34402	2.97381	2.74532	2.5902
s238	2.40348	2.33276	2.00611	2.25223	2.55444	2.65325	2.55839	2.2075	2.00278	2.32044	1.90667	2.61039	2.57826	2.43077	2.45731	2.54339	3.00966	3.29758	2.43286	1.91817	3.0862	1.87151	3.0333	2.37989	2.3154	2.25112	2.26432	1.94979	2.57476	2.32292	2.36689	2.12406	2.18677	2.90028	3.28466	2.68338	2.55954	2.68357	2.12932	2.26928	2.55672	1.80537	2.99581	1.77228	1.89531	2.11378	2.32498	2.59406	2.40552
s239	1.98386	2.18084	1.76282	2.30703	2.10259	2.29686	2.51978	2.05783	2.3104	2.88693	1.64697	2.40183	2.57876	2.21531	2.16591	2.25166	2.63835	3.03174	2.23041	1.91259	2.59108	1.95052	2.77002	2.40711	2.34209	2.31206	1.9455	1.92011	2.3989	1.93097	2.32427	2.09164	1.98336	2.43536	2.80948	2.18051	2.57423	2.4216	1.99261	1.84874	1.96103	1.90639	2.89228	1.60117	1.67925	1.82336	2.66679	2.47551	2.38185
s24	2.41939	2.48619	2.23223	2.77455	2.78856	2.82916	2.22771	2.46896	2.64919	2.84276	1.85195	2.6805	2.68376	2.75396	2.56765	2.85917	3.5082	3.79103	2.71181	2.08058	2.72267	2.00648	2.79184	2.529	2.5301	2.62559	2.36457	2.27708	2.52776	2.27981	2.55861	2.01605	2.49146	2.92957	3.59607	2.4355	2.56786	2.87793	2.16239	2.65963	2.47494	2.45382	3.5493	1.96542	1.93424	2.24599	2.90614	3.02632	2.50771
s240	2.19214	2.27178	2.22924	2.22153	2.72224	2.49938	2.61266	2.21717	2.68739	2.94447	1.78742	2.48181	2.37009	2.59616	2.55586	2.78667	2.97719	3.15369	2.23673	1.92861	2.77519	1.90016	2.82183	2.22636	2.47465	2.30722	2.11981	1.92646	2.49099	2.30707	2.44827	2.36106	2.16994	2.72521	3.44166	2.41609	2.68225	2.82655	2.17496	2.04237	2.23124	2.02331	3.44949	1.70846	1.75529	1.97393	2.02399	2.55997	2.50146
s241	2.32371	2.16473	2.12028	2.59718	2.68143	2.37581	2.31093	2.25522	2.16906	2.28237	1.91294	2.4138	2.48971	2.1561	2.28965	2.52931	2.9666	3.18799	2.14981	1.93387	2.48837	1.87217	2.84992	2.50203	2.30928	2.48194	2.15556	2.12821	2.68347	2.14184	2.31812	1.84715	2.34194	2.92646	3.12881	2.40513	2.71763	2.53191	1.91273	1.84796	2.04904	1.83459	2.85352	1.79066	1.8286	1.97183	2.70755	2.57861	2.24553
s243	2.20695	2.30954	2.08197	2.56412	2.29523	2.49576	2.27807	2.31202	2.67565	2.25792	1.70942	2.53166	2.61903	2.30759	2.21869	2.50603	2.70099	3.18559	2.29632	1.74325	2.40455	1.97753	2.81507	2.50777	2.23689	2.38307	2.04318	1.82275	2.45333	2.28417	2.34457	2.58625	2.20883	3.03384	3.64645	2.23581	2.78264	2.69868	1.94656	2.22281	2.08482	1.78693	2.84849	1.62823	1.8117	2.02366	2.64245	2.48453	2.4774
s244	2.4804	2.61011	2.49266	2.61759	2.53465	2.79825	2.80628	2.55474	3.0284	2.57648	1.81551	2.62933	2.72037	2.70078	2.5799	2.91781	2.97384	2.71505	2.64095	2.06875	2.91152	1.99887	3.04742	2.60041	2.57533	2.5344	2.44479	2.21697	2.89968	2.36687	2.52531	2.29879	2.31537	3.04618	3.81995	2.4904	2.92424	2.91476	2.11957	2.26527	2.48487	1.96326	3.54965	1.91524	2.20543	2.09909	2.65196	2.69476	2.51154
s245	2.19882	2.19705	2.43418	2.28864	2.54543	2.64171	2.68745	2.39055	2.90915	2.27112	1.75063	2.61051	2.65068	2.55295	2.54976	2.77125	2.50198	3.34622	2.431	1.9998	2.68968	1.89113	2.6057	2.47772	2.46324	2.47913	2.1916	1.99419	2.74467	2.38559	2.57984	1.98806	2.43534	2.68846	2.43243	2.38418	2.75828	2.51991	2.07213	2.19588	2.22176	1.87357	3.22196	1.74025	1.82745	1.98646	2.71149	2.31859	2.16838
s246	2.84961	2.31587	2.1107	2.5235	2.32973	1.96618	2.18532	2.27627	2.79077	2.4395	1.78978	2.54861	2.74931	2.30207	2.3919	2.37694	3.32262	3.09978	2.35909	2.05775	2.53671	2.00572	2.93576	2.78203	2.3372	2.31559	2.07473	1.92143	2.52097	1.91338	2.09586	1.95947	2.28955	2.84907	2.6971	2.26955	2.75019	2.9825	1.7576	2.19625	2.14415	2.11164	3.25774	1.75278	1.96734	1.89195	2.99478	2.59853	2.52567
s247	2.43036	2.41243	2.32129	2.66696	2.45387	2.86791	2.53685	2.34637	2.82114	2.55523	1.73963	2.47367	2.47207	2.43235	2.30347	2.5772	2.68935	2.86624	2.14071	1.72711	2.42259	2.08125	3.18423	2.63576	2.31456	2.44771	2.07883	2.10293	2.38067	2.44787	2.85889	2.37169	2.43304	2.79767	3.02284	2.4737	2.99492	2.82484	2.17196	2.63311	2.13487	1.80734	3.40653	1.55632	1.948	2.19518	3.02812	2.57292	2.39333
s248	2.41472	2.23667	2.22606	2.48335	2.19441	2.5535	2.2321	2.0847	2.71188	2.68459	1.82102	2.39086	2.56021	2.38059	2.42667	2.49993	2.98499	3.32232	2.23345	1.92252	2.44832	2.04902	3.2407	2.61605	2.641	2.45552	2.16093	1.89048	2.50385	2.3446	2.72072	2.73817	2.17178	2.9946	3.05143	2.36048	2.46663	2.87813	1.98069	1.78745	2.22417	1.60962	3.02343	1.75335	1.8705	2.00278	2.38945	2.43763	2.50522
s249	2.22919	2.0211	2.10876	2.40541	2.15086	2.58782	2.13817	2.25917	2.61273	2.49682	1.59509	2.37585	2.58037	2.21553	2.29633	2.31547	2.51424	2.87434	2.28319	1.9362	2.58164	1.74825	2.75747	2.6043	2.31526	2.44574	2.16532	2.21773	2.83215	2.29205	2.73313	1.78913	2.11759	2.80937	3.19172	2.34862	2.48793	2.74217	2.39381	2.08326	2.21423	1.7203	3.12292	1.66827	1.8024	1.83107	2.33355	2.44352	2.36644
s25	2.24666	2.69204	2.3683	2.59474	2.14453	2.61125	2.54067	2.50532	2.96094	2.74372	1.79319	2.47836	2.46262	2.38092	2.33751	2.48579	2.81774	3.48735	2.52116	2.11089	2.86792	2.02268	3.60924	2.54791	2.4349	2.55964	2.21509	1.88558	2.74621	2.36459	2.5684	2.54227	2.39014	2.76489	3.4003	2.51082	2.92564	2.71237	1.99717	2.0869	2.26746	1.9898	3.41192	1.81688	2.00139	1.93805	2.74539	2.70849	2.42089
s251	2.30982	2.26556	2.41356	2.67822	2.61523	2.65276	2.9112	2.19678	2.8903	2.83072	1.84315	2.5585	2.30373	2.33242	2.68933	2.50508	2.4581	3.11469	2.10196	1.83247	2.7548	2.04215	2.52415	2.8411	2.39588	2.3952	2.2096	1.8315	2.20809	2.34626	2.3912	1.18683	2.35412	2.66529	2.75188	1.80471	2.39752	2.60146	1.91958	2.0326	2.0283	2.0091	3.00161	1.78568	1.72039	2.37112	2.64284	2.12994	2.14358
s259	2.61302	2.73199	1.76453	2.16925	2.17084	2.46284	2.2844	2.36361	2.45792	3.14418	1.88697	2.35497	2.33046	2.18211	2.20772	2.27548	2.809	3.5199	2.50361	1.98316	2.39005	1.98358	2.33256	2.75668	2.3536	2.35148	2.31814	1.78126	2.10787	2.16756	2.55969	2.18994	1.9115	2.59514	2.65781	2.17601	2.16556	2.54647	1.95182	2.06743	2.36738	2.10279	2.98942	1.72571	1.62779	1.94008	2.73923	2.45343	2.29937
s26	1.94298	2.25822	1.89556	2.27355	1.84279	2.6269	2.40423	2.23562	2.62222	2.34867	1.41882	2.44829	2.76615	2.47104	2.2018	2.29777	2.65973	2.74131	1.92279	1.73525	2.33028	1.72172	2.39409	2.65087	1.98095	2.1683	1.82005	1.83643	2.08204	1.94785	2.53394	2.09176	1.90101	2.46927	2.48515	1.90566	2.39271	2.41756	2.05705	2.26435	1.86243	1.77692	2.73865	1.62749	1.74767	2.07244	2.60368	2.32332	2.31444
s260	2.16515	2.71632	1.88826	2.21678	2.56932	2.2011	2.84551	2.59998	2.80034	2.282	2.14992	2.25507	1.96568	1.81621	2.3004	2.50593	2.4349	3.10067	2.52342	2.98852	2.53702	1.77128	2.13782	2.40661	2.71409	2.45806	2.67859	1.8067	2.01042	2.05126	2.04432	1.9186	2.19818	2.49782	3.3923	2.28163	3.31124	2.71482	1.72216	2.07406	2.1625	2.32497	3.44772	1.8622	1.6601	2.64016	2.71728	2.41982	2.25965
s261	2.28767	2.16095	2.25147	2.38127	2.29221	2.36965	2.45538	2.31635	2.55427	2.38983	1.78599	2.48872	2.46131	2.39962	2.43123	2.612	2.97412	3.39202	2.38896	1.97426	2.58351	1.90017	3.15364	2.69177	2.27845	2.42118	2.07022	1.96803	2.64292	2.23919	2.3517	2.78481	2.32187	2.77556	2.99717	2.0844	2.80254	2.65053	2.13063	1.77542	2.04808	1.77072	2.90366	1.71658	1.9393	2.03085	2.54402	2.66858	2.51693
s262	2.36578	2.69634	2.65389	2.58604	2.81047	2.59928	2.53376	2.48346	3.18884	2.36485	2.15615	2.62552	2.37704	2.49199	2.63119	2.81079	3.20714	3.54868	2.62826	2.2208	2.91591	2.04796	3.08153	2.54058	2.35448	2.40421	2.40734	2.15696	2.79998	2.7182	2.52302	2.52095	2.45971	2.62913	3.78393	2.24562	3.00247	2.84564	1.87205	2.53939	2.25566	2.18953	3.23131	1.89526	1.99025	2.36174	3.16211	2.82586	2.59286
s263	2.86368	2.46111	2.46777	2.59377	2.72166	2.54578	2.62898	2.33519	2.922	2.57738	1.92261	2.51864	3.15159	2.5501	2.74604	2.70039	3.30882	3.18583	2.41721	2.04827	2.78371	2.22128	2.50123	3.02872	2.47738	2.53594	2.09493	2.23826	2.73409	2.50043	2.38043	1.54556	2.73627	2.65774	3.09745	2.36258	2.63407	3.09064	2.5129	2.11394	2.24595	2.05542	3.10334	1.8054	2.01259	1.93576	2.748	2.31026	2.40956
s264	2.00349	2.17324	2.1526	2.07224	1.95054	2.33343	2.1509	2.16326	2.37535	2.64555	1.97462	2.10535	2.52071	2.04207	2.09982	2.30197	3.045	3.39388	2.0171	1.8638	2.5783	2.17787	2.57067	2.89469	1.9902	1.97821	1.94835	1.72799	2.13683	2.14715	2.02612	1.95247	1.96429	2.40405	2.72328	1.84647	2.34142	2.2909	1.80299	2.36075	2.17881	2.08386	2.71839	1.74366	1.67235	1.79433	2.74975	2.55283	2.25131
s265	2.20179	2.49339	1.8222	2.22351	2.48456	2.31313	2.23726	2.37915	2.76641	2.55281	1.64226	2.3709	2.59632	2.33373	2.28009	2.30529	2.42654	3.65272	2.43677	1.99425	2.69168	1.92121	2.72	2.46574	2.3064	2.36017	1.81514	1.72228	2.207	2.22791	2.29172	2.1728	2.22018	2.25105	2.53508	2.23848	2.04635	2.32179	2.13674	2.42862	2.26086	1.81531	3.16857	1.77295	1.75806	2.00278	3.0126	2.37616	2.44805
s266	2.34171	2.50712	2.16982	2.63155	2.00785	2.25341	2.33751	2.37671	2.65399	2.57925	1.86233	2.72322	2.63066	2.45098	2.47067	2.51579	3.32496	2.70042	2.56432	2.19781	2.86948	1.87593	2.86962	2.52901	2.52043	2.85457	2.33979	2.28243	2.63582	2.44146	2.06041	2.2412	2.40474	2.80817	3.16398	2.48267	2.89298	2.98997	2.05219	2.47663	2.22131	2.19218	3.08753	1.80884	2.06288	2.08424	2.48518	2.42365	2.2188
s267	2.51443	1.79433	2.25168	3.07906	2.51297	2.60968	2.65821	2.47226	2.04028	2.07651	2.0396	2.93495	2.51893	2.32167	2.51017	2.51781	2.93414	3.3031	2.04435	2.05661	2.25116	1.70492	2.96395	2.35303	2.2152	2.67243	2.23703	2.10062	2.6241	2.11538	2.71247	2.04377	2.43314	3.02175	3.09847	2.80364	2.52226	2.45632	2.14317	2.81485	2.49443	1.72705	2.67814	2.25954	2.05343	1.99842	2.50933	2.90471	2.54973
s268	2.16545	2.43904	1.98083	2.26382	2.46688	2.33792	2.34846	2.44254	2.38573	2.54945	1.54229	2.20225	2.29553	2.06549	2.12846	2.40609	2.37814	2.76093	2.31522	1.91422	2.73154	1.97352	2.51826	2.34914	2.14187	2.27057	2.08111	1.75998	2.1733	2.18705	2.17176	1.83751	2.18172	2.24716	3.09125	2.19236	2.45962	2.56322	2.28788	2.41396	2.23701	1.84689	2.94036	1.85052	1.74847	2.04516	2.4839	2.66107	2.19427
s269	2.3425	2.57546	2.6538	2.62611	2.56699	2.51175	2.51412	2.50257	2.6839	2.71855	1.64601	2.60347	2.70297	2.32937	2.45974	2.60663	2.83617	3.26614	2.44386	2.2152	2.72015	1.71918	3.33993	2.52025	2.57967	2.56685	2.18982	2.10069	2.80996	2.30187	2.28268	1.75711	2.59289	2.93531	3.29465	2.60422	2.74666	2.87307	1.91869	2.36364	2.01928	1.86022	3.08579	1.73984	1.90341	2.02298	2.68304	2.59057	2.39141
s27	2.30804	2.32695	2.26466	2.43668	2.4078	2.36941	2.33376	2.24346	2.73751	2.18864	1.76634	2.74501	2.8619	2.51585	2.47469	2.57397	2.79105	3.56837	2.3302	1.99266	2.72495	1.9373	3.04049	2.53594	2.41311	2.54822	2.28191	2.06762	2.7224	2.44508	2.55146	1.57482	2.40144	2.84985	3.11089	2.39261	2.66724	2.76401	2.2444	2.20388	2.21944	1.76053	3.04879	1.85215	1.86757	2.25676	2.95937	2.32952	2.35051
s270	2.10738	2.19185	2.04105	2.34605	2.53307	2.40363	2.43598	2.41557	2.5133	2.01119	1.60702	2.4019	2.33945	2.36475	2.26015	2.55365	2.81599	3.3858	2.05312	1.87524	2.71743	1.64442	3.03578	2.50505	2.30906	2.43331	2.01706	2.06858	2.37658	2.03089	2.58915	1.7716	2.05358	2.80978	3.02795	2.32935	2.6842	2.5396	2.05321	2.07463	2.17248	1.90502	3.32658	1.58903	1.81392	1.96471	2.59322	2.41904	2.31184
s271	2.41611	2.60221	2.41998	2.54391	2.6898	2.80668	2.85171	2.62606	3.4089	2.47728	1.94552	2.5697	3.03256	2.56772	2.64953	2.85608	3.34609	3.73607	2.55674	1.81621	2.93601	2.17588	3.18938	2.73559	2.73796	2.48401	2.31139	2.41214	2.91222	2.63519	2.51212	2.55942	2.55282	3.13595	3.56649	2.44808	2.71112	2.8641	2.58466	2.04363	2.14092	1.95555	3.19256	1.93027	2.15561	2.04488	2.48353	2.64523	2.54006
s272	2.48846	2.38724	2.65527	2.59877	2.60088	2.57954	2.56691	2.49161	2.57583	2.49195	1.76705	2.80204	2.68488	2.59646	2.59241	2.84775	2.94356	3.59221	2.62408	2.17933	2.75031	2.13762	2.85172	2.6918	2.50782	2.76986	2.52826	2.40754	2.9754	2.29689	2.28248	1.62638	2.82528	3.03862	3.36887	2.61317	2.72879	2.90922	2.08067	2.11162	2.40724	1.79549	3.14377	1.8442	2.18046	2.35131	2.48185	2.65567	2.40825
s273	2.27547	2.09076	2.13666	2.35875	2.68937	2.51845	2.44496	2.47916	2.51215	2.2148	1.68419	2.30303	2.20778	2.3603	2.31895	2.51655	3.04474	3.30553	2.35516	2.00575	2.49635	1.69302	3.08065	2.46501	2.3052	2.20183	1.94328	1.72332	2.3472	2.21322	2.0009	2.02051	2.40638	2.95439	3.06453	1.94336	2.5943	2.77779	1.7357	1.7767	1.95302	1.76771	2.91138	1.57371	1.74755	1.91099	2.64324	2.50996	2.36878
s274	2.10761	2.14445	2.31116	2.42288	2.25525	2.58488	2.401	2.48563	2.69376	2.86735	1.57167	2.58237	2.29503	2.00239	2.26365	2.65773	3.0397	3.49447	2.07676	1.76424	2.61888	1.86303	3.01808	2.3158	2.30834	2.44774	1.92193	2.05233	2.69971	2.15313	2.2423	2.22708	2.21877	2.61496	3.51649	2.2021	2.80845	2.52859	2.03617	1.82258	2.23564	1.72696	3.21412	1.67035	1.84028	1.90538	2.31474	2.51169	2.48275
s275	2.56431	2.19756	2.15068	2.47721	2.65156	2.59318	2.47742	2.26579	1.95952	2.71746	1.68184	2.50656	2.33247	2.42313	2.32049	2.58615	3.38482	3.26479	2.2184	1.79433	2.93033	1.87238	3.02301	2.47407	2.29802	2.45475	2.03995	1.9269	2.70656	2.11171	2.43292	2.09298	2.10151	2.8457	3.34854	2.18248	2.45605	2.70105	1.70068	1.79001	1.95528	1.884	2.99107	1.71549	1.90094	2.04085	2.59906	2.53549	2.49693
s276	2.18311	2.25346	2.26551	2.40665	2.50829	2.62317	2.26354	2.31392	2.35597	2.64899	1.81428	2.60948	2.28725	2.18511	2.38554	2.67651	3.13476	2.80076	2.14175	1.98559	2.58857	2.00987	2.91112	2.52866	2.36673	2.31474	2.03074	1.94918	2.61011	2.20761	2.6064	3.16835	2.40461	2.70614	3.57556	2.23708	2.78892	2.87218	1.83165	1.87476	2.29292	1.69293	2.93483	1.7982	1.90012	2.17225	2.54968	2.92969	2.47468
s277	2.30184	2.33823	2.15466	2.35421	2.30758	2.34882	2.28844	2.41211	2.57101	2.2602	1.85474	2.35081	2.51669	2.23616	2.26769	2.43394	2.95694	3.17907	2.41764	1.97663	2.66741	2.04619	2.82381	2.45621	2.38995	2.72653	2.22792	1.94638	2.37808	2.35888	2.23447	1.92196	2.32963	2.74469	3.05274	2.52736	2.9321	2.88973	1.95271	1.93707	2.49241	1.97301	3.08145	1.69114	1.62497	2.02723	2.36585	2.36753	2.42348
s278	2.4111	2.22268	1.98799	2.2119	2.23115	2.5757	2.1086	1.9906	2.30677	1.93928	1.82622	2.47479	2.58764	2.21136	2.3282	2.53245	3.28795	3.45052	2.29336	2.27811	2.50669	1.8799	2.86653	2.38478	2.49156	2.40636	2.11494	1.98472	2.20175	2.23747	2.20157	1.51472	1.97987	2.67284	3.28007	2.41245	2.55612	2.52568	1.73884	2.14499	2.02233	2.0409	3.03712	1.65234	1.73799	2.14656	2.42711	2.33319	2.23168
s279	2.39895	2.56846	1.72884	2.62288	2.20527	2.13808	2.36318	2.38725	2.25742	2.7715	1.38106	2.49267	2.59426	2.53803	2.16341	2.43678	2.99669	3.77854	2.2165	1.73794	2.45158	1.92826	2.89571	2.66948	2.32936	2.39913	2.03453	1.79775	2.30407	2.0669	2.16824	2.12389	2.28671	2.90996	2.93469	2.32998	2.98791	2.96453	2.1693	2.12547	2.12121	1.90191	3.29907	1.67589	1.60888	2.10494	2.5832	2.62908	2.68626
s28	2.39161	2.34073	2.18617	2.81502	2.46496	2.51609	2.33039	2.45747	2.75742	2.82267	1.62194	2.65632	2.71429	2.70201	2.47279	2.67336	3.23192	3.06808	2.42147	2.0362	2.68265	1.80742	2.7695	2.6192	2.4349	2.7553	2.06538	2.11833	2.53286	2.33354	2.48788	2.99294	2.65142	3.10423	3.05683	2.66632	3.03035	3.09273	2.25663	2.65365	2.41299	1.8878	3.25015	1.75669	1.78969	2.1239	2.84861	2.5817	2.69172
s280	2.14924	2.22752	1.96881	2.31399	2.40344	2.63518	2.30867	2.25372	2.40053	2.11919	1.71953	2.57844	2.43638	2.22365	2.25143	2.52406	2.98376	3.0897	1.98614	1.64427	2.36977	1.88715	2.66745	2.42212	1.89876	2.34555	1.77388	1.87786	2.48892	2.07281	2.48037	2.45804	2.00781	2.6069	2.78919	2.32043	2.46365	2.65435	1.74383	2.19886	1.85166	1.69957	2.73061	1.69923	1.78482	1.70129	2.13625	2.50116	2.21671
s281	1.99747	1.93944	1.74831	2.34259	2.20805	2.45534	2.25948	2.37663	2.38443	2.32026	1.58621	2.29796	2.39012	2.25825	2.22849	2.45051	3.14806	2.86856	2.0998	1.92573	2.56851	1.8498	2.9992	2.37475	2.01327	2.30558	2.07926	1.82802	2.35342	2.03645	2.56963	2.12186	1.9271	2.92356	3.6498	2.20768	2.67066	2.70695	2.0197	2.34366	2.12713	1.78954	3.65912	1.57395	1.80395	1.67143	2.31366	2.58325	2.41246
s283	2.65627	2.03658	2.12096	2.35452	2.52011	2.85766	2.50864	2.31013	2.66246	2.71669	1.75264	2.60347	2.63228	2.42505	2.55415	2.73685	2.60985	3.27606	2.25538	1.97807	2.71631	1.82459	2.66501	2.54638	2.49408	2.49644	2.15142	1.9247	2.7251	2.14329	2.7501	2.25431	2.04472	2.74758	3.10966	2.20077	2.58257	2.84927	1.83661	2.04529	2.02122	1.80647	3.69694	1.67988	1.8489	1.8977	2.70238	2.4154	2.2518
s285	2.46664	2.17746	2.05607	2.38384	2.31064	2.52795	2.27613	2.44353	2.91952	2.5439	1.94426	2.62434	2.78863	2.5545	2.38242	2.65273	3.29409	3.17661	2.31506	1.98105	2.43885	1.94642	3.37488	2.56662	2.3629	2.55801	2.22469	2.14018	2.73709	2.29252	2.49663	1.99459	2.62682	2.93131	3.04842	2.38781	2.794	2.68716	1.9082	2.14663	2.16301	1.69501	3.23903	1.6789	1.97073	2.33348	2.74663	2.26598	2.18917
s286	2.21535	2.13994	1.96357	1.92297	2.23934	2.59225	2.52795	2.46128	3.01119	2.309	1.75376	2.16028	2.53409	2.41978	2.16757	2.50943	3.27913	3.18864	2.11497	1.83668	2.45099	2.0693	2.60169	2.39132	2.28234	2.39471	2.06385	1.86568	2.37984	2.38089	2.17318	2.01674	1.98899	2.87245	2.79155	2.2445	2.61945	2.80756	1.73354	2.08788	2.13787	1.62344	3.30421	1.65537	1.65135	1.84474	2.57893	2.20619	2.49754
s287	2.41494	2.11122	2.31379	2.80808	2.75018	2.43127	2.4525	2.21927	2.93203	2.43082	1.72504	2.57757	2.90789	2.47253	2.43181	2.4936	3.00994	3.64619	2.11392	1.95366	2.54578	1.9564	3.17935	2.47969	2.42716	2.52456	2.06198	2.14514	2.66552	2.32759	2.57095	2.56085	1.93865	2.93094	3.30521	2.47373	2.65253	2.74147	2.25192	2.10368	2.04914	1.79578	3.19242	1.84663	1.93972	1.88711	2.6435	2.6115	2.45953
s288	2.45205	2.12698	2.208	2.48482	2.08083	2.50526	2.73191	2.30945	2.49769	2.72626	1.60339	2.59844	2.40605	2.36394	2.38448	2.50991	2.90182	3.23931	2.03007	1.90883	2.57251	1.83569	3.2828	2.7082	2.3758	2.52666	2.06003	2.00696	2.54658	2.16113	2.45917	2.10453	2.09027	2.72215	2.83875	2.33542	2.73128	2.79173	1.90365	2.15272	2.11653	1.72172	3.18334	1.59459	1.79436	2.09989	2.64271	2.53966	2.3302
s29	2.4732	2.42479	2.05641	2.29726	2.48698	2.63269	2.59159	2.3981	2.89602	2.40295	1.94753	2.20861	2.67668	2.11738	2.26938	2.62948	2.83484	3.52306	2.26183	2.01852	2.38906	1.92171	2.86409	2.6587	2.22226	2.31775	2.29657	1.8009	2.50221	2.37103	2.33603	2.3808	2.41498	2.60399	3.47454	2.25584	2.48529	2.50581	1.8442	1.85261	2.1458	1.90575	3.06782	1.74476	1.85935	2.20601	2.52563	2.67359	2.39088
s290	2.3327	2.46323	2.0112	2.26206	2.45186	2.46648	2.02196	2.4655	2.36082	2.22185	1.64296	2.46567	2.31143	2.33312	2.27514	2.52991	3.09462	3.55939	2.3779	2.06074	2.82201	1.83972	3.21921	2.41199	2.25085	2.18132	2.35798	2.01615	2.60858	2.30141	2.32918	2.12119	1.98852	2.6685	3.54174	2.01025	2.77159	2.79698	1.85277	1.87143	2.15037	2.04742	3.22426	1.72287	1.85538	2.20297	2.57192	2.41182	2.37848
s291	2.16383	2.29142	2.08099	2.11003	2.33755	2.27725	2.30457	2.27858	2.07962	2.69052	1.68653	2.54642	2.64003	2.47511	2.14256	2.34106	3.20093	3.66331	2.24821	1.86832	2.1162	1.81908	2.42259	2.58773	2.26952	2.24226	1.92799	1.87199	2.53695	1.91302	2.37207	1.73255	2.03224	2.45682	3.02083	1.82532	2.47862	2.21737	1.99902	2.11183	2.08045	1.58267	3.25844	1.59955	1.69634	1.87945	2.82909	2.6922	2.50899
s292	2.38044	2.35588	2.1449	2.46971	2.25674	2.58286	2.21821	2.35884	2.88501	2.57848	1.76756	2.7263	2.73148	2.54844	2.42698	2.59299	2.94172	3.28734	2.40795	2.01678	2.69679	1.91111	2.75936	2.66623	2.50917	2.47842	2.15182	2.08907	2.57861	2.30498	2.57728	2.16481	2.23706	3.0048	3.13234	2.10669	2.55238	2.96514	2.17334	2.31676	2.20204	1.9434	2.70335	1.56849	1.85734	1.9991	2.41518	2.35555	2.33566
s293	2.0913	2.37019	2.12094	2.50452	2.2809	2.31231	2.24688	2.08287	2.23948	2.57421	1.68086	2.338	2.33426	2.12384	2.34689	2.34607	2.61194	2.76151	2.14892	1.95852	2.44704	1.74018	3.10352	2.66778	2.24534	2.41473	2.06436	2.10365	2.43195	2.08988	2.1095	1.82975	2.07652	2.59663	3.06583	2.26032	2.48444	2.7892	2.1526	1.94752	2.03951	1.67374	3.5812	1.5848	1.7326	2.03157	2.47627	2.15649	2.23214
s294	2.29501	2.05944	1.95389	2.46417	2.58888	2.55846	2.07465	2.26417	2.25154	2.58703	1.59995	2.32188	2.45553	2.06924	2.16777	2.40876	2.39379	3.05154	2.03792	1.81324	2.64932	1.73319	3.17453	2.35128	2.15624	2.28647	1.82864	1.95876	2.44926	1.97979	2.38425	2.07557	2.27915	2.47055	3.20062	2.13473	2.52715	2.56553	2.00133	2.21837	2.1915	1.87071	3.42227	1.75419	1.80888	1.82689	2.58222	2.72512	2.36924
s295	2.34161	2.13061	2.09806	2.236	2.20417	2.58972	2.52556	2.35506	2.38851	2.28574	1.87657	2.50061	2.39691	2.15547	2.14032	2.23675	2.16785	3.24071	2.25332	2.03595	2.59025	2.09031	2.78388	2.44645	2.16625	2.27658	2.14058	1.91883	2.39191	2.13086	2.4195	2.2789	2.15987	2.15426	3.13187	2.33551	2.48095	2.52668	2.21051	2.44792	2.32457	1.88113	2.90011	1.81086	1.82153	2.14504	2.50048	2.52562	2.52526
s296	2.37167	2.41513	2.1165	2.46881	2.81014	2.33537	2.15567	2.21343	2.4841	2.33832	1.67048	2.38268	2.64848	2.33272	2.2363	2.42191	2.74385	3.07437	2.43622	2.19045	2.81394	2.07886	3.25682	2.70876	2.23713	2.38207	2.22042	1.95449	2.48446	2.19942	2.56652	2.31098	2.44568	2.69875	3.16181	2.50925	2.81381	2.87842	2.26543	2.19924	2.35868	2.20754	3.3768	1.73912	1.87061	1.99185	3.29516	2.67906	2.4066
s297	2.18536	2.24492	2.25653	2.72071	2.29826	2.48441	2.35424	1.94468	2.26039	2.56545	1.83923	2.65745	2.6124	2.49064	2.40631	2.65358	2.93417	3.45709	2.21761	1.87547	2.25355	1.91311	3.10759	2.49525	2.26849	2.51197	2.08151	1.99982	2.84848	2.26461	2.51185	2.28422	2.16436	2.77906	3.0275	2.41754	2.77182	2.65245	2.01726	2.33579	1.95302	1.81652	3.19811	1.7914	1.90387	2.01099	2.5863	2.46116	2.50325
s298	2.0812	2.35725	1.75816	2.29027	2.27413	2.3462	2.46501	2.20491	2.43749	2.68222	1.94165	2.50256	2.85672	2.63885	2.38146	2.60718	3.26485	3.54203	2.24629	1.83951	2.60072	2.06618	3.35238	2.78485	2.43288	2.66772	2.35945	1.74664	2.30256	2.16679	2.17607	1.73119	2.30825	2.76783	3.09108	2.57896	2.79229	2.80344	2.17202	2.14275	1.99584	1.75406	3.44393	1.57717	1.59778	1.96509	2.88278	2.58238	2.34401
s299	1.97525	2.35117	2.19756	2.77148	2.37515	2.65728	2.13777	2.28109	2.9338	2.59871	2.00169	2.72729	2.646	2.48242	2.30722	2.59523	3.43479	3.8675	2.4199	1.95645	2.8449	2.10636	2.76399	2.65712	2.28868	2.51543	2.27416	2.12601	2.49166	2.54608	2.17747	2.27427	2.70386	3.21199	2.99779	2.38434	2.60164	2.78487	2.04911	2.36207	2.2154	1.90205	3.05677	2.07037	1.87337	2.058	2.62486	2.44026	2.63792
s3	2.28242	2.37325	2.63629	2.54407	2.3389	2.4989	2.47572	2.5905	2.64347	2.53532	1.86667	2.59074	2.55185	2.58877	2.51133	2.77632	3.20381	3.49028	2.56564	2.15281	2.73955	1.96359	3.12453	2.52293	2.47421	2.52886	2.28301	2.02427	2.83863	2.50566	2.48314	1.78105	2.70768	2.92671	2.80476	2.41284	2.96333	2.9937	1.84517	1.88208	2.31004	1.93336	3.09659	1.5892	1.98147	2.06718	2.51061	2.43464	2.42372
s30	2.10002	2.3765	1.89923	2.45566	2.14266	2.22677	2.44738	2.3461	2.78288	3.04688	1.8509	2.4044	2.34797	2.2997	2.32401	2.42446	2.86437	3.0388	2.23742	1.93427	2.7008	1.85297	2.93558	2.3855	2.14953	2.30799	2.12032	1.78506	2.6889	2.25477	2.06154	2.26216	1.78399	2.75111	3.11781	2.2816	2.74605	2.55078	1.80689	2.38151	2.10979	1.80645	3.22614	1.71646	1.66079	2.08617	2.58343	2.70725	2.40727
s300	1.82205	2.20582	2.12071	2.44667	2.30252	2.73895	2.65277	2.4769	2.71982	2.43924	1.71228	2.76017	2.47927	2.23276	2.33073	2.55275	2.66911	3.13691	2.34123	1.84058	2.44846	1.82474	2.7192	2.57791	2.13541	2.24491	2.13374	1.85678	2.41487	2.29175	2.52391	2.02958	1.98996	2.76484	2.64997	2.19561	2.76964	2.70199	2.25518	2.5588	1.886	1.79863	3.2557	1.6379	1.6509	2.14539	2.58709	2.50439	2.18933
s301	2.28947	2.49277	2.06238	2.36013	2.57866	2.31755	2.38825	2.2983	2.16828	2.40822	1.64729	2.31098	2.3481	2.33097	2.05735	2.32116	2.40876	3.124	2.24737	1.84261	2.40997	1.77272	2.69737	2.71526	2.28906	2.2573	2.10721	1.8174	2.30611	2.2155	2.34638	2.26971	2.15573	2.46393	3.16581	2.13009	2.24525	2.36636	1.94311	2.33364	2.09431	1.82411	2.83049	1.75064	1.87153	2.02338	2.66899	2.5089	2.49265
s302	2.26172	2.40664	2.17484	2.4146	2.47357	2.36085	2.34666	2.40504	2.78323	2.15663	1.75042	2.63736	2.4607	2.41327	2.32912	2.42625	2.49183	3.2124	2.34399	1.90177	2.4893	1.82373	2.69855	2.47028	2.23653	2.43959	2.14233	1.97082	2.49807	2.15727	2.37536	2.0958	2.32022	2.70978	3.16927	2.16968	2.42972	2.65173	1.85045	2.34089	1.97265	1.82462	3.25708	1.70653	1.82021	1.98727	2.63623	2.16541	2.16872
s303	2.33666	2.25451	2.03422	2.36241	2.27392	2.54829	2.39451	2.48157	2.93962	2.77414	1.77066	2.60469	2.86607	2.70023	2.4129	2.8002	2.92177	3.482	2.54271	2.12719	2.67625	1.72484	3.28131	2.71157	2.56428	2.28698	2.36196	2.10237	2.76892	2.70138	2.59865	2.36386	1.97428	2.44786	3.03426	2.22912	2.80419	2.46977	1.78807	1.88952	2.16452	1.97924	3.04363	1.81954	1.87598	2.20997	2.78418	2.55087	2.43836
s304	2.36248	1.90236	2.45496	2.58724	2.30564	2.72633	2.70348	2.7149	2.9073	2.61184	1.89297	2.76025	2.49857	2.53981	2.45155	2.73472	2.84561	3.81618	2.57353	2.18903	2.71512	1.97376	2.60324	2.56867	2.59833	2.3651	2.34358	2.49847	2.80462	2.54127	2.36966	2.18716	2.76801	2.71673	2.84895	2.34424	2.76004	2.7681	1.86173	2.40114	2.07656	1.97259	3.28676	1.7839	2.00225	1.95941	2.5546	2.90544	2.3055
s305	2.05599	2.44637	2.26531	2.28068	2.43133	2.4986	2.68396	2.27474	2.53167	2.45193	1.85278	2.34996	2.62477	2.36497	2.43783	2.51807	2.9063	3.23059	2.35906	2.00309	2.90029	1.92522	3.00717	2.49668	2.48671	2.40704	2.33194	1.84436	2.71164	2.48514	2.44158	1.53776	1.87024	2.51576	2.56943	2.0369	2.59961	2.89893	1.96045	2.11544	2.12294	1.89214	3.25232	1.67293	1.9905	2.07362	2.48411	2.03135	2.46556
s306	2.25021	2.24436	2.21475	2.58095	2.31589	2.39813	2.36559	2.53335	2.68339	2.62442	1.72524	2.52665	2.68208	2.75199	2.42834	2.60578	2.89127	3.4522	2.45972	2.28891	2.8638	1.90923	3.07543	2.83846	2.40639	2.58318	2.16111	2.05644	2.63954	2.31427	2.45698	2.95885	2.17469	2.871	2.91074	2.49515	2.63905	2.89761	2.24851	2.23838	2.17549	2.04234	3.05246	1.77912	1.87696	2.22045	2.86345	2.48519	2.48715
s307	2.31048	2.21139	2.20659	2.67257	2.68803	2.55368	2.45759	2.49332	2.76226	2.51993	1.99422	2.64147	2.86854	2.50762	2.38956	2.68601	3.09286	3.60868	2.50464	2.10198	2.83549	2.05905	2.81472	2.54404	2.59187	2.57368	2.24887	2.41225	2.64975	2.30268	2.32408	2.40906	2.55055	2.94781	3.38251	2.38925	2.85407	2.70453	2.12355	2.12229	2.1683	1.7279	3.16098	1.86275	1.98381	2.13863	2.58254	2.79583	2.57535
s308	2.25698	2.37777	2.43732	2.47997	2.41121	2.82597	2.7855	2.65168	2.81575	2.46458	1.90683	2.57258	2.79717	2.44705	2.44658	2.79817	2.98246	3.37794	2.35526	2.09162	2.83309	1.97668	2.92926	2.61265	2.33202	2.33866	2.0046	2.11711	2.73677	2.30508	2.60359	2.33612	1.85667	2.4005	3.18676	1.96224	2.48094	2.184	2.87594	2.19491	1.98732	1.71217	3.45369	1.76078	2.06124	1.86857	2.67169	2.90303	2.55786
s309	1.96387	2.38893	2.0544	2.49374	2.47218	2.60182	2.37086	2.40438	2.97568	2.51475	1.66719	2.37287	2.61159	2.41528	2.34251	2.44354	3.30374	3.26816	2.51858	2.21497	2.70275	2.04225	2.73348	2.35437	2.38842	2.40514	2.3176	2.33874	2.66086	2.34134	2.29666	2.49563	2.41456	2.90545	3.25468	2.56993	2.31323	2.9524	1.88056	2.117	2.05424	1.93691	2.89349	1.78013	1.95485	1.95313	2.41871	2.43861	2.58352
s31	1.94985	2.38294	2.12144	2.403	2.2717	2.29369	2.59235	2.14291	2.61031	2.50854	1.63889	2.37529	2.61156	2.17636	2.25607	2.385	2.63889	2.93203	2.1441	1.82133	2.49989	1.77914	2.74035	2.21909	2.31494	2.36471	2.17743	1.92652	2.35248	2.35432	2.37044	1.98049	2.13366	2.75315	3.01728	2.42595	2.57479	2.58746	1.90091	1.96669	2.18294	1.78047	3.20789	1.71692	1.70835	2.13204	2.36736	2.39235	2.32818
s310	1.94943	2.23204	2.46103	2.18926	2.20033	2.29638	2.40962	2.6844	2.70749	2.71543	1.76548	2.56154	2.67988	2.37872	2.33603	2.54341	2.409	2.97769	2.41484	2.12145	2.6102	1.93329	3.15927	2.444	2.32389	2.16843	2.31868	1.78805	2.5061	2.29213	2.4334	2.21702	2.2726	2.56806	3.02562	2.49469	2.57876	2.40738	1.87179	2.09447	1.9306	1.81727	3.03075	1.64229	1.73134	2.14228	2.69841	2.25323	2.15265
s311	2.25801	1.96243	1.82514	2.23254	2.13522	2.0645	2.54786	2.51273	2.85553	2.41575	1.65198	2.43978	2.96757	2.27417	2.30342	2.4832	2.73655	3.05725	2.13279	1.88912	2.2535	1.65753	2.99286	2.65867	2.16275	2.39801	2.28305	2.24817	2.86393	2.26631	2.07255	1.90342	2.31793	2.45049	3.33977	2.38988	2.87617	2.49559	2.307	2.19444	2.1364	1.94819	3.20665	1.68081	1.88452	2.10007	2.3243	2.85977	2.38043
s312	2.17246	2.14738	1.92756	2.20434	2.26664	2.58792	2.37048	2.0961	2.76782	2.92761	1.78147	2.37996	2.70729	2.33474	2.37603	2.42912	2.91207	3.41377	2.26442	1.98031	2.49843	1.9233	2.75048	2.59781	2.10626	2.13267	1.83369	1.79224	2.18935	2.13772	2.65838	2.56899	1.95275	2.42147	3.43997	2.06574	2.55843	2.45916	2.28177	1.94575	2.20261	1.71964	3.01573	1.75682	1.82061	1.89936	2.71178	2.59577	2.50732
s313	2.26373	2.38732	2.27638	2.55433	2.35023	2.4666	2.24173	2.4361	2.50385	2.6091	1.76549	2.73018	2.54134	2.5041	2.39105	2.49972	2.96898	3.58315	2.37492	2.21958	3.00852	2.17585	2.76566	2.73622	2.63317	2.63032	2.15625	1.97921	2.69553	2.25388	2.46858	1.69942	2.44114	2.9086	3.41587	2.6507	2.87384	2.91184	2.16561	2.1099	2.16556	2.07402	3.23673	1.66806	1.89278	2.05565	3.12888	2.42687	2.24178
s314	2.5707	2.20575	2.28547	2.32349	2.60413	2.58119	2.70536	2.40836	2.72768	2.77007	1.82136	2.63647	2.45706	2.1895	2.44338	2.6137	2.90273	3.72934	2.12688	2.02061	2.6001	2.10635	2.8815	2.78667	2.29594	2.51944	2.25943	1.7462	2.33256	2.37372	2.59786	1.90706	2.5395	2.78986	3.15591	2.41171	3.00005	2.8852	1.96003	1.98649	2.47828	2.07232	3.50464	1.86529	1.63246	2.07278	2.7807	2.70521	2.53219
s315	2.16798	2.48711	2.45275	2.34447	2.46894	2.8053	2.73963	2.71624	3.29579	2.92325	1.79608	2.22043	2.52368	2.42807	2.61452	2.91569	3.0223	3.37335	2.48109	2.30562	2.85675	1.92021	2.89591	2.53324	2.44895	2.5139	2.25818	2.1929	2.69925	2.7547	2.48917	2.32217	2.5918	2.8272	3.16218	2.56928	2.72746	2.67374	1.89189	2.04454	2.30819	1.7422	2.91449	1.92513	1.85098	2.28588	2.41877	2.55899	2.56401
s316	2.20433	2.34057	2.14817	2.64027	2.50668	2.16773	2.29049	2.52981	2.5956	2.59914	1.66684	2.56849	2.49221	2.39384	2.34214	2.56707	2.87474	3.49197	2.38998	1.92121	2.47749	1.81381	2.86596	2.28454	2.26019	2.39816	2.22274	2.00181	2.63708	2.19759	2.16193	2.16423	2.2624	2.84433	3.3358	2.35456	2.64885	2.82926	1.92623	2.03523	2.12784	1.79909	2.94173	1.69001	1.96021	2.15837	2.74066	2.83777	2.40549
s317	2.59805	2.22038	2.12302	2.3842	2.63987	2.57731	2.43669	2.43818	2.52881	3.0908	1.70994	2.55154	2.4862	2.48039	2.48666	2.6699	2.71195	3.21559	2.40387	2.07317	2.72793	2.0223	2.51917	2.73252	2.41441	2.31257	2.21262	2.02845	2.63121	2.21863	2.73511	2.31171	2.22022	2.52395	2.96697	2.1361	2.85167	2.5329	2.79256	1.98324	2.17983	2.12035	3.33447	1.68463	1.84993	2.102	2.82378	2.39094	2.37501
s318	2.44494	2.30507	2.3919	2.46597	2.38829	2.48903	2.496	2.56644	2.96604	3.20427	1.7212	2.8412	3.21756	2.84623	2.52964	2.69439	3.23128	2.96277	2.25461	2.13828	2.5846	1.72889	3.08805	2.90418	2.54441	2.72119	2.29877	2.0229	2.84322	2.27145	2.52539	2.69761	2.11359	2.82326	3.12143	2.63117	2.9178	2.84746	2.30305	2.56936	2.2792	1.58351	3.17034	1.74078	1.87043	2.24712	3.04079	3.09936	2.54892
s319	2.00076	2.23499	1.96131	2.00596	2.05432	2.62243	2.47142	2.48873	2.44444	2.6273	1.51851	2.19325	2.02966	2.37955	2.12713	2.29979	2.53391	2.74951	2.12682	1.79452	2.60188	1.65853	2.71288	2.23222	2.12517	2.11902	1.84731	1.77239	2.05697	1.79635	2.47236	2.25209	1.77047	2.37026	2.65489	1.91701	2.6309	2.37225	1.85306	1.65324	1.84273	1.54275	2.77273	1.4972	1.4677	1.69733	2.61734	2.38107	2.22468
s32	2.28081	2.40466	2.29815	2.72968	2.60995	2.5679	2.30927	2.47825	2.66608	2.47398	1.99929	2.74551	2.56046	2.48116	2.53105	2.67834	2.74581	3.50431	2.49889	2.21329	2.81507	1.96465	2.90323	2.44891	2.59859	2.54138	2.32643	2.08304	2.64645	2.45343	2.44359	1.95842	2.55232	2.85645	3.29147	2.39946	2.88273	2.85458	2.10456	2.19761	2.27909	2.02714	3.20305	1.85698	2.07344	2.03907	2.47596	2.50332	2.43102
s320	2.38175	2.2177	2.33482	2.53914	2.59349	2.75666	2.58496	2.46914	3.16253	2.78646	1.7797	2.62258	2.90953	2.6285	2.80586	2.77978	2.98933	3.53917	2.50574	2.24134	2.78774	1.85873	3.24766	2.76004	2.63419	2.78812	2.24059	2.42376	3.08125	2.63565	2.65889	1.46252	2.4111	2.8905	3.4968	2.63347	2.81734	2.80809	2.12795	2.14935	2.39061	2.07452	3.40369	1.83801	1.91297	2.18218	2.55548	2.57658	2.69102
s321	2.2229	2.10661	2.3464	2.33109	2.32794	2.59926	2.52615	2.72814	2.30609	3.23581	1.60177	2.53351	2.80552	2.57544	2.44924	2.69524	2.48253	2.93882	2.41086	2.03846	2.87037	1.92353	3.30054	2.77507	2.59898	2.80775	2.27656	2.03448	2.66284	2.22175	2.3752	1.71248	1.87445	2.39817	2.94815	2.34179	2.59554	2.39787	2.20096	2.34605	2.2099	1.68875	3.30504	1.58886	1.82885	2.21124	2.95329	2.38768	2.42077
s322	2.24879	2.38885	2.39663	2.39744	2.53091	2.49888	2.68466	2.57949	2.68271	2.31372	1.88124	2.82718	2.68146	2.48918	2.35475	2.72823	2.71825	3.32551	2.3511	2.39868	2.89046	2.03587	3.01092	2.7887	2.50652	2.48919	2.26449	2.08837	2.58498	2.36623	2.42641	2.69656	2.36561	2.93563	3.18619	2.36996	2.79615	2.82323	2.41446	1.89266	2.15481	2.06363	2.9634	1.6704	1.86239	2.07489	3.06565	2.30689	2.33171
s323	2.18313	2.32307	2.08164	2.38632	2.68346	2.26554	2.22314	2.41575	2.69973	2.55513	1.69871	2.49538	2.43968	2.35688	2.22302	2.36398	3.32174	3.5513	1.94246	1.87218	2.54675	2.03402	3.19643	2.40739	2.0996	2.34964	1.92415	1.80362	2.15394	2.11278	2.52747	2.36629	1.86927	2.58208	3.06407	2.50855	2.67153	2.59404	1.99497	2.03985	2.21578	1.81083	2.94477	1.57202	1.70627	2.14924	2.53241	2.69654	2.48631
s324	2.25098	2.31949	2.10514	2.51589	2.38973	2.54076	2.63527	2.48352	2.61509	2.63953	1.81893	2.48426	2.69322	2.32885	2.42788	2.63754	2.98655	3.39353	2.53358	1.89806	2.52362	1.88597	2.93017	2.68843	2.54396	2.68655	2.27043	2.04522	2.72876	2.39838	2.396	2.24477	2.07638	2.59311	2.86569	2.19045	2.7998	2.77101	2.11647	1.99741	2.23951	1.69849	3.09428	1.71064	1.98671	2.04083	2.88293	2.67248	2.43245
s325	2.07058	2.29459	2.2572	2.79195	2.45503	2.46012	2.58331	2.42776	2.93859	2.81354	1.81254	2.48754	2.52707	2.48183	2.478	2.76471	3.15384	3.29708	2.5247	1.92351	2.89804	2.00359	3.03747	2.6217	2.50678	2.67926	2.27327	1.98882	2.86074	2.24432	2.20721	2.63886	2.56536	2.81142	2.945	2.48969	2.96449	3.06506	1.7603	2.09661	2.42143	1.89538	3.27112	1.68604	1.98735	2.03572	2.42487	2.4908	2.37444
s326	2.44107	2.16714	2.6824	2.74091	2.86587	2.78917	2.87957	2.69664	3.00899	2.53394	2.18387	2.5636	2.6854	2.40528	2.65282	3.05046	3.25076	3.77341	2.6395	2.32353	2.86984	1.96499	3.11139	2.71234	2.81847	2.9194	2.57755	2.42204	3.06268	2.71164	2.43705	2.09041	2.9369	3.31383	3.50164	2.86333	3.07833	3.04489	2.00255	2.33543	2.48384	1.8679	3.44934	1.88662	2.18172	2.38891	2.54197	2.76378	2.59814
s327	2.30298	2.14255	1.73696	2.27305	2.08754	2.61453	2.22554	2.27844	2.61823	2.7818	1.6422	2.38354	2.32784	2.25952	2.30316	2.28057	2.79511	3.3607	2.3262	2.22838	2.4696	1.85499	2.95718	2.44476	2.23923	2.29485	1.88442	1.70436	2.08035	1.92918	2.3012	2.85634	1.99364	2.60495	2.8029	2.21538	2.62015	2.59662	2.10835	2.14795	2.00349	1.98014	2.81388	1.77034	1.61931	1.87041	2.54406	2.14057	2.24131
s328	2.32714	2.23286	2.51578	2.53752	2.43228	2.27847	2.19142	2.23326	2.56188	2.54782	1.74981	2.62419	2.63142	2.70595	2.50336	2.70038	2.70845	3.04888	2.44707	1.88792	2.83705	2.00909	3.23299	2.42653	2.4783	2.59712	2.27743	2.2006	2.9994	2.28783	2.51264	2.24299	2.29662	2.48075	3.5726	2.28069	2.87119	2.88801	1.9097	2.44433	2.18312	1.95813	3.40494	1.91439	1.94581	1.84902	2.38209	2.39563	2.29961
s329	1.96298	2.24103	1.77006	2.18543	2.26513	2.40607	2.38591	2.27907	2.48359	2.43347	1.89538	2.07305	2.38487	1.92161	2.06782	2.24638	2.93383	3.3855	2.29974	1.79329	2.37228	2.14638	2.41451	2.33538	2.10568	2.14638	1.8814	1.63616	1.95892	2.17556	2.54244	1.92403	1.85179	2.40619	2.57453	1.86934	2.24872	2.31037	2.04496	2.23249	1.90083	2.02847	2.60975	1.74942	1.58018	2.1424	2.7894	2.32344	2.07212
s33	2.30474	2.38917	2.23072	2.47967	2.6683	2.75632	2.36533	2.37917	2.55705	2.74346	1.78322	2.60137	2.37833	2.51499	2.33359	2.50534	2.61878	3.28701	2.45165	1.91724	2.61217	1.97038	2.63274	2.39344	2.40423	2.48794	2.15494	2.04332	2.58964	2.29866	2.34125	2.00912	2.16396	2.89322	3.39751	2.36173	2.6852	2.80453	1.98307	2.23956	1.98055	1.87079	3.11486	1.77882	1.94803	2.02903	2.42107	2.65392	2.39446
s330	2.04047	2.07677	2.09526	2.53479	2.44185	2.3443	2.1867	2.34974	2.48336	2.23436	1.66502	2.44118	2.59928	2.40701	2.36992	2.5674	2.90722	3.33628	2.39405	1.94453	2.48024	1.87027	2.5314	2.51843	2.24565	2.34068	2.14055	2.06139	2.55566	2.29399	2.17477	2.0737	2.49131	2.96127	3.43014	2.51461	2.49903	2.48574	2.45736	1.9986	2.10783	1.79117	2.78639	1.64377	1.93688	2.09052	2.36302	2.41273	2.30681
s331	2.16845	2.43875	2.12938	2.3684	2.08141	2.28547	2.35237	2.4165	2.69	2.92869	1.82947	2.62626	2.64609	2.38773	2.24913	2.56487	3.30467	3.156	2.33196	1.82444	2.6614	2.08002	2.59271	2.58758	2.41035	2.49684	2.18015	2.06236	2.3497	2.31825	2.67107	2.43422	2.25187	2.93403	3.19664	2.31714	2.60495	2.54387	1.60123	2.43258	2.17928	1.51432	3.11908	1.90276	1.89218	1.96188	2.85534	2.71687	2.40987
s332	2.01983	2.54092	2.20482	2.24339	2.4071	2.76814	2.55038	2.60345	2.63868	2.56698	1.81503	2.59307	2.99566	2.39129	2.48673	2.55065	3.20131	3.7679	2.3952	2.06901	2.68869	1.86434	3.19814	2.78686	2.29122	2.34449	2.08748	1.92282	2.54769	2.28823	2.73854	2.07042	2.27621	2.61615	2.76208	2.18748	2.80515	2.85396	2.16758	2.24277	1.86708	1.89865	3.26227	1.78276	1.75093	2.24639	2.58202	2.47721	2.48684
s333	2.56608	2.62908	2.26579	2.59514	2.69695	2.79109	2.53744	2.50118	2.79166	2.81207	1.75004	2.68645	2.69635	2.48144	2.36049	2.78732	3.36551	3.03201	2.34046	2.05295	2.58416	1.84737	3.03446	2.59367	2.52264	2.44314	2.22101	1.9839	2.66917	2.38692	2.47361	2.50931	2.10378	2.90638	2.91186	2.18262	2.82657	2.94302	2.05724	2.44566	2.04527	1.8223	3.28179	1.85725	1.9293	1.83153	2.62087	2.58871	2.3632
s334	2.0597	1.92923	2.11306	2.3195	2.13352	2.8099	2.27559	2.14121	2.68905	2.5327	1.66676	2.25746	2.3991	2.23687	2.37569	2.30217	2.40521	2.44505	2.09582	1.73165	2.33583	1.62836	2.64485	2.24173	2.15682	2.24583	1.8418	2.07541	2.38474	1.95985	2.082	1.89843	1.92765	2.48628	2.73031	1.94212	2.44439	2.647	2.26241	2.05512	2.02698	1.57347	2.93861	1.55808	1.77722	1.89829	2.25794	2.29095	2.31161
s335	2.46762	2.6399	2.51581	2.32182	2.57626	2.48498	2.39941	2.36294	2.94056	2.42612	1.50679	2.56454	2.34745	2.40575	2.45728	2.64229	2.49864	3.39529	2.56307	2.10366	2.84141	1.87993	2.73127	2.48374	2.6434	2.66721	2.32874	2.32279	2.79747	2.43824	2.32991	2.06878	2.50727	2.82607	3.15528	2.5404	2.96551	2.88935	1.55489	2.1845	2.34106	1.95374	2.97749	1.72623	1.92264	2.08743	2.47216	2.69102	2.34093
s336	2.16858	2.15297	1.97178	2.27891	2.17245	2.29849	2.21301	2.16055	2.311	2.04864	1.70602	2.4537	2.30896	2.3218	2.27185	2.53558	2.84012	3.18645	2.06088	1.77838	2.20479	1.7948	2.44194	2.42996	2.162	2.2141	2.04447	1.96795	2.52667	2.06917	2.42145	1.73421	2.25082	2.42039	2.93542	2.30191	2.37383	2.5077	1.85755	1.69706	2.07781	1.70515	3.01519	1.57803	1.80475	1.75592	2.30305	2.42398	2.28275
s337	2.71036	2.28202	2.09728	2.64908	2.63042	2.53279	2.57723	2.33147	2.65995	2.5759	1.78862	2.68905	2.98134	2.72013	2.71589	2.6611	3.11962	3.55876	2.16756	1.91147	2.80349	1.93691	3.23433	2.56681	2.42759	2.34017	2.16683	2.0542	2.77388	2.27569	2.54036	2.0683	2.62251	3.12885	3.48893	2.31076	2.55988	2.80339	1.93519	2.24601	2.20626	2.03213	3.30881	1.89471	1.98383	2.14562	2.54873	2.95978	2.6123
s338	2.40097	2.4113	2.4596	2.69123	2.60692	2.58705	2.35614	2.50668	2.63629	2.5617	1.88875	2.61757	2.84017	2.67827	2.7735	2.73425	3.03933	3.41497	2.36624	1.88232	2.75821	1.91221	3.15789	2.7118	2.26206	2.63297	2.20936	2.03205	3.04658	2.16211	2.59773	2.03054	2.50078	2.83219	2.88497	2.55035	2.55408	2.82002	2.05242	2.60943	2.29251	1.84237	3.00683	1.73895	2.14875	2.12965	2.94808	2.45683	2.40703
s339	2.20199	2.2917	1.80089	2.40857	2.30839	2.41822	2.26815	2.33857	2.43874	2.48473	1.72096	2.40225	2.35703	2.22671	2.19292	2.33535	2.71108	2.95921	2.18948	1.76704	2.65755	1.9888	2.709	2.49635	2.23855	2.32339	1.91281	1.88526	2.31281	2.08374	2.24114	2.38043	2.22445	2.78405	3.55526	2.30129	2.62151	2.84986	1.95419	1.94609	2.12408	1.83529	2.90882	1.71524	1.73644	1.91408	2.6795	2.70266	2.47934
s34	2.4383	2.40281	2.2658	2.58201	2.36859	2.61443	2.29499	2.38295	2.5989	2.33904	1.77827	2.61006	2.75614	2.53813	2.33597	2.63594	2.85819	3.58472	2.29047	2.41896	2.54342	1.80738	2.85975	2.71526	2.3438	2.44681	2.20732	1.83814	2.32477	2.37552	2.46177	2.56653	2.20269	2.52741	3.06142	2.16893	2.53904	2.69903	2.26866	2.09565	2.30708	1.80615	3.22171	1.71189	1.81302	2.25739	2.72996	2.41983	2.58876
s340	1.89192	2.39464	2.25313	2.68212	2.71103	2.58134	2.43944	2.49902	3.01053	2.92921	1.76867	2.64766	2.94807	2.63294	2.65265	2.69509	3.20958	3.75132	2.58345	2.09573	2.64329	1.98374	3.04599	2.71077	2.40624	2.61596	2.28219	2.16407	2.69819	2.41802	2.32259	2.57482	2.51743	2.85163	3.52095	2.53893	3.14636	2.70515	2.57521	2.4777	2.38202	2.05117	3.0532	1.66004	2.05813	2.0825	2.71055	2.65073	2.39724
s341	2.05934	2.26981	2.12743	2.50884	2.69689	2.5631	2.08402	2.40407	2.62499	2.25845	1.72162	2.61696	2.63814	2.21518	2.34668	2.52051	2.98234	3.09136	2.39046	1.92029	2.57884	1.86118	2.8633	2.5545	2.43615	2.54961	2.20623	2.07992	2.43631	2.31382	2.48022	1.38116	2.36201	2.58655	2.93878	2.15535	2.30073	2.77563	2.06087	2.03727	2.23166	1.96303	3.21944	1.72492	1.8392	1.94986	2.31465	2.35625	2.17066
s342	2.20914	2.33492	2.18704	2.44756	2.63828	2.50005	2.32281	2.45091	2.84624	2.63324	1.70493	2.56217	2.61115	2.43084	2.50293	2.66977	2.67909	3.04007	2.33818	2.24017	2.86869	1.97932	3.17763	2.61058	2.4981	2.39528	2.26268	2.10743	2.69161	2.57445	2.45974	2.01415	2.04582	2.56054	2.87711	2.43944	2.64873	2.63141	2.25997	2.64292	2.09346	1.86975	3.10337	1.74772	1.66002	2.28608	2.41686	2.36688	2.48782
s343	2.10618	2.45944	2.45497	2.82373	2.25411	2.51617	2.43223	2.45514	2.67523	2.43538	1.87634	2.54559	2.74166	2.43911	2.58709	2.76333	2.72212	3.01621	2.62726	2.49981	2.92239	2.0722	2.99764	2.48231	2.88862	2.67755	2.52765	2.3955	2.60572	2.69488	2.40378	1.64965	2.25191	2.81082	3.34733	2.67522	2.89612	2.77002	2.22933	2.25475	2.1457	2.3812	2.92318	1.88834	1.83291	2.44307	2.50502	2.66745	2.31324
s344	2.0104	2.20144	2.33173	2.42139	2.11319	2.52123	2.28747	2.48989	2.76784	2.45263	1.78501	2.45445	2.71602	2.27682	2.42743	2.65112	3.31887	3.90557	2.33773	2.05452	2.45925	2.09158	3.01038	2.58453	2.59449	2.48064	2.25338	1.84624	2.52152	2.30607	2.58561	2.41371	2.38612	2.72759	3.22215	2.46145	2.77591	2.72863	2.26614	2.23655	2.07969	1.74135	2.96053	1.91626	1.74686	1.9783	2.70409	2.49967	2.40385
s345	2.45848	2.32411	2.40528	2.45792	2.66893	2.82098	2.39555	2.50311	2.75882	2.83342	1.87643	2.55117	2.74631	2.70216	2.56238	2.87529	3.42577	3.63162	2.45015	2.10084	2.77024	2.02421	3.05277	2.64666	2.61506	2.85409	2.22724	2.12001	2.89016	2.45979	2.44526	1.41408	2.32568	2.76229	3.3768	2.81688	2.7801	2.70854	1.90236	1.8021	2.55359	1.96802	3.17038	1.97178	1.93996	1.89916	2.90663	2.55333	2.4848
s346	2.06311	2.40877	2.41065	2.68322	2.34011	2.61794	2.71597	2.37994	2.7214	2.47818	1.92932	2.50746	2.78872	2.76712	2.49585	2.76574	2.83927	3.43064	2.51478	2.36224	2.83707	2.12766	2.771	2.66068	2.64357	2.67344	2.35007	2.20914	2.87744	2.54475	2.55434	2.58056	2.46386	2.96947	3.2898	2.35829	2.81062	2.94122	2.07664	2.25166	2.44371	2.06419	3.26041	1.90702	1.89314	2.03539	2.7733	2.76311	2.52875
s347	2.20233	1.8424	2.0244	2.26432	2.36804	2.47719	2.45409	2.33725	2.55921	2.64457	1.72487	2.60802	2.55306	2.50108	2.37822	2.55791	2.97372	3.24258	1.97228	1.65863	2.59098	1.84851	2.27753	2.2659	2.22748	2.4315	1.96794	1.90698	2.59197	2.36181	1.94658	2.93298	2.24524	2.6843	3.09448	2.26071	2.4644	2.49951	1.96889	2.33328	2.15663	1.52413	2.25121	1.64283	1.77388	1.71625	2.38138	2.29849	2.29713
s348	2.70767	2.3374	1.79276	2.16745	2.68348	2.61506	2.11492	2.28475	2.8262	2.70413	1.83421	2.41545	2.64021	2.20756	2.44485	2.5654	2.92915	2.95749	2.15262	1.84324	2.62855	2.00189	3.06878	2.75289	2.29187	2.22505	2.21017	1.70648	2.17303	2.07463	2.33032	2.24553	1.93395	2.83124	3.40516	2.16748	2.56626	2.64888	2.22803	1.67757	2.13261	1.74431	3.52585	1.65117	1.62704	1.78412	2.64561	2.52609	2.37425
s349	2.40196	2.40238	2.60817	2.72979	2.64462	2.64264	2.69543	2.51581	2.85392	2.82463	1.87149	2.66431	2.90829	2.46909	2.61291	2.79271	3.26023	3.54454	2.42351	2.10887	2.8005	1.98609	2.89497	2.53243	2.38481	2.43905	2.30361	2.02688	2.72016	2.28226	2.4557	2.41656	2.4293	2.9466	3.43632	2.50385	2.69711	2.91909	2.19797	2.73299	2.14587	1.81168	3.27464	1.81838	1.85858	2.32058	2.46277	2.84155	2.51628
s350	2.22262	2.17847	2.17827	2.70348	2.38195	2.67701	2.55807	2.35017	2.90558	2.72872	1.81738	2.6155	2.38931	2.40464	2.55451	2.75365	2.90369	3.50005	2.42676	1.81225	2.73412	1.92925	2.9348	2.67777	2.45392	2.54545	2.22107	2.1078	2.72183	2.35765	2.47093	2.07838	2.75171	3.09519	3.35409	2.38498	2.63518	2.64013	1.93301	2.36997	2.28012	1.76036	3.23526	1.63363	1.9551	2.17662	2.83862	2.50163	2.40472
s351	2.04388	2.26002	2.24218	2.30537	2.04309	2.2072	2.32077	2.30195	2.49502	2.46636	1.69953	2.5481	2.57893	2.27751	2.44835	2.55343	2.63078	2.9748	2.12051	1.58139	2.53802	1.86254	2.33687	2.35806	2.5884	2.46901	2.25799	2.06081	2.58705	2.32269	2.13682	2.28478	1.79034	2.69623	2.82964	2.34057	2.69746	2.85391	1.80637	2.38738	2.1729	1.52884	2.4933	1.54809	1.92988	2.02106	2.33478	2.27904	2.26704
s352	2.11239	2.04235	2.20681	2.27781	2.31897	2.41949	2.44161	2.40386	2.72194	2.56918	1.7729	2.56751	2.52982	2.31006	2.3648	2.62616	3.09304	3.3549	2.3966	1.78585	2.33365	1.80026	2.89527	2.22778	2.50349	2.48653	2.28491	1.99816	2.67336	2.26317	2.36786	2.50267	2.10828	2.73422	2.71364	2.50961	2.36969	2.8904	1.77896	1.92363	1.879	1.78115	2.8601	1.65561	1.91792	1.99361	2.24611	2.47982	2.26982
s353	2.29998	2.31383	2.34328	2.28064	2.54481	2.5401	2.47609	2.41945	2.82461	2.92023	1.8297	2.57982	2.50841	2.57287	2.23113	2.55797	2.85719	3.51315	2.31143	1.77205	2.7731	1.87609	3.27808	2.46428	2.11564	2.29974	1.97958	1.87697	2.48992	2.31782	2.48372	1.97293	2.10918	2.65272	3.33739	2.16747	2.93432	2.67461	1.91929	2.02437	2.15526	1.79538	3.29924	1.74447	1.8084	1.91404	2.62098	2.62392	2.36151
s354	1.98933	2.40164	2.15535	2.23067	2.03612	2.57213	2.6018	2.46921	2.85895	2.38349	1.7442	2.35806	2.45631	2.20187	2.25559	2.53763	3.04607	3.37558	2.44539	1.95834	2.57781	1.79633	3.00161	2.42521	2.31766	2.35461	2.21163	2.06852	2.42049	2.2841	2.54743	1.95541	2.19888	2.88566	3.45715	2.20436	2.99415	2.55723	1.87955	2.26561	2.42375	2.11199	2.88531	1.65877	1.80653	1.94294	3.09895	2.77552	2.52121
s355	2.1447	2.4442	2.21374	2.59893	2.12478	2.28308	2.4278	2.67152	2.94437	2.73363	1.7183	2.64185	2.456	2.47159	2.46903	2.5129	2.90218	3.19944	2.36609	1.76493	2.8964	2.0117	2.73524	2.60863	2.55176	2.64995	2.3366	2.17324	2.58172	2.38714	2.18828	1.89012	2.07544	2.91017	3.21935	2.00015	2.75729	2.84549	1.76051	2.41979	2.2261	1.75662	2.96122	1.87758	1.7392	2.2887	2.6786	2.64107	2.4848
s356	2.29229	2.42988	2.07974	2.40629	2.47929	2.89908	2.31762	2.24398	2.64062	2.23183	1.54119	2.57579	2.52371	2.42067	2.40279	2.61809	2.9094	2.75204	2.21394	1.82699	2.44622	1.73935	2.38725	2.30495	2.21792	2.26999	2.12842	1.9621	2.55539	2.29886	2.40014	1.95459	1.8447	2.84537	2.85035	2.50937	2.61833	2.76708	1.93247	2.07769	2.14277	2.11592	2.78821	1.55494	1.73876	1.89617	2.42512	2.48256	2.29671
s357	2.24958	2.34409	2.384	2.51451	2.31236	2.77966	2.60511	2.60334	2.71129	2.35619	1.78958	2.72999	2.84347	2.69647	2.42053	2.70918	3.20331	3.64984	2.48498	2.0195	2.8955	1.91503	2.97929	2.66973	2.63324	2.57738	2.40004	2.25376	2.80236	2.4926	2.3878	2.39251	2.36874	3.03729	3.21532	2.65304	2.82486	2.92369	2.29385	2.7023	2.19232	1.87987	2.87647	1.73117	2.05609	2.06277	2.79979	2.88913	2.58716
s358	2.78409	2.33405	1.9911	2.65639	2.97874	2.63061	2.65499	2.4971	2.64231	2.29327	1.91085	2.29877	2.46025	2.0239	2.51363	2.70591	2.83322	2.3957	2.51906	2.02264	2.54501	2.06522	2.82374	2.51238	2.45264	2.41702	2.20861	2.03462	2.71679	2.39755	2.19748	2.28877	2.62179	2.57609	3.63426	2.5541	2.59136	2.75112	2.75427	1.84464	2.32535	2.07744	3.53558	1.89993	1.8831	2.11796	2.72793	2.65762	2.53126
s359	2.24515	2.23918	2.43349	2.49063	2.71522	2.28762	2.48612	2.49699	2.80246	2.67023	2.01571	2.47405	2.70397	2.53889	2.40406	2.55665	3.06177	3.58987	2.52372	2.04747	2.80736	2.07514	3.02599	2.46728	2.41186	2.48078	2.14776	2.32349	2.74222	2.29639	2.51705	1.83925	2.38136	2.96114	3.48477	2.34952	2.54153	2.86931	1.96711	2.33028	2.30933	1.91084	2.74571	1.90017	1.94408	1.80328	2.54899	2.91748	2.56094
s360	2.16206	2.34974	2.14881	2.53727	2.41793	2.65019	2.67432	2.2647	2.92019	2.35863	1.41551	2.3259	2.36535	2.29933	2.29961	2.56366	2.94586	3.25519	2.28407	1.45318	2.61405	1.72743	2.89802	2.48236	2.25037	2.40995	1.95946	1.86385	2.50806	2.10692	2.3404	1.85706	2.68216	2.78416	3.53715	2.43712	2.68522	2.69582	2.02773	2.1066	2.03798	1.71887	3.48835	1.7853	1.73306	1.89263	2.90996	2.5023	2.53451
s361	2.05628	2.18738	2.33009	2.34253	2.37189	2.332	2.45143	2.45511	2.68557	2.62106	1.59591	2.33134	2.54717	2.36546	2.25526	2.41413	2.98123	3.24568	2.20259	1.87627	2.43823	1.84707	2.83292	2.31002	2.15367	2.24824	2.04147	1.87345	2.632	2.00709	2.22272	2.09267	1.93382	2.6191	3.12257	2.07561	2.44724	2.8802	2.25274	2.13271	2.20735	1.77552	2.81781	1.97408	1.85904	1.81795	2.35115	2.81403	2.4479
s362	2.23127	2.17174	2.17269	2.19049	2.96833	2.46727	2.58936	2.55375	2.6801	2.46981	1.75609	2.13614	2.64624	2.08123	2.16291	2.57143	2.93692	3.36432	2.19001	1.96962	2.28926	1.99345	2.48372	2.79701	2.37788	2.23483	1.95033	1.8582	2.12456	2.20249	2.96295	2.40661	2.13683	2.50909	2.43245	1.84529	2.53718	2.27371	1.99861	1.68351	2.59167	1.64971	3.26353	1.59589	1.72179	2.10719	2.92925	2.20898	2.26626
s363	2.3416	2.36681	2.366	2.38831	2.293	2.67898	2.71641	2.5284	2.74927	2.78501	1.59247	2.53328	2.31362	2.399	2.40985	2.66337	2.73175	3.09001	2.40326	2.0788	2.56384	1.89687	2.86854	2.65268	2.48778	2.57033	2.35957	1.97132	2.80658	2.33091	2.27841	2.59227	2.36313	2.88205	3.10598	2.63935	2.77727	2.89179	2.04826	2.14554	2.6268	1.85564	3.12308	1.83071	1.83621	2.12445	2.61468	2.9838	2.36328
s364	2.26747	2.33592	2.44794	2.4749	2.45697	2.22663	2.41041	2.37437	2.88906	2.78743	1.70847	2.59701	2.79027	2.64437	2.51005	2.71085	3.15884	3.27188	2.27515	1.81498	2.55838	1.98265	2.5497	2.51139	2.6306	2.6858	2.40901	2.11256	2.88743	2.4548	2.47587	2.22943	2.24099	2.9012	3.12899	2.20229	2.79784	2.92042	1.781	2.44353	2.37835	1.61486	2.72998	1.76586	2.0269	2.19571	2.83591	2.56655	2.35132
s365	2.43756	2.09904	2.18181	2.37029	2.47244	2.55629	2.42151	2.5326	2.9487	2.45993	1.78658	2.34326	2.60286	2.33221	2.46859	2.57708	2.81953	3.32039	2.2636	1.8952	2.3253	1.77455	2.60699	2.47131	2.515	2.38474	2.18791	2.04525	2.61762	2.07227	2.57963	2.29739	2.17016	2.66904	2.97435	2.32559	2.32891	2.38153	1.98442	2.35156	2.36197	1.74903	2.53766	1.66987	1.99488	2.19814	2.60523	2.72307	2.35729
s366	2.57757	2.23128	2.07139	2.65003	2.40043	2.4748	2.49697	2.42395	2.77294	2.65363	1.9073	2.85436	2.93036	2.71391	2.66438	2.75245	2.85684	3.41373	2.30374	1.90629	2.94745	1.98475	3.27829	2.76289	2.33574	2.70493	2.53021	1.87074	2.74504	2.27931	2.43882	2.25297	2.29374	3.0331	2.81275	2.5122	2.7691	2.73162	2.55838	2.53768	2.10596	1.59729	2.90441	1.8971	1.84586	2.019	2.56602	2.53901	2.60405
s367	2.19086	2.28179	2.20385	2.25677	2.12017	2.24647	2.04071	2.23377	2.28109	2.28199	1.76937	2.46452	2.4986	2.21117	2.29469	2.40494	2.44971	2.82688	2.27806	1.95847	2.43618	1.92574	2.90756	2.36814	2.25469	2.21648	2.09249	1.90331	2.53293	1.99886	2.13046	2.34775	2.19288	2.4876	2.87201	2.07914	2.48699	2.57365	1.97085	1.98791	1.82939	1.92179	3.14613	1.74009	1.87367	2.00274	2.39721	2.44487	2.28059
s368	2.37356	2.43518	2.36489	2.62714	2.61261	2.58634	2.66359	2.45826	2.82045	2.27946	1.75602	2.5954	2.71712	2.64242	2.47489	2.68852	2.80798	3.10995	2.26786	2.07674	2.75479	1.91397	3.09817	2.55847	2.47831	2.58036	2.27277	1.95669	2.8809	2.37247	2.56124	2.43783	2.29763	2.86441	3.64724	2.61698	2.39346	2.92625	2.12211	2.70609	2.39554	2.04445	3.57519	1.72856	1.98071	2.16389	2.60823	2.66623	2.55443
s369	2.30495	2.3259	2.05206	2.47136	2.51012	2.41919	2.248	2.22515	2.45187	2.64703	1.80588	2.50601	2.52962	2.44381	2.50641	2.78667	2.99464	3.36644	2.43964	2.06978	2.45559	2.05192	2.84066	2.74688	2.46927	2.63714	2.23878	2.06194	2.75651	2.21195	2.55005	2.44414	2.03851	2.90965	3.15511	2.32347	2.5695	3.07765	1.9725	2.27259	2.10492	1.91399	3.43708	1.88483	1.93568	2.0626	2.40878	2.52972	2.37099
s37	2.5864	2.46259	2.18545	2.49796	2.82833	2.52427	2.30441	2.22183	3.02444	2.38979	1.86908	2.30483	2.51958	2.14006	2.62319	2.73581	2.52427	3.19748	2.67829	2.5016	2.55614	1.93627	2.83799	2.36351	2.41378	2.38241	2.00822	1.83207	2.29011	2.16319	2.36024	1.95589	2.12023	2.67632	3.17873	1.99225	2.35377	2.4947	1.91016	1.93157	2.20296	2.30079	3.43349	2.00317	1.92699	1.76551	2.76618	2.3437	2.36656
s370	2.24262	2.52119	2.35339	2.79425	2.4622	2.54427	2.61456	2.58781	2.82569	2.64799	1.58499	2.79529	2.67443	2.76558	2.62848	2.71474	2.87384	3.24646	2.53395	2.25824	2.73977	1.88052	2.82497	2.6166	2.56488	2.49754	2.44201	2.09065	2.86701	2.35171	2.39039	2.10875	2.66271	3.08324	3.41558	2.1708	2.774	2.92033	1.74895	2.44449	2.09533	2.05613	3.24399	1.71956	1.99201	2.15544	2.63382	2.72758	2.27242
s371	2.33172	2.25016	1.89229	2.35054	2.37757	2.6736	2.73209	2.47238	2.65041	2.35753	1.79706	2.63952	2.68698	2.25273	2.29166	2.54629	2.92054	3.15516	2.1876	2.0818	2.48423	1.9003	3.09925	2.50336	2.21916	2.39996	2.07396	1.93115	2.38178	2.20956	2.33542	2.35239	2.07948	2.77932	3.35264	2.23964	2.54419	2.77966	2.29118	2.04248	1.98961	2.05711	3.07521	1.71097	2.0126	2.09963	2.48505	2.67526	2.45631
s372	2.36964	2.22475	2.09177	2.33121	2.10606	2.40466	2.46501	2.26833	2.23773	2.56837	1.75916	2.49808	2.22869	2.19864	2.23272	2.43458	3.01783	3.17851	2.1254	2.09763	2.57517	1.8581	2.53956	2.31897	2.28645	2.27957	2.07473	1.86269	2.49934	2.15893	2.21343	2.05405	2.08668	2.70578	2.87697	2.13712	2.58503	2.37103	1.98524	2.24234	2.12827	1.84261	2.78557	1.76731	1.88686	1.9432	2.50226	2.42859	2.4255
s373	2.32158	2.08232	2.07247	2.44902	2.53691	2.56101	2.58313	2.51825	2.46987	2.24229	1.70879	2.56617	2.71324	2.14015	2.39347	2.64173	3.52164	3.32778	2.37368	1.89524	2.70341	2.07719	2.92507	2.55149	2.37388	2.51586	2.34558	2.20239	2.53075	2.30465	2.3973	1.53067	2.29836	3.00841	3.1063	2.17465	2.57585	2.57438	1.77287	1.81032	2.13825	1.7401	3.02295	1.64586	1.87408	2.19145	3.02378	2.766	2.356
s374	2.31277	2.44259	2.38141	2.61414	2.45932	2.54368	2.54276	2.25397	2.61824	2.38816	1.77407	2.46588	2.44848	2.40065	2.49006	2.68021	2.87808	3.43157	2.44921	1.93732	2.71576	2.08367	2.79393	2.39416	2.54694	2.43234	2.28785	2.09811	2.59106	2.44076	2.3143	2.45452	2.26302	2.7257	3.00433	2.14364	2.73343	2.54335	1.93554	1.8335	2.24283	1.77269	3.06212	1.76755	1.86445	2.07661	2.51513	2.47286	2.30987
s375	2.31636	2.16324	2.22893	2.54728	2.35856	2.69603	2.55553	2.51544	2.81824	2.20469	1.90489	2.69496	2.78427	2.64766	2.65148	2.75214	2.54991	2.90189	2.48154	2.11079	2.76683	1.91987	2.79644	2.61958	2.52366	2.38767	2.31044	2.12036	2.64669	2.44056	2.39524	2.43339	2.56897	3.10751	3.93051	2.43798	2.73887	3.06606	2.34801	2.48812	2.3055	1.93882	2.95821	1.8514	1.99364	2.36048	2.73083	2.90573	2.5784
s376	2.14318	2.01665	2.32014	2.49565	2.0365	2.52491	2.43257	2.46655	2.93443	3.09911	1.89085	2.54051	2.46034	2.52274	2.2185	2.66794	3.11346	3.08353	2.30523	2.09074	2.3557	1.84356	2.95613	2.43419	2.23324	2.31172	2.14162	1.95271	2.41422	2.29544	2.26046	2.19966	2.25878	2.64498	2.9966	2.11787	2.57344	2.78269	2.07733	2.03766	2.3687	1.95927	2.74082	1.76253	2.00904	2.14577	2.70974	2.88341	2.43338
s377	2.05782	2.55487	2.2561	2.27851	2.33139	2.57807	2.78577	2.46714	2.6316	2.51481	1.85212	2.45011	2.60028	2.40609	2.30062	2.68435	2.89044	3.25502	2.38619	2.21794	2.78143	2.03335	2.5049	2.38011	2.54093	2.59586	2.37496	2.02651	2.79229	2.31901	2.10152	2.35428	2.04074	2.98867	3.3075	2.4941	2.54687	2.71836	2.11876	1.71099	2.21619	2.00738	2.93927	1.93045	2.06607	2.26855	2.86884	2.50188	2.19051
s378	2.24752	2.08961	2.28389	2.27213	2.41946	2.61924	2.59904	2.57618	2.99667	2.56288	1.85019	2.61929	2.41538	2.3607	2.3306	2.57134	2.86579	3.1996	2.03228	1.97054	2.54944	1.93127	3.21908	2.60959	2.02723	2.38696	1.97957	1.85746	2.57558	2.09819	2.56355	2.52972	2.1732	2.6266	3.4774	2.64639	2.71214	2.40857	2.13152	2.24138	2.20379	1.79028	3.13424	1.76053	1.80074	1.88516	2.94675	2.52648	2.68204
s379	2.2023	2.10018	2.04586	2.5054	2.36197	2.30842	2.34445	2.3851	2.69888	2.50704	1.76485	2.62906	2.43744	2.43349	2.3686	2.56358	2.50635	3.26919	2.29379	2.02462	2.45535	1.83799	2.64147	2.40815	2.42872	2.45234	2.13328	2.0258	2.67494	2.18628	2.50425	2.30914	2.57211	2.77582	3.18242	2.2486	2.66791	2.78779	2.06282	2.38048	2.20384	1.71416	3.08755	1.86612	1.82496	1.97514	2.71166	2.91699	2.30048
s38	2.19506	1.90798	2.26153	2.61638	2.3161	2.28722	2.28142	2.22786	2.7357	2.79425	1.75497	2.54619	2.68827	2.25396	2.19666	2.5793	3.00645	3.61068	2.04426	1.73599	2.71585	1.83241	2.93502	2.54937	2.40599	2.28544	2.04857	1.78728	2.38734	2.37234	2.22103	1.81823	2.33797	2.92755	3.10626	2.33682	2.53858	2.79976	1.85028	2.30683	1.83082	1.80808	3.28133	1.6095	1.6498	1.9983	2.55743	2.5505	2.233
s380	2.1863	1.87573	2.11676	2.26178	1.9841	2.29598	2.22652	2.0385	2.15557	2.73401	1.66002	2.22045	2.34276	2.1804	2.0903	2.2289	2.57628	3.12881	1.79322	1.65574	2.57803	1.70052	2.85726	2.39814	1.9107	2.2561	1.71578	1.84453	2.04274	1.92319	2.13427	2.32456	1.87311	2.52013	2.94863	2.00995	2.58619	2.41481	1.6892	1.86842	1.95209	1.54052	3.13714	1.50617	1.61259	1.74956	2.33073	2.15579	2.2381
s381	2.46285	2.47623	2.525	2.65768	2.87831	3.0799	2.60484	2.46644	3.07298	3.00366	1.9253	2.62773	3.01905	2.8598	2.77152	3.11432	3.0611	3.75398	2.62049	2.00051	2.60349	2.09227	2.71734	2.67269	2.57871	2.82054	2.49697	2.23649	3.0445	2.57207	2.53933	2.62938	2.48356	3.29621	3.56865	2.74654	2.90621	3.15705	2.94155	2.49693	2.47171	2.02574	3.41266	2.03642	2.17563	2.218	2.93565	2.80361	2.57801
s382	2.58399	2.47269	2.06427	2.42045	2.46534	2.68237	2.46988	2.54632	2.80433	2.38322	1.83732	2.71953	3.0383	2.34756	2.39285	2.58783	2.87126	3.55225	2.36789	2.12493	2.53833	1.94073	3.2292	2.65268	2.51854	2.48961	2.23673	2.05803	2.60964	2.37806	2.60399	2.52169	2.23092	2.85425	3.67653	2.6059	2.8509	3.01021	1.7707	2.35508	2.15124	1.8578	3.17489	1.78245	1.89546	2.34245	3.06198	2.58185	2.47951
s383	1.95957	2.43532	2.25805	2.60086	2.34808	2.39584	2.58321	2.30022	2.4599	2.4152	1.81128	2.42392	2.61231	2.52809	2.45499	2.72066	2.70087	3.11065	2.40463	2.19493	2.56013	1.8554	2.89679	2.5585	2.4722	2.30465	2.08585	2.08116	2.80943	2.15401	2.25513	1.40727	2.68888	2.75777	3.31766	2.11115	2.59976	2.56602	2.25194	2.21185	2.08522	2.0405	3.05702	1.77861	1.93342	2.01642	2.43141	2.52264	2.34081
s384	2.32351	2.51815	2.17473	2.50243	2.52778	2.94161	2.7933	2.57262	2.74271	2.40214	1.82524	2.55714	2.77293	2.1819	2.238	2.52729	2.98627	3.27816	2.30813	1.96357	2.79368	2.02281	3.01738	2.4653	2.37639	2.35811	2.07439	1.83266	2.55239	2.18664	2.78243	2.16036	2.66603	2.38971	3.11713	2.08656	2.64862	2.6233	2.11891	2.48046	2.08197	2.08718	3.26339	1.74143	1.87694	2.05605	2.62319	2.62379	2.74848
s385	2.01336	1.94655	1.98234	2.53658	2.20287	2.55205	2.63404	2.36715	2.71775	2.5616	1.62556	2.37467	2.79785	2.32755	2.2872	2.44515	3.12474	3.36995	2.14231	2.06571	2.521	1.7953	3.2224	2.3841	2.31574	2.59665	2.00484	1.99872	2.6216	2.14845	2.13617	2.23951	2.14487	2.76801	3.31013	2.56001	2.57214	2.59488	2.01437	1.82172	2.07417	1.71302	2.97441	1.76882	1.9257	1.85931	2.88238	2.68014	2.37573
s386	2.22377	2.11735	1.82625	2.47713	2.24518	2.71441	2.67887	2.42185	2.81713	2.38215	1.84371	2.73847	2.41533	2.17996	2.34301	2.46049	3.27888	3.34918	2.37198	2.00162	2.60676	2.02159	3.22012	2.22679	2.28634	2.33463	2.10817	2.47339	1.74028	2.35515	2.33236	2.18834	2.33727	2.68956	3.73088	2.4301	2.68881	2.44572	1.92955	2.21246	2.24947	1.87721	3.12611	1.87189	2.00071	2.08746	2.48639	2.68913	2.58506
s387	2.33797	1.99717	1.92934	2.49977	2.28237	2.41108	2.35051	2.36464	2.38337	2.56533	1.75378	2.48107	2.45505	2.288	2.24723	2.52695	2.90896	2.8405	2.42904	2.09863	2.395	1.89565	3.01806	2.66671	2.33953	2.16057	2.16406	2.03236	2.55533	2.27396	2.53377	2.19325	2.18047	3.01665	3.14423	2.2971	2.66885	2.97345	2.016	2.39283	2.11272	1.61862	3.1905	1.723	1.89689	2.36227	2.55511	2.53667	2.58514
s388	2.07914	2.16915	1.91057	2.37155	2.37582	2.65698	2.53977	2.55355	2.32528	2.39986	1.78398	2.51993	2.48145	2.43133	2.26329	2.4571	2.89801	3.86772	2.18957	1.9826	2.58851	1.88627	2.88886	2.38312	2.30505	2.42447	1.98521	1.85804	2.3407	2.02759	2.80415	2.15678	1.97669	2.80406	3.69849	2.24249	2.69954	2.82865	1.8685	2.3587	1.94646	1.73523	3.32251	1.72604	1.71213	1.92785	2.78716	2.30317	2.37463
s389	2.28372	2.44668	2.03276	2.43938	2.47203	2.48567	2.11468	1.77318	2.77423	2.49997	1.52352	2.17245	2.6935	2.34734	2.20485	2.14326	2.41275	2.7342	2.36644	1.97147	2.37477	1.88855	2.11539	2.56052	2.44652	2.30354	2.05553	1.96902	2.15146	2.06074	2.69292	1.34243	2.04685	2.09417	1.9854	1.93458	2.76448	2.28827	2.63078	1.75669	1.90931	1.89694	2.47143	1.56058	1.6321	1.91862	1.76475	1.94951	2.03824
s39	2.18387	2.37856	2.16619	2.39014	2.50842	2.78536	2.69684	2.54717	3.1135	2.95877	1.72562	2.61504	2.70038	2.2968	2.49567	2.73762	3.3267	3.59754	2.25146	1.90837	2.81437	2.03358	2.83529	2.77762	2.3415	2.45562	2.21741	2.03423	2.77304	2.25654	2.35749	2.3873	2.26168	2.88374	3.24872	2.41281	2.7008	2.80669	2.09226	2.2083	2.3221	1.89839	3.06116	1.73348	1.88699	1.93385	2.57188	2.75233	2.5812
s390	2.46723	2.32937	1.91646	2.35685	2.4113	2.32301	2.45823	2.4148	2.9025	2.30396	1.82108	2.56917	2.4445	2.37894	2.36058	2.32706	2.67464	3.0809	2.2318	2.14397	2.69159	2.11074	2.77221	2.6156	2.5111	2.57159	2.29174	1.77105	2.30934	2.2142	2.49201	2.15783	2.07188	2.79376	3.08591	2.70248	2.94827	3.06151	2.56106	2.22891	2.23395	1.80561	3.57881	1.72058	1.90729	2.12667	2.42107	2.27725	2.60888
s391	2.16571	2.432	2.30362	2.38918	2.41901	2.54149	2.54606	2.41827	2.79567	2.55164	2.02112	2.38927	2.83886	2.66488	2.49168	2.72561	2.76127	3.42734	2.2713	2.12085	2.48233	1.92469	2.77134	2.44723	2.35051	2.47379	2.2148	2.01748	2.69034	2.26074	2.41612	1.93512	2.1392	2.5662	3.13719	2.11901	2.52667	2.55705	2.26061	1.99191	2.04563	2.03733	3.07662	1.88837	1.88011	2.21351	2.97325	2.49749	2.46516
s392	2.50476	2.34712	2.25188	2.4821	2.61933	2.50946	2.27382	2.33632	2.76111	2.1983	2.00566	2.83842	2.62283	2.57935	2.56669	2.68534	2.75532	3.05585	2.22626	2.1719	2.87185	2.06606	2.86618	2.46531	2.61146	2.69189	2.27116	2.47857	2.91099	2.52055	2.48743	1.98107	2.18416	2.78877	2.94122	2.43265	2.66708	3.05998	2.09342	2.16441	2.35747	1.43516	2.97555	1.70387	2.12225	2.09002	2.72273	2.20507	2.45008
s393	2.12602	2.42478	1.96182	1.86236	2.44259	2.50323	2.19775	1.98204	2.53079	2.18141	1.70703	2.58224	2.62612	2.33129	2.36924	2.4347	2.90529	3.37017	2.35187	1.97251	2.33924	1.64369	2.64855	2.65467	2.25866	2.27726	2.10074	1.98399	2.35348	1.91845	2.69195	2.34222	1.97108	2.64379	3.39298	2.07292	2.53677	2.62656	1.97903	2.5292	2.08965	2.061	3.37837	1.6258	1.70314	2.07032	2.18916	2.72632	2.18082
s394	2.18601	2.09483	1.99778	2.27188	2.93026	2.86874	2.52512	2.41463	2.58494	2.18466	1.89067	2.51052	2.48599	2.57657	2.32864	2.55979	2.93869	3.16413	2.38715	1.82822	2.66918	2.00602	2.42815	2.65469	2.22293	2.45017	1.88801	1.81799	2.4476	2.28051	2.80105	2.22697	2.00882	2.54537	2.81968	2.0365	2.96281	2.75231	1.75885	2.25149	2.24074	1.82628	3.25494	1.76499	1.73126	2.21999	2.71402	2.33324	2.39893
s395	2.3738	2.42436	2.21938	2.37467	2.17033	2.59041	2.58207	2.39093	2.56041	2.10191	1.98013	2.62453	3.12738	2.38379	2.4522	2.77222	3.35085	3.24922	2.58598	2.41456	2.86429	1.9377	3.08503	2.68579	2.45779	2.41732	2.37852	2.22188	2.81623	2.70822	2.64004	2.44663	2.48132	2.96374	3.1631	2.29807	2.94561	2.91368	2.114	2.30489	2.2009	2.02066	3.40742	1.54869	1.91837	2.18383	2.78852	2.62165	2.43432
s396	2.44473	2.32355	2.1472	2.57896	2.45783	2.53308	2.47281	2.48695	2.64949	2.52444	1.84259	2.60515	2.69914	2.49764	2.35755	2.57099	3.61374	3.32637	2.20289	2.0958	2.84444	1.9673	2.91277	2.83205	2.26462	2.39507	2.07725	1.96737	2.43824	2.26947	2.59655	2.06358	2.19011	2.54476	3.18906	2.04223	2.44759	2.69202	1.96352	2.1514	2.16373	1.76945	3.13558	1.73976	1.868	2.07331	2.92663	2.93118	2.52288
s397	2.20902	2.364	1.94853	2.34042	2.241	2.42353	2.24891	2.22721	2.47358	2.69118	1.64842	2.59675	2.32343	2.29943	2.41628	2.59623	2.65022	3.4723	2.4116	1.67164	2.62424	1.85511	3.25055	2.33603	2.37817	2.29315	2.05748	2.13544	2.68065	2.27283	2.32248	2.95424	2.17889	2.75687	3.14144	2.6152	2.75244	2.73491	1.96266	2.15736	2.3255	1.86144	3.0775	1.73426	1.98359	1.99461	2.64804	2.46567	2.54458
s398	2.33751	2.40523	2.16673	2.36633	2.45216	2.22051	2.40917	2.33626	2.6021	2.37627	2.04003	2.50196	2.66872	2.34371	2.38287	2.51009	2.89733	3.29364	2.21121	1.98359	2.39726	2.00906	3.26191	2.47932	2.29411	2.34209	2.23271	1.95953	2.65075	2.50998	2.69525	2.36659	2.30505	2.54769	2.95136	2.52762	2.48636	2.69801	1.98	2.17515	2.14413	1.94276	3.23827	1.76649	1.99749	2.3044	2.50513	2.45382	2.48545
s399	2.1924	2.33114	2.34961	2.24358	2.15305	2.44959	2.35289	2.19273	2.45799	2.2299	1.7595	2.57382	2.33037	2.36448	2.33449	2.48871	2.96758	3.17067	2.23867	1.89129	2.59216	1.95889	3.13326	2.48231	2.37883	2.2195	2.14112	1.90655	2.67089	2.27856	2.39541	2.26755	2.59353	2.65115	3.44865	2.14179	2.70764	2.81849	2.11411	1.95784	2.31161	1.93714	3.05693	1.90497	1.99736	2.07528	2.73563	2.83511	2.4854
s4	2.18509	2.18593	2.07368	2.56217	2.13418	2.49531	2.36192	2.45064	3.0138	2.53573	1.69741	2.48529	2.42926	2.25714	2.56567	2.71612	3.12714	3.01221	2.43415	1.9388	2.74125	1.80423	2.78581	2.41897	2.35833	2.55142	2.13129	2.08255	2.5347	2.14052	1.93035	2.0574	2.09699	2.82975	2.91442	2.12199	2.58566	2.57239	2.18676	2.09137	2.32581	1.61812	3.3713	1.60156	1.67881	2.00821	2.98534	2.12136	2.72134
s400	2.50885	2.01044	1.86379	2.25197	2.44791	2.64476	1.95895	2.21519	2.39839	2.66825	1.80251	2.20755	2.3136	2.31067	2.25035	2.23543	2.26845	3.29725	2.05716	2.01665	2.36639	2.01654	2.63639	2.45526	2.15059	2.18253	1.89626	1.60011	1.91325	1.9703	3.0124	1.99995	1.86335	2.38768	2.50833	2.25212	2.40946	2.3785	1.82579	2.36069	1.95746	1.83212	2.92287	1.88639	1.72061	1.96446	2.69062	2.29534	2.41569
s401	2.22571	2.61563	2.21548	2.59339	2.54082	2.57677	2.67081	2.50161	3.11729	2.716	1.74487	2.73269	2.96027	2.46349	2.51781	2.88736	3.20875	3.62733	2.39376	2.215	3.03415	1.89931	3.13282	2.60059	2.78402	2.72768	2.44103	2.02293	3.08362	2.3494	2.32983	1.71572	2.53014	3.24415	3.77277	2.47173	3.06463	2.95769	2.2348	2.3663	2.37221	1.93732	3.34246	2.06255	2.1462	2.1973	2.90843	2.70683	2.60664
s402	2.21476	1.97137	1.97605	2.0201	2.30648	2.37352	2.41776	2.67001	2.67188	2.40787	1.68582	2.39816	2.34448	2.06264	2.25268	2.45078	2.60735	3.27429	2.23705	2.12795	2.60374	1.80865	2.83786	2.6597	2.13414	2.16273	2.01963	2.00597	2.33688	2.1082	2.76992	1.34073	2.19793	2.66742	2.89293	2.24945	2.38235	2.51301	1.98219	1.9027	1.80581	1.86917	3.12214	1.7526	1.87266	2.1631	2.5154	2.30056	2.05793
s403	2.66844	2.37213	1.93854	2.6148	2.43533	2.7062	2.44317	2.30258	2.3617	2.4725	2.12566	2.74604	2.5142	2.44665	2.37061	2.31006	2.93647	3.31673	2.40732	2.11384	3.01758	1.94471	3.10994	2.73784	2.33396	2.07991	2.10778	1.80674	2.29782	2.32715	2.5395	2.38834	2.19586	2.73766	3.07595	2.46463	2.4315	2.65333	2.08535	2.47413	1.97753	2.0844	3.40406	1.71132	1.77147	2.06491	2.76746	2.80605	2.40742
s404	2.1765	2.3259	2.75479	2.48159	2.57302	2.41444	2.26807	2.26825	2.71406	2.74788	1.8567	2.42133	2.43205	2.72213	2.63323	2.69426	2.81015	3.10508	2.33476	2.05772	2.8072	2.03549	2.79172	2.54344	2.41778	2.5624	2.32555	2.34897	2.89067	2.41366	2.25756	1.81281	2.17657	2.77514	2.8526	2.4598	2.86124	2.8484	1.86929	2.1145	2.18785	1.8063	3.32328	1.79148	1.93958	2.31181	2.57852	2.46353	2.52358
s405	2.40097	2.09557	2.22719	2.12092	2.36437	2.5188	2.51069	2.42998	2.73082	2.61924	1.63999	2.76338	2.5613	2.52704	2.54711	2.59337	3.15022	3.69241	2.34936	1.97439	2.54962	1.89056	2.8233	2.61962	2.41908	2.43696	2.21151	2.05234	2.62556	2.25655	2.48527	1.82885	2.03026	2.68524	3.22993	2.39009	2.56704	2.6696	2.0479	2.22928	2.00949	1.89218	3.01099	1.72388	1.91107	1.95241	2.7419	2.66098	2.28818
s406	2.10419	2.46837	2.45931	2.53721	2.27145	2.43919	2.35768	2.39964	2.72016	2.69328	1.83653	2.77349	2.58044	2.67876	2.3707	2.56121	3.0339	3.43971	2.48083	2.13392	2.36706	1.86341	2.80948	2.55346	2.38499	2.58936	2.25475	2.12202	2.68509	2.46386	2.33433	2.54783	2.28399	2.95911	2.95574	2.62688	2.55293	2.65859	2.05508	2.53444	2.30593	1.96698	2.92052	1.85556	2.04977	2.27897	2.42903	2.71509	2.40354
s407	2.47238	2.06295	2.05435	2.30268	2.47522	2.60378	2.52243	2.39414	2.77506	2.47385	1.79327	2.51431	2.38919	2.40953	2.57338	2.53843	2.93425	3.14984	2.21824	1.9284	2.56804	1.79161	2.86235	2.3831	2.45754	2.5102	2.01727	1.98714	2.66528	2.31852	2.49602	2.34233	2.33889	2.92883	3.48362	2.16814	2.60223	2.71723	1.74226	2.4374	2.16921	1.75009	3.32343	1.6682	1.78232	2.10649	2.84742	2.41067	2.44686
s408	2.30991	2.74769	2.11881	2.6655	2.64259	2.29939	2.353	2.33506	3.23671	2.35865	1.90277	2.5399	2.87812	2.51178	2.27224	2.57418	3.25711	3.10246	2.58921	2.22015	2.62857	1.86647	3.16669	2.86012	2.47958	2.46678	2.26334	2.22538	2.71507	2.23466	2.61017	2.377	2.24081	2.94354	3.46979	2.4434	2.69729	2.52906	1.913	2.25342	2.37119	2.13285	3.12859	1.69239	1.84987	2.07082	2.82696	2.62625	2.63739
s409	2.48429	2.42984	2.43323	2.6413	2.46093	2.75149	2.56447	2.48742	2.57377	2.6034	1.84384	2.63637	2.24962	2.67244	2.57362	2.5729	2.97659	3.79154	2.53237	2.18287	2.65151	2.01855	2.98933	2.54947	2.54257	2.58286	2.37579	1.9775	2.89527	2.51124	2.53284	1.99518	2.46692	2.79005	3.00522	2.30845	2.79977	3.0004	2.12826	2.1395	2.13893	1.86226	3.31034	1.77649	1.84088	1.95395	2.78079	2.52157	2.39571
s410	2.06614	2.202	2.23493	2.79171	2.40761	2.55344	2.72264	2.20882	2.89665	2.76331	1.64669	2.53299	2.37773	2.35038	2.50825	2.70679	3.45873	3.86355	2.342	1.88329	2.6802	1.97516	3.01319	2.57658	2.45053	2.40228	2.11502	2.22527	2.77421	2.33788	2.43631	2.37943	2.67486	2.84535	3.61053	2.24303	2.57128	2.89025	1.86739	2.60025	2.15758	1.76227	3.23194	1.89417	1.94973	2.00797	2.95447	3.16717	2.58459
s411	2.51383	2.3167	2.36356	2.33749	2.38774	2.65432	2.39796	2.53822	2.9195	2.77273	1.91011	2.52865	2.66078	2.55625	2.4987	2.65193	2.70159	3.40655	2.39451	1.98757	3.02797	2.0727	3.52492	2.65167	2.36997	2.58764	2.38122	2.04112	2.8324	2.50065	2.36652	2.01601	2.61532	2.69738	3.38822	2.08711	2.76276	2.83457	1.85646	2.21047	2.10433	2.01925	3.22845	1.50716	1.86345	2.32048	2.77348	2.55755	2.37843
s412	2.08436	2.29873	1.93101	2.07935	2.17672	2.30027	2.15616	2.30075	2.51848	2.62133	1.80869	2.01827	2.38183	2.04742	2.13798	2.41877	2.90298	3.2242	2.34001	2.10585	2.39106	1.88006	2.63618	2.40115	2.30203	2.3187	2.14768	1.81885	2.13787	2.30351	2.14671	2.14375	1.9435	2.77609	2.65568	2.22408	2.50714	2.59882	1.8799	1.82399	2.24059	1.98647	3.20931	1.66773	1.69492	2.16039	2.29417	2.42549	2.24964
s413	2.25044	2.11829	2.24099	2.59128	2.53572	2.66018	2.52899	2.4309	2.44453	2.17893	1.57685	2.32078	2.87476	2.23911	2.24337	2.70676	2.39962	3.45004	2.26214	1.76389	2.53147	1.91105	3.30914	2.67775	2.19813	2.33683	1.82654	2.13399	2.75211	2.33076	2.5973	1.94737	2.26803	2.9277	3.13763	2.40229	2.79232	2.57197	2.15587	1.99968	2.0147	1.67958	3.2135	1.63056	1.7962	2.03731	2.65371	2.67662	2.39238
s414	2.45637	2.57346	2.42155	2.31142	2.62325	2.49726	2.70079	2.70073	2.94947	2.30083	1.626	2.59329	2.61626	2.38187	2.47534	2.80207	2.99891	3.28221	2.42371	2.05876	2.80568	1.85246	3.14724	2.94429	2.52859	2.68843	2.12393	2.00847	2.558	2.53835	2.34997	2.38116	2.58409	3.1746	3.2488	2.45805	2.81276	2.98178	2.25751	1.99185	2.16807	2.15332	3.63368	1.61992	2.01013	2.30103	2.86723	2.74396	2.58874
s415	2.06063	2.06435	2.14839	2.60503	2.51912	2.51301	2.47015	2.23061	2.55129	2.472	1.60823	2.47777	2.29262	2.42906	2.37392	2.54487	2.92195	3.34795	2.11258	2.00761	2.55569	1.78254	2.99919	2.3821	2.34035	2.62533	2.25276	2.06552	2.67271	2.36034	2.47844	2.05316	2.27032	2.71198	2.94283	2.11206	2.60442	2.49544	1.89212	1.80399	2.09503	1.78801	3.04685	1.55233	1.65222	1.7588	2.48947	2.46371	2.16341
s416	2.3089	2.4625	2.11375	2.68512	2.42962	2.87049	2.67037	2.49332	3.05431	2.55569	1.87378	2.70094	2.49513	2.25196	2.44538	2.83701	3.3011	3.65919	2.41638	2.26627	2.79446	1.76453	2.65254	2.71481	2.43813	2.60333	2.27901	1.9098	2.55081	2.44309	2.83204	1.84073	2.61406	2.81029	3.08502	2.66237	2.5825	2.81512	2.03097	2.28117	2.17286	1.89252	2.71566	1.76909	2.01255	1.94083	2.72683	2.67764	2.47958
s417	2.43089	2.47291	2.72686	2.77064	2.42011	2.65301	2.86158	2.63613	2.73363	1.95146	2.02139	2.92427	2.7265	2.86719	2.79078	2.93494	3.23558	3.55371	2.77509	2.34426	2.88569	2.14736	3.11549	2.74588	2.894	2.75093	2.60066	2.44107	3.01266	2.68918	2.34931	2.10766	2.39925	3.11862	3.35264	2.55013	2.80129	2.94728	2.33931	2.54898	2.29658	2.01255	3.24879	1.80963	2.11455	2.29652	2.71383	2.6067	2.55865
s418	2.25048	1.92978	2.62477	2.46543	2.6019	2.42463	2.2797	2.39419	2.18519	1.84815	1.93531	2.59169	2.67213	2.36174	2.33272	2.70991	2.61712	3.31051	2.19264	2.30236	2.64486	1.91722	2.31369	2.43322	2.39672	2.48547	2.24754	2.47651	2.77209	2.34899	2.54904	1.88259	2.36721	2.89405	2.95466	2.55385	2.77277	2.60163	1.97161	2.03776	2.04346	1.8271	3.26954	1.70495	2.00532	2.1009	2.48633	2.66081	2.30599
s419	1.96668	2.18944	1.96716	2.20699	2.29482	2.28402	2.11267	2.26514	2.85847	2.20173	1.76629	2.3002	2.33269	2.1851	2.21909	2.3793	3.19674	3.43339	2.07163	1.91336	2.66301	1.76104	3.0187	2.38411	2.32008	2.2824	1.95644	1.95418	2.46759	2.14333	2.23373	2.63586	2.3835	2.69095	3.17796	2.25501	2.7184	2.54093	2.25687	1.81526	2.37038	1.93111	3.10964	1.72137	1.7621	1.72662	2.52264	2.52082	2.32797
s42	2.63686	2.3165	2.32594	2.52211	2.58914	2.57795	2.70252	2.58109	2.88664	2.81061	1.89973	2.75602	2.22229	2.45735	2.42415	2.63905	2.94166	3.62567	2.41713	2.21919	2.8827	1.9572	3.4147	2.73986	2.36442	2.42562	2.06806	2.10877	2.64439	2.29099	2.72498	2.39032	2.32255	2.66977	3.86498	2.38019	2.85199	2.7	2.14971	2.41169	2.1355	1.98484	3.3121	1.75091	1.89265	2.08929	2.60836	2.92161	2.67356
s420	2.50012	2.13498	2.4671	2.37322	2.32741	2.31286	2.1998	2.15583	2.41952	2.1093	1.84595	2.5736	2.76566	2.51604	2.47584	2.63682	3.00021	3.6061	2.32312	2.01862	2.56168	2.01791	2.99984	2.59455	2.30126	2.44341	2.07622	2.00349	2.70702	2.42198	2.45247	1.75594	2.45048	2.77416	3.8753	2.50072	2.70652	2.71203	2.33474	2.08648	1.98285	1.92086	3.18352	1.81432	2.10746	2.11158	3.20418	2.68648	2.34585
s421	2.1342	2.46777	2.24025	2.40319	2.5849	2.44273	2.35517	2.17233	2.50831	2.29526	1.60464	2.54466	2.57848	2.37482	2.3941	2.57083	2.96576	3.38831	2.49806	2.03862	2.48958	1.9836	2.70135	2.43119	2.44713	2.48233	2.32701	2.27488	2.52761	2.34877	2.60262	2.04473	2.3588	2.66283	3.12141	2.38214	2.846	2.80508	1.8223	2.61096	2.26137	1.85197	2.92697	1.63911	1.7626	2.05926	2.53812	2.97426	2.27698
s422	2.17898	2.57388	2.36098	2.64143	2.31076	2.3204	2.37221	2.5526	2.68004	2.96168	1.95683	2.55022	2.78658	2.52931	2.4237	2.70914	3.38589	3.88501	2.55479	2.12397	2.71322	1.96438	2.77182	2.54146	2.62021	2.76146	2.65739	2.14132	2.77388	2.71538	2.29832	2.26427	2.44809	3.11848	3.05376	2.43831	2.98341	2.87375	1.98987	2.13854	2.4091	2.04837	3.37182	2.06978	1.95326	2.36479	2.44508	2.42767	2.52959
s423	2.44343	2.19863	2.02953	2.46697	2.60501	2.31778	2.20002	2.37988	2.54435	2.34778	1.45397	2.4293	2.38464	2.303	2.36717	2.34373	2.57796	2.69151	2.06345	1.85527	2.34161	1.7778	2.65491	2.22879	2.14514	2.31328	1.94514	1.93064	2.56163	2.01557	2.23598	2.29735	2.14602	2.42297	3.05603	2.07152	2.55579	2.54625	2.01889	2.18212	2.13261	1.58475	2.99196	1.66255	1.70039	1.95856	2.40629	2.43162	2.52019
s424	2.39381	2.23301	2.12652	2.41826	2.45027	2.77011	2.45839	2.40756	2.6623	2.9146	1.79595	2.56474	2.51643	2.26869	2.38589	2.59164	3.29463	3.31423	2.31234	2.07289	2.47538	1.73698	2.55536	2.63869	2.48949	2.41425	2.20238	2.09866	2.6611	2.38994	2.4782	1.70671	2.34924	2.83128	3.21389	2.32049	2.42849	2.70853	2.19452	2.05425	2.18281	1.653	2.99821	1.67399	1.95558	2.21178	2.55586	2.68154	2.33248
s425	2.93758	2.46896	1.96666	2.73348	2.68611	2.7555	2.4812	2.48686	2.70106	3.28689	1.72085	2.62638	2.5442	2.50066	2.50665	2.72695	3.24862	3.14232	2.25169	2.00057	2.70199	1.84995	3.0802	2.84207	2.48417	2.51098	2.00658	2.23985	2.61026	2.59999	2.62143	2.43336	2.2071	2.8313	2.90505	2.51427	2.80482	2.75055	1.74514	2.66855	2.14724	1.83183	3.46833	1.76127	1.99238	1.83796	2.58162	2.48328	2.29474
s426	2.51353	2.43892	2.31928	2.61062	2.76425	2.78141	2.4184	2.5192	2.72067	2.98966	1.92764	2.57527	2.69555	2.40533	2.47149	2.69635	3.21249	3.32956	2.44734	1.94838	2.71948	1.87681	3.01244	2.57154	2.37525	2.64531	2.27973	1.93317	2.71115	2.37748	2.52069	2.05725	2.11244	2.62713	2.85651	2.4239	2.81295	2.99753	2.30509	2.00765	2.3546	1.93756	3.26127	1.65482	2.00382	2.05842	3.17146	2.50752	2.50775
s427	2.04584	2.12247	2.02475	2.39795	2.36007	2.558	2.60556	2.4961	2.81123	2.16286	1.69315	2.57923	2.59983	2.55173	2.46404	2.83678	2.87329	3.33309	2.30435	1.8701	2.62004	1.92484	2.8026	2.87415	2.30236	2.42704	2.1755	1.99509	2.67299	2.43266	2.82209	1.84906	2.10388	2.74292	3.225	2.11159	2.83867	2.9515	2.45538	2.28781	1.96681	1.77536	3.72892	1.59744	1.76246	2.02731	2.72677	2.48043	2.45344
s428	2.33476	2.3719	2.30135	2.74682	2.51607	2.63815	2.42816	2.63325	2.95462	2.7634	1.88509	2.61304	2.81037	2.37934	2.56868	2.76759	3.13231	3.53535	2.64877	2.24419	2.75099	1.78844	2.98619	2.69176	2.64428	2.72692	2.66894	2.44601	3.22721	2.48991	2.43075	2.58252	2.6391	2.71569	3.07199	2.6329	3.03635	2.89834	1.95366	2.14833	2.30288	2.1102	3.17765	1.81511	2.07795	2.28832	2.84504	2.51233	2.47483
s429	2.24868	2.18932	2.37776	2.47262	2.25109	2.43299	2.47865	2.5667	2.88166	2.95999	1.88939	2.85873	2.77278	2.45853	2.72125	2.84318	3.00076	3.59314	2.4619	1.89618	2.78654	2.00488	3.20207	2.49536	2.59098	2.6796	2.2775	2.1629	2.86717	2.49514	2.27682	2.57276	2.6703	2.93405	3.46831	2.59036	2.9024	2.99909	1.95217	1.97959	2.25115	1.74065	3.58577	1.64511	1.84891	2.28961	2.6899	2.54425	2.48441
s430	2.10793	2.27079	2.05077	2.43369	2.31659	2.68564	2.41013	2.10151	2.45605	2.52443	1.74912	2.31647	2.96728	2.4553	2.35475	2.5654	3.30492	3.63025	2.17174	1.98559	2.9362	1.75551	3.07208	2.89018	2.23672	2.21479	2.15127	1.87923	2.54263	2.16686	2.28367	2.29532	2.26111	2.38056	2.93077	2.51941	3.12261	2.98168	2.5684	1.72868	2.22587	1.67067	3.4492	1.69667	1.81486	1.94617	2.59082	2.3693	2.35262
s431	2.39623	2.43349	2.36387	2.65633	2.38344	2.49995	2.393	2.43026	2.52016	2.92041	2.14422	2.9086	3.11401	2.55046	2.5637	2.81321	3.36614	3.45614	2.72103	2.56095	2.94332	2.36507	3.20415	2.56148	2.79854	2.81161	2.46203	1.91907	2.86919	2.51613	2.4172	2.38467	2.7784	3.19647	3.39711	2.31376	2.81434	2.96294	1.83334	2.5218	2.22294	2.02209	3.31778	1.86498	1.91924	2.10017	2.69399	2.59711	2.32242
s432	2.53186	2.40104	2.22425	2.48074	2.23763	2.69019	2.4243	2.47562	2.75104	2.51517	1.70992	2.65676	2.63241	2.78174	2.6845	2.69495	2.91735	3.30801	2.40635	1.88728	2.6161	2.02455	3.25029	2.4302	2.43915	2.57853	2.255	2.14612	2.60002	2.23292	2.71471	2.08565	2.07024	2.50753	2.70211	2.67446	2.67494	2.78898	2.14997	2.65251	2.4564	1.74177	3.21202	1.65697	1.74721	2.13307	2.38198	2.38333	2.51144
s433	2.5291	2.45209	2.26121	2.73028	2.68678	2.79771	2.57882	2.57197	2.78409	2.77946	1.92337	2.88708	2.73834	2.85901	2.629	2.71437	3.09363	3.7171	2.26108	2.14087	3.06169	2.11486	2.9516	2.63462	2.33871	2.5448	2.26914	2.11024	2.81221	2.25845	2.26153	2.29854	2.36488	3.40157	3.53972	2.32308	2.7431	2.97018	2.20257	2.62472	2.43348	1.99615	3.27946	1.93756	1.88881	2.22744	2.61904	2.7924	2.55672
s434	2.58876	2.41922	2.16067	2.44309	2.67451	2.59936	2.72386	2.4248	2.84065	2.66096	1.79283	2.32798	2.7823	2.33105	2.35899	2.46662	2.67007	3.1703	2.38753	1.9786	2.39248	1.93234	2.64356	2.56751	2.29192	2.52523	2.08131	1.67215	2.30377	2.2041	2.55953	1.73654	2.38016	2.64682	2.93186	2.22611	2.8472	2.68806	1.79384	2.09865	2.03743	1.92657	3.15685	1.69429	1.80982	2.07147	2.36675	2.15075	2.50384
s435	2.21127	2.45846	2.20874	2.44133	2.16111	2.2484	2.16455	2.2644	2.54568	2.83072	1.87663	2.62937	2.65744	2.29922	2.43134	2.51916	2.97123	3.398	2.31026	2.08075	2.62374	2.09579	2.92503	2.49934	2.56567	2.41003	2.2129	2.11913	2.69808	2.25636	2.50733	1.70425	2.38065	2.84691	3.20742	2.52304	2.70408	2.69366	2.00009	2.29615	2.45678	1.84704	3.18466	1.78411	2.04836	2.19896	3.02349	2.59521	2.50064
s436	2.17247	2.10276	2.42134	2.40183	2.58436	2.44797	2.26016	2.5842	2.6911	2.55187	1.82694	2.45963	2.41007	2.32249	2.56697	2.68721	2.656	3.29507	2.30907	2.15381	2.72812	1.97558	3.0445	2.67473	2.36622	2.49804	2.24902	2.26061	2.82291	2.17809	2.51941	2.395	2.18018	2.87461	3.29668	2.3555	2.78494	2.95636	1.8876	2.38667	2.19089	1.71202	3.2909	1.78392	1.929	1.89946	2.98685	2.46922	2.3694
s437	2.14693	2.29047	2.3874	2.55505	2.40982	2.44861	2.4547	2.59984	3.33805	2.99492	1.97585	2.71792	2.39075	2.72882	2.38633	2.60824	3.48579	3.3975	2.47295	1.99138	2.70024	1.94165	2.72872	2.57752	2.66245	2.67677	2.31907	2.05002	2.86977	2.58406	2.4208	2.26364	2.49108	2.95639	3.42703	2.45142	2.67079	2.71179	2.19452	2.35286	2.14548	1.90097	2.90303	1.79329	1.96212	2.18485	2.85275	2.81088	2.42558
s438	2.39034	2.25186	2.00673	2.55025	2.67894	2.82833	2.57256	2.41637	2.65737	2.8773	1.77785	2.66741	3.09538	2.90567	2.48299	2.76445	2.9973	3.60986	2.43832	2.15379	2.77831	1.80346	3.45991	2.60157	2.47442	2.54257	2.22573	1.99263	2.55601	2.26417	2.48303	2.77701	2.6014	3.02472	3.12694	2.255	2.50636	2.69051	2.22645	2.04852	2.27537	2.07184	3.17922	1.72494	1.83739	1.93725	2.77168	2.6975	2.3801
s439	2.2037	2.00223	1.98001	2.27882	2.13651	2.39209	2.2872	2.27344	2.48804	2.79524	1.41725	2.30776	2.55078	2.22784	2.13591	2.32645	2.61106	3.16377	2.14941	1.79817	2.53347	1.77793	2.51157	2.37311	2.14683	2.33168	1.82103	1.59332	2.21354	1.93316	2.28589	2.1374	2.21708	2.65469	2.84753	2.37474	2.51237	2.52005	2.05554	2.17117	1.91936	1.67917	2.80285	1.65064	1.59354	1.80023	2.21717	2.08375	2.37049
s440	2.22478	2.25046	2.27196	2.39207	2.30223	2.45237	2.29007	2.30078	2.66072	2.27244	1.79623	2.45506	2.21249	2.29663	2.31075	2.43576	2.70011	3.40761	2.05967	1.98157	2.57984	1.85604	3.11132	2.54245	2.14362	2.27607	2.06992	1.91597	2.22032	2.18301	2.32198	2.55395	2.17824	2.52359	3.26944	2.34027	2.61161	2.64255	1.82081	2.25704	2.03102	1.92321	3.20446	1.72477	1.82142	2.02238	2.43464	3.07397	2.32684
s441	2.24893	2.35893	2.18278	2.39204	2.34042	2.44737	2.31045	2.32457	2.75753	2.56523	1.64702	2.8724	2.95382	2.35082	2.54528	2.66637	2.97487	3.08611	2.34172	1.86205	2.63528	1.79693	2.73172	2.20072	2.38823	2.46616	2.07478	1.97774	2.75959	2.28412	2.2414	2.21946	2.04691	2.71613	3.14145	2.41114	2.60196	2.76054	2.06203	2.10659	2.20811	1.84666	3.16059	1.80648	1.66743	1.90081	3.04838	2.62848	2.51021
s442	2.37501	2.42472	2.42599	2.56962	2.60112	2.68488	2.8961	2.25753	2.49539	2.32588	1.5752	2.68016	2.61968	2.3574	2.32991	2.64717	2.79059	3.30423	2.16873	1.92346	2.58732	1.80439	3.28824	2.63766	2.24813	2.48928	2.16771	1.93534	2.63722	2.2776	2.5025	2.18654	2.18821	3.03288	3.07986	2.28872	2.67823	2.51177	1.98757	2.01483	2.03362	1.80893	3.28756	1.63378	1.75516	1.93829	2.36587	2.28621	2.33936
s443	1.96039	2.17981	1.94464	2.40667	2.0548	2.71812	2.10706	2.17872	2.42748	2.56095	1.7194	2.36342	2.5231	2.16638	2.15186	2.46399	2.92242	3.14876	2.2608	1.93633	2.50843	1.66046	2.92651	2.5094	2.2227	2.30949	2.00994	1.7323	2.35153	2.02876	2.28635	1.73563	2.40018	2.98851	3.07793	2.10425	3.04184	2.57103	1.97573	1.9969	2.00443	1.86891	3.25002	1.59724	1.64667	2.03755	2.72996	2.8394	2.29221
s444	2.13962	2.2141	2.17272	2.53121	2.58053	2.69203	2.65485	2.65219	3.05637	2.46753	1.94725	2.50257	2.20791	2.33848	2.34636	2.5992	3.08276	3.58904	2.23638	2.24523	2.87042	2.02529	2.64481	2.59957	2.35734	2.67536	1.94811	2.12288	2.43888	2.19371	2.6662	2.34095	2.45807	2.84566	3.19122	2.4165	2.69289	2.63612	1.87532	2.04236	2.3775	1.96317	3.07667	1.76231	1.88351	1.95955	2.65147	2.4707	2.55517
s445	2.56705	2.09876	1.94039	2.37446	2.71623	2.87639	2.64599	2.57774	2.63662	2.61781	1.66554	2.58057	2.57183	2.46691	2.34449	2.64768	1.96489	3.08558	2.2661	1.98144	2.43726	1.84232	2.51481	2.38013	2.26537	2.30539	2.2897	1.81765	2.14667	2.25465	2.68029	2.02315	2.01443	2.6731	2.3422	2.25317	2.44709	2.48303	2.82766	2.15898	1.98695	1.63776	2.67555	1.67227	1.69667	2.1738	2.56561	2.19183	2.40507
s446	2.21541	2.54183	2.6611	2.62356	2.41972	2.73881	2.67111	2.57586	3.21231	2.96615	1.89952	2.6269	2.75944	2.55224	2.62045	2.83631	3.0997	3.1868	2.63021	2.28321	2.97815	2.07008	2.93668	2.83404	2.48102	2.8278	2.35166	2.18824	3.08499	2.60846	2.27395	2.42225	2.60739	2.9781	3.32888	2.62673	2.72732	3.20833	1.94922	2.19382	2.55028	1.99304	3.2378	2.00613	2.04151	2.36565	2.79615	2.68074	2.54547
s447	2.24871	2.43826	2.28385	2.67322	2.2653	2.50223	2.54981	2.32834	2.69843	2.77137	2.04	2.70929	2.63959	2.54971	2.37361	2.66473	3.05395	3.36397	2.45512	2.05873	2.75093	2.09205	2.58453	2.4773	2.62312	2.48974	2.32449	2.10545	2.52725	2.48649	2.52817	2.79149	2.27301	3.07164	3.53087	2.63953	3.01219	2.98274	2.27849	2.54916	2.05643	1.91478	3.48945	1.85613	1.96151	2.12408	2.96264	2.70364	2.50771
s448	2.15624	2.2893	2.4233	2.44157	2.33664	2.64019	2.61332	2.41302	2.63397	2.21134	1.70702	2.55311	2.63646	2.43999	2.42365	2.5532	2.90948	3.2838	2.41089	2.06854	2.41739	1.96182	2.96517	2.40333	2.22469	2.36974	2.31022	2.14031	2.78287	2.37186	2.19309	1.95084	2.35069	2.75859	2.94344	2.34992	2.52203	2.72821	1.88915	1.99525	2.36682	1.98676	2.96803	1.75267	1.95627	2.15974	2.71499	2.61809	2.48397
s449	2.2575	2.31918	2.33199	2.43957	2.33448	2.461	2.66163	2.57099	2.80259	2.83946	1.81193	2.80155	2.87728	2.3647	2.4578	2.60435	2.6236	2.99162	2.45807	2.04698	2.67593	1.74631	2.95468	2.41197	2.41761	2.57875	2.26867	2.19706	2.86824	2.29802	2.35052	1.94923	2.13627	2.8773	3.21739	2.61058	2.69787	2.7994	2.08203	2.47068	2.29564	1.92393	3.35757	1.86661	1.87313	2.18906	2.70667	2.73164	2.51768
s45	2.04659	2.09028	2.16998	2.5605	2.43693	2.56172	2.6243	2.55978	2.58143	2.38	1.81323	2.53664	2.29382	2.67758	2.44995	2.70066	3.04454	3.23323	2.38399	2.00372	2.7478	1.78172	3.04687	2.358	2.46416	2.45867	2.15041	1.94726	2.69656	2.15819	2.35335	2.09396	2.04033	2.7311	2.72028	2.21718	2.62808	2.6862	1.75262	2.46395	2.32267	1.7198	2.75484	1.62562	1.83929	1.9984	2.55782	2.53303	2.30448
s450	2.20668	2.18716	2.30293	2.32962	2.34659	2.28767	2.32934	2.40936	2.73393	2.80298	1.68214	2.58072	2.35482	2.24688	2.18435	2.39692	2.86885	3.00008	2.15786	1.83469	2.34513	1.86652	2.9181	2.30225	2.37991	2.1984	2.04825	1.88368	2.40815	2.17339	2.42598	2.53427	1.9008	2.56152	3.48376	2.08874	2.52388	2.66925	2.03003	2.06534	2.23551	1.68478	3.07206	1.64911	1.84783	1.95877	2.30413	2.6533	2.39615
s451	2.14939	2.29103	2.30856	2.35186	2.47178	2.50844	2.30998	2.28411	2.47477	2.20011	1.75732	2.33916	2.41017	2.33296	2.18242	2.51814	2.58893	3.59395	2.19096	2.01935	2.58228	1.99022	2.94023	2.39266	2.15079	2.4406	2.01203	2.07749	2.15978	2.23239	2.19355	1.64	2.50247	2.81269	3.29178	2.27652	2.39493	2.49449	2.168	2.13352	2.10128	1.79328	3.33834	1.6743	1.89412	1.91469	2.31846	2.45123	2.38172
s452	2.2015	2.34117	2.26725	2.65284	2.60997	2.40616	2.67309	2.25906	2.90217	3.07238	1.73808	2.65606	2.64087	2.48426	2.52131	2.62283	2.84506	3.0475	2.1551	2.22038	2.79362	1.98277	3.19171	2.63932	2.35125	2.5973	2.23819	2.07929	2.84589	2.37157	2.66115	1.97473	2.09691	2.99221	3.3213	2.68408	2.84992	2.98589	2.13258	2.55627	2.34015	1.9561	3.2995	1.76806	1.88686	2.0918	2.2998	2.52682	2.2896
s453	2.2689	2.33281	2.30531	2.52942	2.5262	2.50367	2.58963	2.54732	3.09707	2.70025	2.1082	2.83642	3.217	2.9533	2.65693	2.84534	2.65081	3.23654	2.58301	2.39121	2.76695	2.02326	2.64203	2.71741	2.63487	2.73915	2.62521	2.18454	3.09441	2.73229	2.34407	2.31116	2.54116	2.92093	3.41756	2.52376	2.81349	2.98344	2.50711	2.15886	2.237	2.0465	3.37875	1.65874	2.14032	2.20574	2.90395	2.56063	2.48428
s454	2.49237	2.36972	1.94295	2.612	2.72771	2.82788	2.52178	2.5073	3.1282	2.73189	1.83139	2.85835	2.65406	2.818	2.78172	2.91486	3.24005	3.80813	2.23414	1.78242	2.63018	1.7876	3.06121	2.52449	2.23786	2.55695	1.9372	1.55545	2.72063	2.23284	2.52202	2.46734	1.642	2.96041	3.35395	2.01103	2.70728	2.73543	2.11936	2.91687	2.20794	1.64777	3.27507	1.68574	1.86548	1.98063	2.45157	2.56382	2.77922
s455	2.51041	2.18776	2.15394	2.49253	2.69193	3.02988	2.90379	2.78442	3.16264	2.63195	1.66123	2.24488	2.83959	2.49267	2.36635	2.91743	3.00289	3.4737	2.3813	1.87865	2.68609	1.88166	2.87704	2.72252	2.38636	2.43345	2.01888	1.69963	2.19304	2.08942	2.58401	2.41718	2.6503	3.07104	3.65541	2.07524	2.85954	3.09628	2.38945	2.14373	2.20488	1.72378	3.18839	1.66589	1.52915	2.16006	2.4433	2.5636	2.54897
s456	2.54446	2.26337	2.2695	2.4616	2.47875	2.5335	2.89108	2.7685	2.97854	2.61092	1.53854	2.75745	2.79306	2.32992	2.47499	2.69061	2.96867	3.42183	2.15324	2.01671	2.72178	1.58604	2.84938	2.46368	2.35274	2.34423	2.08543	1.99467	2.9371	2.18047	2.35698	2.11876	2.25485	3.08189	3.67101	2.343	2.88001	3.04814	1.9252	2.47477	2.03501	1.75145	3.28634	1.94902	2.01962	1.97099	2.6296	2.39453	2.49999
s457	2.67392	2.33778	1.95218	2.53939	2.89578	2.90109	2.38171	2.39728	2.53918	2.49944	1.50128	2.34242	2.27504	2.61123	2.39202	2.64623	2.69885	2.70298	2.2852	2.24726	2.6276	1.79895	2.5992	2.6058	2.2403	2.53172	1.91835	2.10413	2.11815	2.17807	2.55534	2.07367	1.77974	3.01413	3.47589	2.21254	2.77143	2.58195	2.28562	2.04344	2.12898	1.86083	3.479	1.7633	1.47274	1.9945	2.24411	2.96685	2.40203
s458	2.48219	2.71121	2.49727	2.95011	2.62251	2.60744	2.6587	2.53028	2.75342	2.41463	1.87954	3.0063	2.73072	2.67211	2.65148	2.79806	3.06505	3.45842	2.69609	2.24574	2.6291	1.91588	2.9473	2.74441	2.75104	2.80302	2.4319	2.29681	2.93778	2.5825	2.417	2.08524	2.54731	3.07951	3.48876	2.73357	3.08637	3.11357	1.90013	2.33899	2.59665	2.17107	3.32799	1.82777	2.02344	2.32274	2.78322	2.83747	2.5002
s459	2.1961	2.38406	2.42449	2.37878	2.38997	2.39256	2.31341	2.56293	2.79614	2.29288	1.75128	2.72596	2.55631	2.54861	2.37464	2.60085	2.98855	3.57189	2.45853	2.35795	2.74195	2.02925	2.76214	2.42869	2.42243	2.59426	2.16823	2.27023	2.71836	2.38159	2.49518	2.46522	2.54966	2.96196	3.27136	2.49116	2.79275	2.68835	2.05076	2.05155	2.27248	1.72027	3.10432	1.82141	2.06718	2.06307	2.65915	2.5985	2.52415
s460	2.30311	2.45037	1.96351	2.30996	2.30796	2.65049	2.4464	2.31928	2.69163	2.65237	1.66821	2.57684	2.51394	2.35831	2.34492	2.49528	2.72307	2.60813	2.48718	2.075	2.77628	1.95547	3.11121	2.4144	2.37395	2.40271	2.14271	1.90117	2.65244	2.16068	2.58495	1.8493	2.23717	2.47022	2.85664	1.92155	2.64611	2.82416	1.95358	1.8702	1.96517	1.89769	3.23759	1.74808	1.72931	2.04057	2.89821	2.62477	2.32217
s461	2.23064	2.09634	1.60455	2.19834	2.14369	2.42382	2.1455	2.23067	2.28649	2.65955	1.72434	2.09214	2.31805	2.08731	2.1284	2.28788	2.63185	2.99161	1.93793	1.64281	2.48048	1.86073	3.29082	2.40203	2.03305	2.17815	1.83266	1.78752	2.15738	2.06293	2.23434	2.18534	1.85436	2.47493	2.7879	2.00011	2.79015	2.68972	1.62998	2.02053	1.6736	1.77075	3.08271	1.44616	1.58564	1.98192	2.91022	2.37426	2.11411
s463	2.40239	2.2579	2.59924	2.42534	2.55154	2.76864	2.53611	2.67112	2.80037	2.55354	2.15547	2.74277	2.54882	2.55229	2.62859	2.87229	3.02443	3.3225	2.35971	2.1475	2.70749	2.206	2.91037	2.56081	2.51075	2.51412	2.32567	2.30046	2.88351	2.50727	2.53957	2.1425	2.29564	2.83452	3.50409	2.4983	2.5819	2.77636	1.98997	2.41759	2.35507	2.19066	3.46335	1.91716	2.12239	2.1655	2.76503	2.56551	2.40326
s464	2.22384	2.30785	2.31631	2.33137	2.35048	2.6781	2.23121	2.33706	2.67246	2.30035	1.89604	2.43667	2.38596	2.43238	2.47534	2.43664	3.27186	3.39364	2.20322	2.07139	2.58389	1.91247	3.36403	2.46555	2.29085	2.22654	2.14188	2.02334	2.34632	2.33682	2.07616	2.19908	2.03868	2.65031	3.50669	2.11194	2.61205	2.55914	2.20027	2.36592	2.02636	2.10022	3.24217	1.84025	1.85862	2.02315	2.64719	2.63291	2.44898
s465	2.36989	2.13629	2.31447	2.48132	2.5213	2.52283	2.42901	2.24316	2.61777	2.52237	1.82641	2.55846	2.74836	2.38686	2.45474	2.70003	3.00504	3.4805	2.36652	2.19398	2.47612	2.05804	2.73031	2.54334	2.44854	2.41149	2.32969	2.04879	2.76809	2.35685	2.44251	2.00313	2.35089	2.9624	3.22798	2.37371	2.57745	2.62285	1.76864	2.40387	2.07161	1.96543	3.09993	1.90298	1.8839	2.42193	2.57123	2.48381	2.24186
s466	1.9859	2.17037	2.14541	2.47404	2.41395	2.51693	2.52682	2.37694	2.61337	2.40138	1.78606	2.59482	2.40274	2.48082	2.21302	2.29393	2.5018	3.20049	2.23411	1.9046	2.64889	1.76762	2.52422	2.33666	2.1568	2.31709	2.21261	1.94293	2.51971	2.24684	2.31942	2.0078	2.30243	2.57809	2.94841	2.24593	2.57482	2.60494	1.96536	2.22009	2.10669	1.76222	3.41322	1.50536	1.73124	2.1313	2.53289	2.76395	2.33738
s467	2.52007	2.8713	1.8884	2.62941	2.65229	2.83744	2.87556	2.69633	3.20677	2.80376	1.83033	2.6044	2.84455	2.42667	2.59814	2.77223	3.20518	3.56052	2.68469	2.1235	2.96585	1.82438	3.09665	2.73453	2.57887	2.77555	2.31153	2.09378	2.43209	2.61145	2.52565	2.25114	2.54221	3.16786	3.11299	2.55599	3.14351	3.13873	1.99451	2.64571	2.5162	2.07417	2.98432	1.88138	1.97666	2.33163	2.60191	2.68997	2.18967
s468	2.09707	2.16861	2.36625	2.43265	1.99863	2.50146	2.28935	2.25573	2.56457	2.6753	1.7164	2.42853	2.4044	2.47713	2.19789	2.45513	2.67237	2.8442	2.37118	1.99288	2.73691	1.90141	2.57117	2.57406	2.13132	2.33867	2.02022	2.04295	2.50163	2.27078	2.31576	1.33047	2.20317	2.79194	2.78926	2.36633	2.74749	2.68942	1.96649	1.77272	2.21068	1.82271	3.33927	1.90593	1.76309	1.86797	2.47902	2.35001	2.37902
s469	2.36362	2.18599	1.98976	2.16355	2.59683	2.4205	2.42213	2.34881	2.38809	2.3652	1.62546	2.26593	2.34671	2.26084	2.33145	2.48018	2.85456	3.11121	2.08211	1.77071	2.52921	1.85751	2.44493	2.3853	2.24142	2.26439	2.10606	1.82645	2.2841	2.03397	2.37879	2.20581	2.51606	2.51182	2.91993	2.16245	2.44463	2.41488	2.15452	1.95791	1.88225	1.90466	2.88378	1.71497	1.62506	2.13483	2.837	2.00091	2.30867
s47	2.39388	2.07313	2.44159	2.54857	2.45901	2.6274	2.63936	2.64557	2.69091	3.10679	1.68215	2.53202	2.72665	2.25441	2.26488	2.67423	2.86167	3.04765	2.31994	1.85968	2.6703	1.80149	2.90905	2.58684	2.21921	2.40257	2.13707	1.96306	2.79878	2.26836	2.56159	2.19934	2.48205	2.62342	3.08195	2.28766	2.60847	2.60066	2.19581	2.02889	2.22979	1.81308	3.25245	1.9658	1.92335	2.08792	2.77895	2.60472	2.3164
s470	2.46063	2.03418	1.84757	2.43835	2.40008	2.39695	2.46318	2.30353	2.2235	1.76484	1.71722	2.43515	2.42504	2.23833	2.34411	2.40751	2.99239	2.91966	2.28372	1.75986	2.51143	1.69849	2.85749	2.36322	2.2244	2.4899	2.14686	1.71492	2.23623	1.99584	2.40193	1.86404	2.21409	2.77206	2.25233	2.12158	2.36699	2.47137	1.62285	2.48493	2.20492	1.38278	2.81546	1.67854	1.77643	1.94163	2.80252	2.56448	2.31966
s471	1.98252	1.98596	2.44853	2.06993	2.05236	2.4308	2.36853	2.06875	2.43573	2.44456	1.80481	2.52281	2.83042	2.58448	2.50367	2.55483	2.6476	3.52696	2.40957	1.84045	2.65665	1.94677	2.70817	2.49705	2.596	2.27965	2.3683	2.09845	2.51733	2.4502	2.5478	1.52442	2.44801	2.60531	3.2269	2.33397	2.70144	2.66695	1.87006	1.97946	2.2281	1.76082	3.02098	1.86272	1.69858	2.19458	2.589	2.32354	2.38146
s472	2.11836	2.2357	2.29104	2.31934	2.39432	2.4676	2.59976	2.5424	2.90621	2.85365	1.98646	2.56633	2.64232	2.37152	2.49626	2.64021	3.14173	3.19138	2.60169	2.19079	2.80877	2.05332	3.05517	2.64876	2.53751	2.63232	2.31819	2.18949	2.69817	2.32986	2.18049	2.32758	2.74534	3.03821	3.28892	2.41778	3.0071	2.87301	2.04106	2.08164	2.26118	2.04793	3.45958	1.92256	1.85302	2.10129	2.64488	2.73353	2.40361
s473	2.50609	2.44334	2.29741	2.5576	2.50822	2.71013	2.28897	2.4438	3.05494	2.64584	1.96743	2.6065	2.73106	2.32898	2.62565	2.7924	2.96285	3.32284	2.36809	2.11425	2.87586	2.07504	2.48983	2.64808	2.5238	2.51457	2.36238	1.93075	2.51213	2.49563	2.48727	2.30325	2.48602	2.68941	2.98986	2.13482	2.7201	2.98201	1.71045	1.91253	2.34078	1.93425	3.05326	1.83033	2.01384	2.22686	2.94844	2.80397	2.52922
s474	2.29036	2.59512	2.16515	2.43251	2.40797	2.54932	2.62302	2.35964	2.83351	2.66579	1.84656	2.60621	2.422	2.35178	2.47888	2.7855	2.8454	3.26556	2.35406	2.17999	2.57161	2.04815	3.15732	2.56081	2.30047	2.55232	2.08732	1.97223	2.65481	2.29849	2.2657	1.93347	2.05337	2.84843	3.28919	2.32154	2.78124	2.73274	2.12524	2.20471	2.22549	2.04136	3.29543	1.9367	1.79438	2.08241	2.53532	2.67235	2.40456
s475	2.55924	2.30861	1.93487	2.67189	2.38317	2.67149	2.32196	2.39978	3.01076	2.75185	1.64988	2.61371	2.54454	2.47485	2.35881	2.49949	3.13185	3.48605	2.06164	1.69546	2.76213	1.97975	2.9281	2.59541	2.38959	2.54204	2.02503	1.87223	2.69603	1.98822	2.53827	2.30005	2.18139	2.59642	3.03247	2.2423	2.47957	2.86059	2.11758	2.31541	2.2889	1.91885	3.18014	1.72665	2.00766	1.99787	2.8566	2.62561	2.5974
s476	1.95654	2.36669	2.11879	2.47887	2.45988	2.33403	2.31846	2.48885	2.8011	2.60421	1.71082	2.63503	2.60727	2.62347	2.4894	2.77726	2.96543	3.20712	2.27797	1.87918	2.63993	1.87666	2.86628	2.49972	2.58422	2.50064	2.34608	2.17858	2.90733	2.26693	2.10303	2.31722	2.44576	2.82485	3.2121	2.57943	2.40419	2.73267	1.91376	2.23674	2.23199	1.75548	2.8189	1.84451	2.00177	2.25662	2.27975	2.44503	2.50034
s477	2.07582	2.11069	2.06491	2.50408	2.31627	2.37856	2.0706	2.05188	2.66676	2.4151	1.70787	2.65308	2.47109	2.15672	2.47137	2.50888	2.76587	3.54889	2.20611	1.91886	2.69711	1.93268	2.64475	2.20242	2.34574	2.31244	2.04202	1.91894	2.72289	2.27982	2.09459	1.95462	2.16872	2.82126	3.10915	2.32024	2.61914	2.83666	2.77371	1.98262	2.22336	1.73095	3.07989	1.79311	2.00797	1.89673	2.7065	2.59591	2.39454
s478	1.98918	2.19648	2.41103	2.17421	2.16822	2.43373	2.30947	2.34179	2.68611	2.77288	1.72038	2.44032	2.43269	2.41377	2.41961	2.62943	2.97588	3.61649	2.24466	2.02012	2.71116	1.93457	3.05468	2.56109	2.47342	2.43897	2.24307	2.08738	2.66934	2.43177	2.31814	1.96982	2.04709	2.6357	2.36626	2.04499	2.51006	2.76101	1.97108	1.74282	1.91741	1.90467	3.26233	1.67617	1.93102	2.12451	2.72003	2.49784	2.17804
s479	2.21633	2.28432	2.09211	2.33333	2.48424	2.50627	2.52871	2.50135	2.19736	2.28789	1.68738	2.69262	2.58396	2.30274	2.5338	2.67387	2.82656	3.3211	2.11362	1.80195	2.57311	1.86574	2.65936	2.44068	2.32987	2.45377	2.17852	2.06189	2.84242	2.19542	2.31779	2.4147	2.2487	2.69913	3.10512	2.16823	2.59915	2.56305	1.90049	2.13711	2.17161	1.82849	2.71553	1.73359	1.87762	2.00413	2.49579	2.76674	2.62348
s48	2.4662	2.27589	1.88318	2.16984	2.47529	2.46376	2.42691	2.25761	2.44406	2.57373	1.87039	2.3154	2.422	2.2404	2.2026	2.45719	2.99336	3.43792	2.27913	2.0167	2.50464	2.00529	3.08504	2.39323	2.22203	2.22422	2.07143	1.80077	2.32394	2.16119	2.66144	2.57901	2.13358	2.62769	3.29174	1.92553	2.70189	2.49358	1.77761	1.67499	2.05667	1.93252	2.99673	1.75976	1.7435	1.8704	2.49732	2.56399	2.25258
s480	2.11552	2.36774	2.28457	2.39765	2.33272	2.4091	2.45584	2.27796	2.50643	2.38392	1.8222	2.65217	2.56461	2.2344	2.26435	2.51829	2.45969	3.15567	2.38266	2.15688	2.49281	1.91402	3.10064	2.41383	2.49864	2.46052	2.28087	1.92434	2.64564	2.20973	2.21517	2.34663	2.07754	2.85638	3.20984	2.39514	2.47074	2.73325	2.16795	2.12602	1.99115	2.03554	3.12782	1.87286	1.9002	2.07947	2.85301	2.34598	2.24456
s481	2.16685	2.25775	2.02653	2.44244	2.29278	2.35501	2.26923	2.3152	2.53754	2.53982	1.67316	2.42797	2.67201	2.21757	2.32462	2.48611	3.06545	3.51496	2.43637	1.89909	2.54647	1.9169	2.0432	2.47258	2.34435	2.42706	2.18015	2.10741	2.5394	2.16238	2.30225	2.41077	2.09301	2.71612	2.48464	2.36443	2.47163	2.53284	2.13181	2.31897	2.18889	1.74627	2.53603	1.65266	1.85794	1.98565	2.73134	2.45569	2.27728
s482	2.30855	2.06694	2.27285	2.22606	2.36788	2.42785	2.34064	2.32617	2.2988	2.10407	1.69389	2.28604	2.80969	2.25805	2.35979	2.49877	3.08727	3.22272	2.34356	1.86892	2.35975	1.83788	2.92633	2.46471	2.44631	2.42918	2.26747	2.06567	2.60004	2.26479	2.426	1.44981	2.17517	2.41425	2.95888	2.2641	2.4822	2.47908	2.05018	1.90354	2.02471	1.7337	2.75155	1.56768	1.80773	2.25232	2.75863	2.44208	2.32063
s483	2.47894	2.71815	2.4172	2.55023	2.89912	3.00892	2.65064	2.42557	2.61707	2.43505	1.98622	2.64921	2.71952	2.31639	2.48019	2.79268	3.30867	3.85557	2.49034	1.96776	2.71334	1.97039	3.06546	3.16763	2.71184	2.79012	2.32324	2.1511	3.03658	2.46699	2.47082	2.22198	2.02707	2.89944	3.47927	2.5086	2.88495	2.81083	2.08602	2.40786	2.04428	1.85449	3.59337	1.85944	1.8909	2.14994	2.89348	2.6324	2.38149
s484	2.14966	2.27724	2.09911	2.57701	2.49299	2.64534	2.43875	2.29483	2.51893	2.51067	1.6947	2.49789	2.83132	2.41048	2.34409	2.5301	2.34977	2.85269	2.24144	1.95133	2.5764	1.71106	2.83731	2.44762	2.4662	2.57027	2.26317	1.93205	2.63022	2.31486	2.34909	1.85568	2.29489	2.58786	3.21222	2.33878	2.68594	2.51239	2.54298	2.48618	2.24126	1.59581	2.89848	1.42709	1.87322	1.95023	2.62996	2.64653	2.28751
s485	2.11461	2.20643	2.39042	2.72842	2.45098	2.33956	2.42985	2.21022	2.65755	2.5498	1.80233	2.76832	2.65386	2.42132	2.49164	2.56613	2.36357	2.84484	2.34731	1.81288	2.57798	1.54283	2.82326	2.53741	2.44543	2.5748	2.19876	2.20155	2.80773	2.33102	2.59274	2.37207	2.12953	2.90541	3.2341	2.48071	2.57351	2.74564	2.09052	2.06789	2.35995	1.83224	3.24969	1.74132	2.0013	1.94298	2.89862	2.93741	2.52195
s486	1.99299	2.33021	2.32059	2.51296	2.53888	2.37745	2.3713	2.28428	2.5243	2.41883	1.89367	2.75876	2.83495	2.49892	2.50539	2.75284	2.75844	3.34918	2.30952	2.1853	2.78866	1.99539	2.8375	2.44766	2.33026	2.42569	2.20407	2.13058	2.74404	2.42349	2.57335	2.08297	2.32853	3.0927	3.0062	2.35317	2.66966	2.69651	2.30424	2.21059	2.18488	1.91575	3.12845	1.76785	1.91149	2.12807	2.51943	2.71787	2.2955
s487	2.64233	1.86209	2.30579	2.89972	2.65572	2.4308	2.40094	2.3231	2.7562	2.84024	1.55696	2.55968	2.20768	2.88132	2.64216	2.5765	3.22922	3.6677	2.13653	1.72729	2.71271	1.78139	2.9299	2.57387	2.31741	2.54695	1.95856	1.83754	2.27653	2.03415	2.47997	1.93679	1.98433	2.61893	3.09268	2.48036	2.71067	2.73516	1.43599	2.40415	2.21529	1.63478	3.29992	1.65194	1.68476	1.85452	2.93175	2.67342	2.3844
s488	2.16838	2.24198	1.98004	2.31994	2.4202	2.60745	2.63933	2.39362	2.72197	2.66329	1.84663	2.67466	2.49927	2.29228	2.33505	2.73754	3.10462	3.02743	2.45737	2.08545	2.32051	1.99436	3.00045	2.44217	2.29107	2.29278	2.33348	2.15137	2.56519	2.38267	2.74929	2.39351	2.08282	2.90674	3.15518	2.25765	2.66298	2.6734	2.12661	2.11069	2.06245	2.15349	2.98778	1.76354	1.90265	2.18854	2.28489	2.50793	2.34548
s489	3.00504	2.4947	2.40637	2.52274	3.51062	2.78996	2.62131	2.70362	3.0693	2.84648	1.76637	2.17851	2.37868	2.4803	2.4628	2.88954	3.09196	3.69314	2.32583	2.00982	2.53252	1.94714	3.08693	2.7522	2.17397	2.31184	1.74188	1.9837	2.20207	2.34007	2.68374	2.46605	2.47025	2.83847	3.25133	2.24874	2.61631	2.68703	2.20422	2.56452	1.93959	2.02781	3.24979	1.78384	1.92451	1.86181	3.05902	2.53186	2.50948
s490	2.31879	2.08863	2.13212	2.51491	2.28501	2.63984	2.33981	2.58986	2.70356	2.98009	1.71161	2.49847	2.42448	2.21717	2.38301	2.49773	2.84905	3.3469	2.22133	1.8975	2.91819	1.94209	3.23589	2.52925	2.4055	2.56916	2.20143	2.14221	2.5979	2.1545	2.71504	2.41804	2.32106	2.81685	3.45846	2.38355	2.8189	2.71847	2.50598	2.70558	2.34529	2.04215	3.10808	1.77965	1.89666	2.04053	2.59929	2.51515	2.41918
s491	2.09814	2.20313	2.29206	2.32469	2.11694	2.5151	2.40302	2.51222	2.65312	2.91025	1.75761	2.34507	2.71147	2.28935	2.27239	2.50672	3.05349	3.45229	2.43583	2.18626	2.80547	1.89039	2.91276	2.45607	2.31015	2.4125	2.2713	1.96078	2.58366	2.43519	2.38578	2.28205	2.30367	2.85241	3.03838	2.15814	2.85387	2.57663	2.1426	2.16242	2.05005	1.79308	3.13784	1.86525	1.78653	2.19294	2.2621	2.42163	2.23968
s492	2.04238	2.53142	2.45149	2.38223	2.29625	2.8871	2.67409	2.34361	2.62221	2.02831	2.05874	2.49727	3.06051	2.75454	2.53342	2.62991	2.77701	3.31672	2.46581	2.44215	2.72796	2.08623	2.85529	2.49078	2.64724	2.33376	2.56188	2.28519	2.71454	2.69728	2.50383	2.16969	2.00351	2.60678	2.96392	2.03446	2.77136	3.22705	2.13112	2.33863	2.36942	2.25144	3.3914	1.77017	1.92462	2.21096	2.71513	2.27623	2.50614
s493	2.19092	2.16662	2.08707	2.35797	2.6677	2.53901	2.37937	2.4351	2.95775	2.76557	1.87317	2.41712	2.71839	2.2937	2.32769	2.47103	3.02682	3.41215	2.18171	1.89181	2.65284	2.01395	3.05221	2.77108	2.51632	2.39803	2.07785	1.85812	2.341	2.12016	2.38381	2.73972	2.15248	2.73866	2.77286	2.22097	2.63772	2.70567	1.97465	2.55384	2.26822	1.82825	2.91322	1.86465	1.91794	2.05909	2.43599	2.40392	2.49186
s494	2.03828	2.25536	2.39278	2.59592	2.24482	2.27553	2.1916	2.27294	2.85836	2.44504	1.92639	2.48315	2.63717	2.42507	2.40328	2.40273	3.28582	3.15289	2.45435	2.04014	2.84336	1.97449	3.13832	2.45834	2.4453	2.37452	1.94107	2.19276	2.71331	2.2724	2.40977	2.72016	2.19515	2.96439	3.10458	2.55773	2.68689	2.97189	2.07292	2.21181	1.96082	1.7938	3.35808	1.72665	1.91058	2.0314	2.64086	2.60023	2.16873
s495	2.17734	2.43346	2.11889	2.72276	2.63219	2.60599	2.72157	2.58344	3.27674	3.09982	1.68731	2.50747	2.6083	2.68872	2.58905	2.825	3.33841	3.68733	2.59427	2.07126	2.75868	1.92235	3.2055	2.45739	2.87341	2.5721	2.21768	2.04733	2.85985	2.29514	2.47103	1.88466	2.52066	2.78129	3.4974	3.02965	2.78302	3.14564	1.76455	2.00165	2.05581	1.73845	3.20332	1.79309	1.96285	2.24897	2.28733	2.60463	2.47781
s496	2.45198	2.35278	2.01605	2.70472	2.31051	2.49779	2.39029	2.14464	2.57749	2.68574	2.04536	2.47661	2.52878	2.38533	2.28259	2.50395	3.42366	2.84779	2.49865	2.24243	2.80246	2.06389	2.96527	2.6836	2.52377	2.63267	2.20116	2.18196	2.55722	2.48769	2.64411	2.13706	2.59673	2.89105	3.16932	2.4732	2.93632	2.66224	2.25524	2.20094	2.40093	2.13834	2.89067	1.91622	1.79185	2.24151	2.30674	2.35764	2.52019
s497	2.27797	2.34492	2.02385	2.48509	2.23614	2.21481	2.27893	2.18965	2.75824	2.74062	1.63825	2.46609	2.54039	2.18738	2.18282	2.38881	2.76643	3.54213	2.23998	1.95063	2.56665	1.9798	3.1247	2.503	2.42204	2.47521	2.1468	1.83203	2.71345	2.08794	2.319	2.32295	2.24961	2.93677	3.28052	2.21685	2.59699	2.68211	1.92166	1.9032	2.04767	1.80202	2.95238	1.63837	1.70163	2.02262	2.53018	2.30992	2.45564
s498	2.16222	2.28249	1.8359	2.53348	2.4053	2.50589	2.29639	2.59235	2.81659	2.19684	1.69821	2.35863	2.32041	2.49323	2.32118	2.61735	2.82547	3.38637	2.25831	1.92872	2.46573	1.91773	2.58264	2.37106	2.1864	2.25152	1.96448	1.68871	2.33701	2.22808	2.27085	2.2866	2.21075	2.33955	2.4221	2.14242	2.53497	2.56666	1.72427	2.17575	1.8513	1.68294	2.99154	1.73522	1.74242	1.9357	2.49043	2.64093	2.36429
s499	2.36995	2.36152	2.22622	2.33546	2.47445	2.45767	2.26106	2.41427	2.57949	2.6279	1.80039	2.68579	2.15693	2.46532	2.44981	2.57672	3.01107	3.39076	2.49578	2.32007	2.76495	2.01673	3.03493	2.55579	2.41247	2.37697	2.16873	2.12382	2.66107	2.3637	2.23642	2.08385	2.64105	2.74799	2.93727	2.29259	2.82061	2.7102	1.89644	2.15397	2.21632	1.96156	2.91791	1.80495	2.00344	1.95646	2.88018	2.68165	2.28649
s5	2.11015	2.55597	2.05756	2.23725	2.36371	2.78755	2.60866	2.37115	2.49931	2.55309	1.53906	2.62235	3.00285	2.38622	2.43392	2.47344	2.69518	2.92856	2.1037	1.5239	2.87533	2.13279	3.10133	2.76843	1.96564	2.16141	1.73801	1.88403	2.31843	1.98754	2.84284	1.9485	2.05848	2.73547	2.60519	2.07813	2.2643	2.60229	2.44959	2.24569	1.83682	1.74888	2.91102	1.90246	1.92469	1.96514	2.81779	2.78968	2.41868
s500	2.63066	2.00355	2.1458	2.2447	2.72811	2.80025	2.75188	2.38236	3.21822	2.77507	1.76215	2.29205	2.43635	2.41985	2.4428	2.80469	3.22334	3.84542	2.35345	1.94661	2.9712	1.9247	3.35185	2.59247	2.15526	2.4042	2.05215	1.95797	2.55085	2.25029	3.30859	1.56719	2.28942	2.89972	3.35694	2.13152	2.72805	2.69567	2.21991	1.70769	2.02885	1.62779	3.51973	1.62875	1.69447	1.49873	2.60653	2.79999	2.42747
s501	2.17834	1.97494	2.13131	2.50401	2.44831	2.73035	2.18857	2.28076	2.36398	2.54106	1.88999	2.59428	2.44682	2.55309	2.4466	2.64984	3.25433	3.37271	2.19647	1.95997	2.14275	1.90701	3.11988	2.3756	2.22831	2.33131	2.35218	2.06547	2.27053	2.32005	2.32532	2.17328	2.15201	2.3857	2.61797	2.16597	2.33389	2.57655	2.0022	2.36392	2.02022	1.77626	3.01473	1.60334	1.89639	2.09799	2.73733	2.70299	2.42435
s502	2.25273	1.9659	2.10762	2.26749	2.55489	2.62067	2.51427	2.38141	2.96882	3.19818	1.89147	2.30791	2.33372	2.26173	2.30557	2.44929	3.19624	3.28834	2.20896	2.00861	2.75107	1.76722	2.16657	2.52955	2.23039	2.49076	1.98503	2.15478	2.74885	2.36055	2.26212	1.94455	2.34058	2.78656	2.87947	2.19258	2.91004	2.58489	1.83817	2.39351	2.27243	1.78121	3.25481	1.81488	1.84834	2.02158	2.5923	2.42871	2.50988
s503	2.10689	2.45107	2.49254	2.37657	2.347	2.5986	2.56566	2.45782	2.82229	2.50567	1.97618	2.69273	2.68857	2.61483	2.38202	2.6126	2.7853	3.17547	2.41843	2.01866	2.7408	2.0102	2.74649	2.49399	2.50202	2.44093	2.20653	2.33364	3.04018	2.37063	2.25078	2.03261	2.28667	2.85797	3.38002	2.51248	2.78919	3.00551	2.00935	2.18313	2.13361	1.91746	3.44454	1.83514	2.14015	2.02348	2.55531	2.65576	2.41705
s504	2.13748	2.68664	2.40004	2.47463	2.52384	2.60375	2.81145	2.6425	3.15178	2.93128	1.69553	2.54171	2.48942	2.44336	2.34215	2.80251	2.45975	3.09191	2.47871	2.06508	2.72203	1.89301	3.04415	2.57176	2.42895	2.47832	2.18375	2.1361	2.82305	2.3813	2.43709	2.43305	2.49411	2.83516	3.22509	2.17476	2.74214	2.71046	1.82367	2.17933	2.29047	1.87994	3.45218	1.70081	1.95198	2.26607	2.72389	3.1201	2.69722
s505	2.23069	2.14179	2.34817	2.51995	2.14655	2.59418	2.43373	2.28318	2.80056	2.88233	1.82843	2.55855	2.36726	2.42632	2.39145	2.6218	3.40103	3.41257	2.2389	1.97197	2.45675	2.00528	3.13518	2.63563	2.44375	2.51453	2.14354	2.18216	2.54366	2.45273	2.52804	2.32898	2.39138	2.63357	3.24773	2.39913	2.90523	2.52265	1.93314	2.02583	2.27998	1.85206	3.13627	1.62043	1.92824	1.93524	2.7083	2.49338	2.45817
s506	2.32669	2.02613	2.34171	2.62003	2.49545	2.73624	2.72686	2.51977	2.6029	2.29817	1.60811	2.48586	2.52664	2.38027	2.43939	2.65434	3.25797	3.5394	2.35545	1.91164	2.86838	1.85545	3.28314	2.59065	2.36935	2.84131	2.09136	1.84137	2.55257	2.52781	2.36551	2.09618	2.31623	2.87508	3.19127	2.76682	2.90877	2.92744	1.95297	2.51091	2.14575	1.72359	3.13452	1.66416	1.8353	2.0887	2.5976	2.76817	2.40139
s507	2.26333	2.39547	2.24185	2.47338	2.49047	2.5633	2.25289	2.40558	3.02641	2.71194	1.80682	2.55938	2.85698	2.3882	2.44876	2.58947	2.91216	3.5731	2.57295	2.44695	2.7582	2.13185	3.00403	2.44865	2.55752	2.60014	2.42011	2.26511	2.69842	2.41349	2.31867	2.3674	2.63088	3.22479	3.87423	2.39973	2.80338	2.88388	2.03673	2.28146	2.34968	2.0329	3.48653	1.87271	1.91421	2.29483	2.66381	2.90433	2.42773
s508	2.32149	2.41413	2.11142	2.3987	2.32208	2.75389	2.32415	2.4229	2.91966	2.80157	1.89371	2.52459	2.69677	2.36963	2.4835	2.68507	3.60183	3.32053	2.48282	2.00003	2.90912	1.98806	2.83382	2.48451	2.42639	2.42554	2.19524	2.1872	2.58849	2.36191	2.38208	2.52554	2.23541	2.66023	2.95579	2.12542	2.70138	2.91347	1.83169	2.24768	2.26591	2.00468	3.085	1.79509	1.91364	2.24634	2.65804	2.55708	2.42825
s509	2.29769	2.55807	2.3836	2.5032	2.57549	2.31489	2.36192	2.39215	2.92056	2.39967	1.89676	2.56061	2.57376	2.3017	2.48739	2.62434	2.55857	3.02696	2.57052	2.05724	2.53702	2.03943	3.01076	2.50713	2.61741	2.40648	2.27636	2.12492	2.7576	2.33561	2.27096	1.90244	2.31352	2.9132	2.94776	2.20972	2.48216	2.88313	1.81258	2.18968	2.11181	2.05439	3.24247	1.80641	1.92244	2.14516	2.84537	2.46318	2.26898
s510	2.19552	2.29151	2.0081	2.44352	2.14563	2.40982	2.43238	2.50225	2.52484	2.19169	1.7103	2.41683	2.26627	2.45608	2.21671	2.5013	2.96138	3.27241	2.38384	2.06849	2.55614	1.85579	2.93505	2.37348	2.26815	2.29816	2.29154	1.97519	2.54022	2.39666	2.28306	2.20851	2.34044	2.71766	3.49009	2.16117	2.58708	2.55207	2.54627	2.08749	2.26817	1.94989	2.57716	1.96716	1.85656	2.28584	2.60399	2.5872	2.66626
s511	2.35969	2.62606	2.28719	2.22386	2.14165	2.7414	2.02015	2.24393	2.4687	2.58597	1.92034	2.62426	2.40591	2.68544	2.38492	2.4466	2.88873	3.04595	2.56627	2.1392	2.77294	2.16766	2.82326	2.60395	2.32566	2.35144	2.11751	2.02334	2.51918	2.32667	2.66153	2.60993	2.30435	2.77863	3.42304	2.50661	2.90707	3.03894	2.00629	2.49081	2.18213	2.05683	3.3136	1.98924	2.02631	2.00566	2.53234	2.92806	2.44247
s512	2.46805	2.19453	1.88998	2.2097	2.44941	2.79806	2.67501	2.69592	2.45635	2.65534	1.56144	2.82114	2.77379	2.04149	2.26603	2.44845	2.74898	3.69154	2.2075	1.8489	2.47696	1.80816	3.04498	2.78014	2.36146	2.23048	1.99283	1.63231	1.99316	2.09688	2.37752	2.51747	1.56912	2.73429	3.0461	2.00987	2.98273	2.78801	2.47959	1.92281	1.98699	1.51884	3.12185	1.42867	1.68455	1.74379	2.81527	2.70376	2.80072
s513	2.58897	2.47244	2.45948	2.64811	2.34166	2.39326	2.05257	2.19491	2.54858	2.4349	1.85321	2.58462	2.40893	2.55355	2.4924	2.65377	2.62908	3.07218	2.54074	2.27832	2.40106	1.821	2.91487	2.71873	2.69099	2.67094	2.46743	2.35772	2.96213	2.51849	2.57806	1.64824	2.70482	2.9076	3.37837	2.59171	2.48078	2.81119	2.08819	2.03764	2.16666	1.92046	3.00731	1.65464	2.13133	1.97668	2.6658	2.31936	2.43476
s514	2.37696	2.48322	2.17857	2.82425	2.54101	2.5504	2.76387	2.58928	3.07813	2.55806	1.89063	2.39615	2.76968	2.82209	2.65288	2.81008	3.60188	3.75056	2.59749	2.33278	3.14305	1.997	3.09825	2.66226	2.41665	2.71789	2.26081	2.27383	2.62384	2.3869	2.60893	3.32463	2.47035	3.03401	3.52427	2.38859	2.9442	2.73728	2.03554	2.15113	2.36933	2.15042	3.66227	2.03822	2.05198	2.16344	2.89415	2.64158	2.63307
s515	2.43055	2.16454	2.35083	2.44887	2.76629	2.60156	2.35692	2.36078	2.42085	2.03719	1.90149	2.49131	2.3382	2.27103	2.543	2.58538	2.98198	3.60842	2.35733	2.09548	2.67446	1.93843	3.26156	2.63132	2.32404	2.50268	2.2753	2.12609	2.84815	2.23297	2.46604	2.7347	2.35795	2.80823	3.59571	2.17957	2.72325	2.81488	1.90895	2.00805	2.29353	1.75983	3.33867	1.72643	1.97493	1.9977	2.84342	2.06879	2.22936
s516	2.33566	2.39578	1.62119	2.64431	2.13597	2.71675	2.34251	2.34006	2.56882	2.3727	1.79545	2.72386	2.67796	2.28978	2.36821	2.55159	3.01305	3.21277	2.29187	2.13124	2.65087	1.90584	3.07751	2.40891	2.50907	2.4741	2.01605	1.75583	2.26241	2.33279	2.39797	1.75709	2.39718	2.96395	3.16057	2.48482	2.5252	2.879	2.42809	2.54254	2.27449	2.01799	2.93483	1.75266	1.99109	2.06108	2.86186	2.58668	2.77185
s517	2.3722	2.43373	2.26471	2.05878	2.40995	2.57542	2.42558	2.26298	2.68902	2.61169	1.6508	2.6894	2.71337	2.34959	2.35738	2.5604	3.42658	3.93021	2.31791	1.92177	2.68863	1.81381	2.8932	2.7748	2.13233	2.1726	2.0814	1.80989	2.58714	2.299	2.5653	1.61655	1.88247	2.52093	3.28734	2.15146	2.53446	2.64858	1.95351	2.351	1.86456	1.91977	3.10463	1.64839	1.80645	1.75463	2.75513	2.66774	2.43559
s518	2.40119	2.44199	2.35068	2.40066	2.38803	2.48637	2.52411	2.5899	2.90676	2.33481	1.78229	2.74612	2.70803	2.67227	2.55108	2.85101	3.00757	3.45393	2.38	2.08278	2.71128	1.97381	2.6462	2.70522	2.65676	2.67889	2.4521	2.11558	2.91797	2.48939	2.25744	2.19669	2.21358	3.28072	3.37624	2.74927	2.76657	2.65082	2.16617	2.83223	2.43537	1.71225	2.91728	1.7456	2.00864	2.26295	2.52199	2.50041	2.58775
s519	2.08013	2.10325	2.27907	2.44765	2.38806	2.3182	2.42516	2.44224	2.74957	2.3635	1.80325	2.41445	2.45174	2.28211	2.1593	2.45414	2.77285	3.42139	2.3417	2.14414	2.47253	1.8371	2.55614	2.47538	2.36007	2.33628	2.21628	2.05028	2.64604	2.31001	2.23085	2.501	2.05918	2.64926	2.80812	2.28111	2.38205	2.53081	1.95765	2.09595	2.09176	1.85317	2.7434	1.52637	1.87283	2.08341	2.68955	2.47406	2.28085
s520	2.42915	2.37245	2.16158	2.53344	2.48567	2.61334	2.37554	2.49565	3.20111	2.34276	1.76728	2.76444	2.5662	2.30836	2.5178	2.59534	3.18846	3.22439	2.37993	2.14916	2.60357	1.79637	3.05133	2.75243	2.60117	2.50709	2.22654	2.18122	2.65535	2.41565	2.59973	2.25075	2.08126	2.94119	3.04765	2.49196	2.82956	2.54113	2.11568	2.45794	2.28802	2.0865	3.33365	1.50294	1.89991	2.29797	3.14452	2.6938	2.51861
s521	2.61624	2.49563	2.39537	2.33291	2.58705	2.66928	2.71224	2.62715	2.94689	2.96387	1.97573	2.44533	2.96813	2.66477	2.6711	2.78014	2.76655	3.31748	2.64217	2.17148	2.80989	2.10686	3.48907	2.90645	2.57284	2.54136	2.35511	2.14843	2.6931	2.62952	2.74309	1.95346	2.42577	2.93722	3.40117	2.50487	3.04392	3.19522	2.29068	2.04587	2.19391	2.23707	3.10557	1.98751	2.10542	2.32107	2.98974	2.48499	2.47334
s522	2.17767	2.17835	2.47232	2.32186	2.52562	2.29649	2.3146	2.37672	2.68293	2.48946	1.87171	2.44837	2.61614	2.3275	2.45674	2.6667	2.62071	2.86117	2.29935	2.17029	2.44939	1.89127	2.89937	2.44629	2.50101	2.49679	2.3864	2.37951	2.94536	2.34241	2.24526	1.88039	2.5	2.63269	3.39394	2.40583	2.71916	2.79817	2.08996	2.29742	2.10341	1.67875	3.11026	1.8985	2.1218	1.88027	2.79448	2.44487	2.34484
s523	2.18594	2.23723	2.3825	2.53753	2.1972	2.43264	2.70802	2.37055	2.45544	2.52064	1.88104	2.48081	2.35997	2.39108	2.38258	2.67566	3.21055	3.58252	2.34192	2.41761	2.55719	2.00981	2.7311	2.51795	2.38439	2.36069	2.37391	2.33556	2.81319	2.22651	2.60164	2.00166	2.57488	2.64153	3.06955	2.47298	2.78031	2.66964	2.02114	1.86847	2.12509	1.90956	2.92919	1.80472	1.96383	2.28083	2.48352	2.5155	2.26491
s524	2.35217	2.14291	1.85831	2.57857	2.37048	2.54048	2.39317	2.68463	2.80112	3.03527	1.66119	2.54704	2.74259	2.66798	2.46914	2.4614	2.97466	3.66192	2.3805	1.79136	2.34114	1.84989	2.50141	2.65893	2.6012	2.53896	2.18	1.97416	2.16669	2.07673	2.55091	2.10695	2.08663	2.84196	3.05113	2.77574	2.425	2.91977	2.0587	2.29588	2.41807	1.67286	3.00794	1.71616	1.70849	2.07469	2.63595	2.45732	2.56255
s525	2.282	2.46562	2.36352	2.4746	2.50872	2.74176	2.84297	2.52454	2.79925	2.7651	1.79215	2.60591	2.79183	2.47784	2.51661	2.53887	3.0906	3.28188	2.38803	1.95398	2.76203	1.94014	3.44239	2.56817	2.49392	2.72706	2.24653	2.29507	2.57437	2.40702	2.43739	2.08845	2.17192	2.90503	3.45913	2.62914	2.62124	2.89507	2.3531	2.4158	2.50655	2.04482	3.46803	1.61514	1.84575	2.04448	2.79281	2.6045	2.58967
s526	2.17229	2.19818	1.93267	2.34147	2.26243	2.50807	2.44383	2.6274	2.31445	2.12652	1.55117	2.68792	2.59916	2.43277	2.38748	2.75807	3.38439	3.58235	2.36186	1.95223	2.4784	1.68217	2.85535	2.46966	2.51814	2.49169	2.40661	1.72646	2.10779	2.65091	2.20251	2.24412	2.28603	2.89883	2.72904	2.42	2.78209	2.7701	1.91063	2.35497	1.93799	1.81585	3.16697	1.64535	1.46717	2.25193	2.88246	2.53918	2.27214
s527	2.26844	2.43508	1.98381	2.43646	2.40745	2.66229	2.50236	2.13776	2.8405	2.5498	1.63232	2.50626	2.45567	2.4419	2.57425	2.61135	2.78866	2.77543	2.40206	1.98291	2.82663	1.97424	3.04331	2.6631	2.40323	2.49027	1.93886	1.76224	2.64802	2.2545	2.56799	1.99701	2.59403	3.10155	3.36393	2.64787	2.79896	3.03693	2.52125	2.2516	2.00155	1.73981	2.89975	1.73922	1.88371	1.9299	2.25035	2.45447	2.55947
s528	2.30169	2.26669	2.47914	2.48628	2.56578	2.54193	2.25759	2.39495	2.26125	2.18015	1.66952	2.52223	2.44457	2.33415	2.52734	2.60648	2.84356	3.34819	2.31229	2.12733	2.72014	1.87456	2.97555	2.48886	2.33455	2.48593	2.15809	2.04809	2.68168	2.15306	2.43693	1.93297	2.65091	2.7672	3.39288	2.4438	2.75196	2.85428	2.01053	2.13097	2.38211	1.95718	3.15319	1.77138	1.83185	2.1462	2.44411	2.42488	2.36798
s529	2.33623	2.42981	2.38395	2.92941	2.44442	2.7344	2.76933	2.53128	2.73192	2.61964	1.9364	2.6738	2.87595	2.71469	2.58252	2.97012	2.74151	3.31352	2.42375	2.30245	2.89501	2.0597	3.04503	2.82714	2.45106	2.67788	2.38178	2.26172	2.89217	2.4234	2.67773	2.39727	2.58127	2.80557	3.11714	2.30734	2.66566	2.62349	2.28882	2.11869	2.43614	1.78319	3.23936	1.7224	1.94002	2.09337	2.93749	2.32406	2.66728
s53	2.24639	2.45288	2.30711	2.53996	2.39704	2.52769	2.7122	2.45975	2.90232	2.74159	1.7697	2.65238	2.73713	2.48064	2.47524	2.70353	3.28689	3.63797	2.3898	2.16128	2.84354	2.03385	3.02273	2.45382	2.56812	2.60744	2.27231	2.08447	2.76419	2.47885	2.27103	2.39676	2.18205	2.90655	3.31116	2.27267	2.82473	2.86092	2.31683	2.22124	2.282	1.74202	3.16993	1.84984	1.9927	2.02295	2.52642	2.43178	2.44995
s530	2.36551	2.3188	1.99237	2.58606	2.59892	2.847	2.452	2.37098	2.51602	2.32904	2.03597	2.6252	2.89622	2.20023	2.45795	2.60201	3.50919	3.64235	2.42253	1.98047	2.98805	2.26505	3.23009	2.80165	2.30101	2.53296	2.22573	1.78569	2.35178	2.44669	2.59931	2.35893	2.23906	2.97829	3.13312	2.19774	2.91552	2.8394	2.12941	2.48308	2.3503	1.94765	3.5232	1.9889	1.8203	2.13536	2.53806	2.91686	2.59778
s531	2.20197	2.30102	2.18908	2.40751	2.38676	2.38444	2.38637	2.04405	2.51764	2.2525	1.84374	2.54651	2.64839	2.3554	2.23342	2.50252	2.43149	3.18757	2.25553	1.88704	2.41936	1.98443	2.64352	2.46873	2.35868	2.44061	2.01856	2.00541	2.5636	2.22157	2.17764	1.6515	2.55474	2.70028	2.81533	2.40301	2.45913	2.69024	1.90278	2.07466	2.24063	1.86976	2.93138	1.74132	1.9552	1.81958	2.74698	2.43399	2.27825
s532	2.09634	2.05901	2.29919	2.13891	2.14059	2.39659	2.31075	2.19028	2.30028	2.3253	1.92558	2.23228	2.53147	2.24222	2.33894	2.34152	2.85721	3.04924	2.32622	2.09617	2.43471	1.96581	2.61438	2.41421	2.36553	2.23637	2.27444	2.052	2.57011	2.38906	2.30627	1.30828	2.29706	2.53258	3.07479	2.08838	2.58814	2.65581	1.76515	1.9783	2.18676	1.86534	3.11091	1.82816	1.77891	2.09006	2.45757	2.67357	2.25006
s533	2.15438	2.00364	1.63859	2.43031	1.966	2.36017	2.30879	2.31173	2.42213	2.18686	1.74829	2.51859	2.55057	2.38078	2.36469	2.61375	2.56991	3.10375	2.17202	1.96679	2.63362	1.99963	2.80542	2.32639	2.36906	2.14437	2.36869	2.09111	2.85107	2.35368	2.21065	2.3482	1.91901	2.51094	3.01095	2.34298	2.67361	2.52449	1.8548	2.11495	2.05005	2.01312	2.974	1.73667	1.93501	2.03403	2.42458	2.39174	2.20737
s534	2.21446	1.86855	1.87963	2.2647	2.36065	2.39034	2.32665	2.22368	2.65019	2.69322	1.47532	2.51651	2.36992	2.42638	2.17639	2.30683	3.01532	3.3599	1.86707	1.60102	2.42388	1.78404	2.99682	2.36744	2.02544	2.11553	1.83077	1.88945	2.40775	1.9333	2.25942	1.97007	1.75162	2.63573	3.26347	2.25776	2.38791	2.3343	1.89573	2.40554	1.95456	1.5791	3.08992	1.50489	1.78881	1.83406	2.57147	2.61461	2.33331
s535	2.33546	2.54304	1.98539	2.40091	2.52304	2.74655	2.6277	2.62223	2.83554	2.48744	1.61218	2.33581	2.58583	2.47572	2.58752	2.68172	2.77169	3.27474	2.61141	2.05723	2.89454	2.1948	3.33991	2.46118	2.55486	2.70638	2.23091	2.00594	2.44977	2.44021	2.60157	1.86691	2.16055	3.03285	3.21051	2.6168	2.593	2.89076	2.48311	2.393	2.18501	1.91184	3.26661	1.92402	1.82695	1.94259	3.01159	2.68861	2.41222
s536	2.33986	2.49086	2.30408	2.31892	2.51056	2.599	2.47753	2.73504	2.66324	2.45252	1.70058	2.66533	2.50127	2.4419	2.64392	2.5829	2.47237	3.22368	2.17179	1.86849	2.81777	2.10973	2.84068	2.58591	2.3907	2.60488	2.28825	2.14559	2.49777	2.35889	2.64847	2.42125	2.42747	2.95621	3.58027	2.3553	2.85211	2.7331	1.95592	2.15935	2.34479	1.88528	2.99499	1.85158	1.82488	2.43278	2.62595	2.7002	2.53602
s537	2.32663	2.39411	2.02636	2.27263	2.34711	2.45879	2.3212	2.29567	2.3658	2.72565	1.84085	2.42405	2.19575	2.32132	2.25056	2.44869	2.83607	3.13525	2.19179	1.69415	2.43128	1.77337	3.01438	2.39293	2.26044	2.19433	1.81753	1.75263	2.04129	2.25363	2.46374	2.42543	2.40218	2.76759	3.21287	2.1586	2.5766	2.61775	1.88159	2.33635	2.19065	1.77195	3.00157	1.84537	1.65701	1.78624	2.48045	2.60675	2.43669
s538	2.38067	2.11588	2.05685	2.65976	2.21654	2.58315	2.49656	2.2476	2.47973	2.13027	1.57036	2.72271	2.41111	2.48029	2.44041	2.55165	2.94487	3.33088	2.38421	1.76703	2.84667	1.79861	3.09575	2.61986	2.62305	2.57422	2.13708	1.96585	2.86598	1.89879	2.34557	2.44661	2.58355	2.91231	2.80628	2.40207	2.86934	2.82265	1.73907	2.30151	2.15767	1.84584	3.31484	1.70078	1.79791	1.82765	3.09531	2.34797	2.46774
s539	2.04227	2.25742	2.22938	2.35839	2.23881	2.21149	2.14571	2.1957	2.41019	2.77834	2.027	2.51379	2.50417	2.31939	2.16215	2.25635	2.88342	2.9984	2.39802	2.10952	2.71033	2.0779	2.77167	2.36155	2.3516	2.39515	2.32804	2.08076	2.27015	2.17558	2.21441	2.18552	2.292	2.50049	3.30965	2.38445	2.64432	2.74476	1.94924	2.21962	2.20465	1.7783	2.85569	1.83661	1.91709	1.8829	2.27888	2.3834	2.25761
s54	2.188	2.37993	2.12439	2.68002	2.43638	2.45418	2.23628	2.41509	2.74055	3.0705	1.84673	2.31532	2.44062	2.27847	2.41972	2.5313	2.77425	3.17807	2.50685	2.28689	2.60851	1.89259	2.93795	2.52007	2.39577	2.46296	2.16197	1.90802	2.59574	2.38846	2.15943	1.87616	1.99259	3.02488	3.28736	2.71383	2.6167	3.2028	1.6928	2.05581	2.16533	1.85936	3.17672	1.71681	1.69353	2.00358	2.71856	2.29332	2.33222
s540	2.22676	2.36887	2.33063	2.28211	2.13774	2.43817	2.62302	2.43037	2.58961	2.43209	1.56682	2.66776	2.58463	2.32268	2.40637	2.71771	2.67132	2.8288	2.22015	2.00425	2.4937	1.67744	2.42564	2.43508	2.41798	2.37969	2.04394	1.85851	2.59924	2.19738	2.20724	2.77841	2.18105	2.62055	2.95616	2.53606	2.53177	2.54507	1.70707	1.71288	2.30417	1.81665	2.90694	1.55763	1.77496	2.10488	2.39433	2.31474	2.51901
s541	2.05043	2.10139	2.11651	2.24001	2.24015	2.19345	2.29735	2.23608	2.3623	2.37004	1.95475	2.42822	2.6489	2.17077	2.13127	2.38386	2.74042	2.90498	2.17747	1.92716	2.05351	1.98767	2.11682	2.27691	2.15558	2.191	2.08635	2.00449	2.68063	2.07715	2.18261	2.14449	2.53738	2.02016	2.35975	2.34193	2.02671	2.04665	2.10382	1.92025	2.11541	1.85897	2.24132	1.79886	2.04473	1.97021	2.69024	2.19779	2.13539
s542	2.12376	2.00011	2.44217	2.68371	2.19666	2.51654	2.38835	2.30757	2.67927	2.13276	1.96632	2.56396	2.50601	2.38599	2.48433	2.73333	2.75356	3.11403	2.43387	2.27782	2.55767	1.77795	3.33023	2.76225	2.49	2.47666	2.5317	2.27805	2.68208	2.40248	2.41784	2.18719	2.52798	2.90303	3.04031	2.53604	2.65097	2.71782	2.2926	2.05557	2.32609	1.99027	3.15977	1.75685	2.02424	2.15918	2.68596	2.50159	2.41401
s543	2.39305	2.25383	2.23036	2.48404	2.56566	2.43522	2.36059	2.55591	2.9931	2.41744	1.70158	2.40361	2.73207	2.48721	2.50579	2.67611	3.05615	3.53201	2.06873	1.97874	2.52661	1.66563	2.82605	2.65771	2.26449	2.641	2.25919	2.24782	2.69938	2.34877	2.3969	2.26629	1.87834	2.49061	3.29316	2.35845	2.84223	2.65243	2.02173	2.4595	2.04574	1.82236	3.43024	1.55912	1.87891	2.08045	2.78896	2.41166	2.27495
s544	2.17847	2.28371	2.43818	2.72982	2.28206	2.51324	2.56953	2.28371	2.63621	2.74436	1.74762	2.33974	2.99939	2.44941	2.1576	2.537	3.33646	3.08507	2.209	1.92314	2.6656	1.92002	2.52196	2.52885	2.35468	2.53941	2.09112	2.04532	2.71651	2.21992	2.52186	2.46184	2.59747	2.81132	2.82842	2.04091	2.94651	2.66447	2.66186	1.78097	2.02887	1.67433	3.25345	1.62873	1.91462	2.24112	2.51749	2.14224	2.10037
s545	2.21437	2.11233	2.16286	2.13115	2.28046	2.37891	2.27117	2.26842	2.41991	2.67904	1.5413	2.34605	2.81702	2.3187	2.36675	2.55011	2.584	3.20956	2.06511	1.70143	2.53306	1.738	2.60451	2.4092	2.35155	2.24675	2.12373	1.98755	2.69378	1.97522	2.1567	2.4646	2.31673	2.53109	3.35709	2.3247	2.31297	2.62229	2.28831	2.11388	1.96368	1.74958	2.8258	1.61469	1.85283	2.17045	2.38297	2.39302	2.2665
s546	2.49032	2.29582	2.01633	2.48858	2.62849	2.59307	2.46888	2.29181	2.87237	2.19044	1.81415	2.32532	2.56653	2.3099	2.32138	2.55371	2.46761	2.57548	2.1426	1.75365	2.3971	1.91216	2.79222	2.59894	2.13598	2.33386	2.14838	1.78525	2.36204	2.16096	2.61658	2.4978	2.11652	2.42213	2.61868	1.85558	2.58534	2.35741	2.21294	2.23167	2.08696	1.86583	2.9575	1.68384	1.79284	1.97441	2.72827	2.58115	2.29374
s547	1.99753	2.22042	2.38501	2.66395	2.15655	2.30718	2.55553	2.57665	2.64908	2.44503	2.06414	2.76921	2.86691	2.3227	2.41657	2.47857	2.58542	3.25761	2.43901	1.97244	2.63658	1.97463	2.83708	2.45149	2.58631	2.4603	2.23869	2.1488	2.53859	2.27248	2.84923	1.7726	2.3774	2.71812	3.38594	2.43898	2.67494	2.69145	2.21722	2.2512	2.38915	1.90721	3.13189	1.85269	1.9306	1.92762	2.91658	2.52529	2.4419
s548	2.2176	2.56125	2.29476	2.84285	2.59828	2.44076	2.46743	2.50161	2.62256	2.80548	2.00098	2.64702	2.8422	2.73968	2.37218	2.62022	3.37582	3.73232	2.32712	2.21879	2.84928	1.94481	3.47384	2.5323	2.59065	2.84961	2.12946	2.04486	2.89774	2.35499	2.60149	2.23529	2.21759	3.16096	3.48312	2.29787	3.0922	2.95794	1.86358	2.51995	2.50895	1.70455	3.5282	1.78636	1.75496	2.23852	2.64735	2.84671	2.64648
s549	1.88456	2.38565	2.06332	2.54047	2.31185	2.26484	2.55435	2.25889	2.47825	2.37223	1.66652	2.35652	2.97846	2.26022	2.22206	2.43652	2.74715	3.56243	2.44338	1.9965	2.41591	1.76713	2.82333	2.54439	2.36953	2.53432	2.14636	2.29031	2.58607	2.29357	2.07498	1.71504	2.4732	2.82662	3.30689	2.54344	2.58981	2.79288	2.35238	1.78946	2.24966	1.77621	3.03695	1.70993	1.86802	2.04896	2.46201	2.64347	2.4097
s550	2.16496	2.46089	2.35345	2.35392	2.61568	2.58353	2.34489	2.35244	2.59184	2.43131	1.73584	2.67499	3.21404	2.72622	2.33598	2.69867	2.83334	3.25761	2.60733	2.07074	2.97084	2.10525	2.79802	2.63246	2.5786	2.59932	2.47757	2.17637	2.58341	2.57899	2.38545	2.651	2.30807	3.05206	3.36036	2.70401	3.00941	2.76561	2.51041	2.06913	2.25431	1.9687	3.21492	1.77809	1.94659	2.12942	2.4498	2.93799	2.39599
s551	2.41301	2.36507	2.41268	2.62756	2.45751	2.6413	2.45852	2.36133	2.46536	2.42586	1.9787	2.59873	2.30676	2.29779	2.29371	2.50712	3.19052	3.46725	2.19049	2.06358	2.51586	2.11943	2.59408	2.90086	2.05311	2.31504	2.02634	2.11237	2.66306	2.12488	2.52393	2.58894	2.46049	2.78443	2.82635	2.47206	2.54506	2.86243	2.11033	1.9286	2.12635	2.09355	2.88062	1.80555	1.9647	1.90956	2.51849	2.73275	2.37177
s553	2.35014	2.11943	2.15297	2.47385	2.27647	2.58043	2.3761	2.46281	2.75382	2.65015	1.91739	2.37923	2.68188	2.47453	2.39085	2.51787	2.86759	3.05534	2.32285	2.05148	2.61531	1.94119	2.75556	2.56556	2.36372	2.56198	2.07721	2.0198	2.49408	2.19467	2.32945	2.12318	2.26614	2.5839	3.00392	2.40908	2.68074	2.71411	2.1401	2.11276	2.21693	1.91421	3.13353	1.79557	1.8059	2.13033	2.61358	2.522	2.42774
s554	2.31563	2.22771	1.99007	2.41598	2.34876	2.52818	2.47406	2.32605	2.66346	2.46138	1.65979	2.44037	2.37449	2.32987	2.27093	2.44933	2.86028	3.34756	2.25386	1.83025	2.59043	1.81524	2.50316	2.39907	2.2949	2.36617	1.94601	1.85448	2.32039	2.27532	2.37221	2.21082	2.24487	2.76082	3.46152	2.21169	2.73316	2.73173	2.00534	2.25144	2.21426	1.88639	3.05901	1.67223	1.8374	2.14209	2.6852	2.72928	2.4858
s555	2.27069	2.3898	2.27548	2.46407	2.62519	2.59742	2.38683	2.37179	2.68945	2.45941	1.75268	2.50869	2.55225	2.41372	2.39478	2.52524	2.956	3.19265	2.42724	2.05279	2.65107	2.03822	2.80969	2.56874	2.35934	2.49523	2.24375	2.05723	2.61165	2.29434	2.25279	1.90489	2.13389	2.73131	2.93753	2.35645	2.67693	2.78867	2.00557	2.06445	2.1865	1.95927	3.18734	1.7926	1.8867	2.01826	2.59774	2.34011	2.46351
s556	2.53489	2.54172	2.43199	2.68497	2.60607	2.57813	2.32439	2.26015	2.74768	2.70875	1.79989	2.63499	2.72339	2.54803	2.54406	2.78669	2.9007	3.41768	2.41634	2.10475	2.66208	1.98841	2.97613	2.64503	2.50988	2.62652	2.37309	2.20861	2.69045	2.51164	2.55256	2.03095	2.48476	3.01555	2.97839	2.50579	2.81195	2.8371	2.34363	2.2336	2.38336	1.98685	3.39686	1.79142	1.91634	2.17714	2.72901	2.57268	2.5008
s557	2.19656	2.19288	1.74279	2.50193	2.32803	2.54245	2.45567	2.3818	2.78193	2.67054	1.62968	2.57148	2.52157	2.37068	2.25982	2.4307	2.75448	3.1354	2.21607	1.74966	2.67574	1.90204	2.80514	2.58463	2.24599	2.45066	1.94499	1.6972	2.06726	2.23766	2.5273	2.02429	2.17973	2.65225	2.99034	2.33887	2.74863	2.72044	2.35204	2.29195	2.2176	1.89749	2.93396	1.72686	1.56835	1.84751	2.85308	2.43745	2.47897
s558	2.29174	2.2006	2.32877	2.38301	2.23756	2.47563	2.46504	2.37954	2.59742	2.71693	1.70864	2.46568	2.68118	2.42661	2.39056	2.5518	2.89459	3.30515	2.24537	1.83472	2.66229	1.84022	3.12313	2.59509	2.27454	2.45525	2.07406	1.97947	2.74451	2.24485	2.45778	2.18975	2.32028	2.64987	2.97633	2.22691	2.67843	2.80556	2.17845	2.17394	2.05671	1.72865	3.24166	1.71735	1.95193	2.03712	2.62668	2.44691	2.32546
s559	2.35432	2.23792	1.75961	2.40642	2.29786	2.54184	2.41567	2.27756	2.61176	2.38185	1.57904	2.46302	2.56479	2.25368	2.363	2.45006	2.73016	3.2923	2.38931	2.00992	2.37028	1.64225	2.99544	2.5731	2.32136	2.33728	2.19915	1.7301	2.05158	2.11808	2.41969	1.90187	1.90773	2.74226	3.31214	2.29333	2.64159	2.72174	1.87931	2.13081	2.00431	1.80328	3.27645	1.59808	1.53627	2.01332	2.61145	2.53849	2.32018
s56	2.66684	2.3572	2.45763	2.73735	2.91645	2.98826	2.40533	2.41861	2.98781	2.89574	1.69505	2.74748	3.00389	2.71983	2.66725	2.8035	2.84005	3.19031	2.47172	2.13954	2.3992	2.02988	3.15639	2.8242	2.65674	2.61482	2.4572	2.30451	2.81929	2.62952	2.52693	2.41547	2.42396	3.12117	3.37185	2.63885	2.68771	2.97975	2.49152	2.77298	2.33637	1.76891	3.40484	1.89633	1.99894	2.13924	2.73533	2.64525	2.672
s560	2.13196	2.32787	2.13227	2.40854	2.19168	2.47076	2.39479	2.30739	2.63599	2.41004	1.84326	2.35458	2.62403	2.28647	2.3054	2.46826	3.07521	3.32108	2.34496	1.96341	2.50822	1.91621	3.17538	2.49124	2.37699	2.45407	2.26886	2.0441	2.5852	2.20439	2.47532	2.39395	2.1661	2.71673	2.89421	2.3441	2.72493	2.78249	2.14657	1.93706	2.20409	1.8312	3.14703	1.69492	1.918	2.16199	2.56919	2.38228	2.32199
s561	2.38032	2.35633	2.34005	2.49245	2.3815	2.66865	2.45229	2.44909	2.80042	2.51447	1.80613	2.64945	2.77776	2.50156	2.5246	2.70779	2.87711	3.56482	2.44759	2.03646	2.68172	1.98905	3.09521	2.53767	2.42063	2.51841	2.22542	2.05161	2.78379	2.3103	2.51605	2.53728	2.34992	2.88265	3.33964	2.54276	2.56996	2.76358	2.08382	2.31974	2.2615	1.88673	3.22991	1.7136	1.97119	2.03996	2.5775	2.66437	2.49762
s562	2.26359	2.44257	2.35953	2.33601	2.5124	2.62142	2.68943	2.49487	2.70527	2.41358	1.95042	2.62404	2.71117	2.3872	2.57472	2.71648	3.20246	3.31123	2.56203	2.32143	2.64338	2.08048	2.72417	2.66824	2.62255	2.55042	2.37021	2.11019	2.80021	2.46263	2.40113	2.09259	2.32515	2.76708	3.47595	2.40442	2.87385	2.82813	2.10725	2.24164	2.15778	2.22811	3.21556	1.79263	1.90827	2.27687	2.57027	2.41019	2.30976
s563	2.21263	2.12676	2.14047	2.57106	2.35298	2.40394	2.40831	2.31664	2.57868	2.36474	1.68062	2.69376	2.72439	2.37878	2.39125	2.58869	2.91963	3.56509	2.24977	1.80018	2.67147	1.86303	2.90435	2.57515	2.47171	2.61759	2.14918	2.15088	2.71672	2.23548	2.37706	2.28433	2.3679	2.71364	3.13368	2.26489	2.74119	2.7281	2.04441	2.18183	2.19519	1.86425	3.17439	1.74421	1.97998	2.03888	2.69355	2.50214	2.392
s58	2.22364	2.03499	2.15641	2.45837	2.40301	2.65016	2.68113	2.16385	2.6763	2.31455	1.7824	2.42644	2.70824	2.2734	2.49906	2.54955	2.67115	3.14846	2.29246	1.99158	2.37434	1.71819	2.61939	2.49104	2.21578	2.46212	2.07657	1.82551	2.71072	2.31015	2.23488	2.38176	2.4725	2.81724	3.01528	2.35612	2.68853	2.70266	2.31923	2.19725	1.9641	1.66654	3.20474	1.6296	1.90185	1.96801	2.56368	2.19625	2.47352
s6	2.32851	2.52512	2.04087	2.43041	2.57264	2.35586	2.46436	2.02697	2.63419	2.78364	1.92157	2.46428	2.12841	2.37071	2.32133	2.46884	2.67749	2.96305	2.30136	1.90623	2.56428	1.95918	2.67056	2.76454	2.34162	2.48225	1.89251	2.00229	2.47535	2.09692	2.06258	1.91376	1.99529	2.75212	2.74456	2.24026	2.56214	2.85107	2.02775	1.97971	2.20518	2.13478	2.51103	1.62188	1.70244	1.83093	2.66315	2.32852	2.19711
s62	2.0547	2.72036	2.49264	2.72538	1.99026	2.59394	2.55463	2.56825	2.43806	2.22697	1.70016	2.69768	2.52941	2.29245	2.60814	2.65892	2.674	3.35707	2.4009	2.17116	2.85006	2.04139	2.68979	2.65437	2.56154	2.29784	2.56158	2.42688	2.12397	2.35371	2.34083	2.21806	2.45186	3.00686	3.18953	2.49596	2.93246	2.73729	2.37063	2.07163	1.96148	2.07018	3.1507	1.57886	2.13411	2.47206	2.39865	2.40801	2.37906
s63	1.90144	2.28423	2.03559	2.07313	2.12498	2.55113	2.2949	2.4354	2.61299	2.68663	2.01822	2.30925	2.4405	2.16666	2.18317	2.41068	2.92167	3.24415	2.28988	1.83385	2.55087	1.97674	2.62241	2.35748	2.24334	2.24743	2.14472	1.86334	2.34672	2.14906	2.38503	1.51201	2.14407	2.3661	2.85301	2.24521	2.56178	2.41869	2.17705	1.84561	2.0608	2.20644	2.89516	1.84929	1.92836	1.94375	2.4503	2.50786	2.18558
s64	2.22491	2.18812	2.2554	2.37478	2.30226	2.34775	2.14311	2.10049	2.44353	2.52099	1.78471	2.57965	2.05436	2.43739	2.32456	2.38609	2.80622	3.1351	2.43039	1.84329	2.3885	2.15792	2.40851	2.39979	2.44877	2.36607	2.24218	2.21338	2.38321	2.14665	2.21969	2.21164	2.02126	2.44045	2.42977	2.19458	2.54902	2.78388	1.58351	2.21733	2.00846	2.12521	2.44622	1.71073	1.91772	1.84318	2.59648	2.38494	2.2376
s67	2.26996	2.05028	2.27422	2.50189	2.33545	2.6121	2.56142	2.45742	2.8243	2.25418	1.7641	2.44872	2.65016	2.24385	2.35216	2.53625	2.92976	3.13706	2.01063	1.83743	2.47514	1.78034	2.7059	2.57545	2.34217	2.3634	2.18909	1.98443	2.79123	2.294	2.24722	2.60573	1.99718	2.53078	3.08978	2.45021	2.69892	2.50323	1.9975	2.01692	2.2787	1.59039	2.96742	1.69636	1.9508	2.23119	2.75946	2.69326	2.52484
s70	2.14614	2.45972	2.53423	2.71735	2.55789	2.68286	2.36896	2.67902	2.93645	2.83839	1.99241	2.90612	2.85494	2.77253	2.46722	2.8594	3.20382	3.39688	2.40718	2.04314	2.88512	1.95385	3.08826	2.61216	2.51339	2.82306	2.27136	1.94059	2.88969	2.4117	2.78555	1.93147	2.78272	3.06403	3.58412	2.4933	3.02916	2.93491	1.92411	2.48033	2.36642	1.85922	3.42569	1.85661	1.89763	2.20064	2.72869	3.02321	2.52755
s75	2.33099	2.65175	2.30146	2.50639	2.41333	2.72483	2.49745	2.36371	2.99664	2.41359	1.72759	2.6911	2.88476	2.50167	2.46783	2.83021	3.66002	4.05083	2.44714	2.28743	2.93486	1.84972	3.50035	2.73983	2.61875	2.85638	2.25468	2.21894	2.91287	2.61587	2.64136	2.47326	2.54233	2.85651	3.38713	2.56497	3.13427	3.15875	2.10617	2.12912	2.2272	1.91647	3.36618	1.75339	1.93253	1.93791	2.97284	2.79342	2.48303
s76	2.31141	2.37493	1.87322	2.5061	2.40933	2.42162	2.4003	2.52379	2.82407	2.58067	1.58133	2.60339	2.83244	2.55163	2.37032	2.68204	3.11208	3.59936	2.30554	2.01798	2.89019	2.05388	2.92702	2.67101	2.19294	2.29959	2.14655	1.95171	2.67676	2.27255	2.5502	2.76642	2.37226	3.1744	3.62514	2.42494	2.77384	2.84213	2.31042	2.4169	2.21746	1.89332	3.53149	1.89366	1.76418	2.11498	3.09292	2.61534	2.6129
s78	2.20804	2.29983	2.00152	2.42577	2.35286	2.55596	2.58159	2.55458	2.78516	2.69463	1.59612	2.56776	2.79754	2.54455	2.45713	2.61749	2.7728	3.12871	2.34504	1.92787	2.87656	1.76713	2.47903	2.4957	2.38898	2.51405	2.15976	2.00172	2.72632	2.33413	2.35367	2.51834	2.27973	2.90621	3.17478	2.50167	2.64983	2.68462	2.35128	2.46172	2.20914	1.76984	3.22035	1.78257	1.90325	2.24979	2.94401	3.00396	2.47417
s79	2.142	2.15294	2.12811	2.52115	2.29171	2.33033	2.56607	2.50671	2.46067	2.5399	1.94877	2.4725	2.73622	2.3728	2.30413	2.5874	2.89241	2.99493	2.32532	2.08058	2.50556	1.78213	2.97214	2.34869	2.18633	2.37986	2.1901	1.90517	2.39928	2.27599	2.42927	2.01888	1.99137	2.65477	3.23853	1.93922	2.36065	2.45212	1.89804	2.2098	2.0246	2.00782	3.13102	1.61215	1.67267	2.20686	2.58188	2.2629	2.39265
s8	2.23713	2.25393	2.45485	2.49759	2.64741	2.46358	2.33761	2.28595	2.55872	2.24153	1.85372	2.53504	2.68917	2.57464	2.52814	2.71897	2.97621	3.58209	2.4502	1.89159	2.70488	1.75521	2.84721	2.54075	2.51935	2.43675	2.24062	2.12565	2.83688	2.41992	2.28046	2.67047	2.27423	2.73254	3.05478	2.53115	2.69989	2.68025	1.84826	2.36403	2.17178	1.80881	3.03835	1.77009	1.90091	2.08825	2.62011	2.53743	2.30895
s83	2.55858	2.253	2.21821	2.40664	2.55469	2.70194	2.27472	2.26203	2.42058	2.28341	1.76455	2.78647	2.54175	2.63435	2.58342	2.53474	3.0624	3.63539	2.32804	1.91573	2.55305	1.92878	3.22977	2.50359	2.27817	2.48501	1.96756	2.18416	2.80723	2.26811	2.57971	2.29633	2.57253	3.22705	3.69347	2.34114	2.81606	2.75074	2.189	2.71416	2.20726	1.6956	3.15586	1.77591	2.0611	1.92059	3.21612	2.66138	2.49674
s84	2.33827	2.3415	1.9414	2.35729	2.57916	2.4592	2.44392	2.38724	2.97441	2.51503	1.76613	2.45902	2.9875	2.55387	2.20298	2.35938	2.88625	3.52742	2.38344	2.11354	2.63562	1.78596	2.92819	2.72394	2.25056	2.38284	2.09268	1.78158	2.27406	2.07944	2.57296	2.37855	2.1193	2.73357	3.43367	2.40739	2.63624	2.78383	1.97383	1.96377	2.21155	1.81004	3.26263	1.82338	1.73427	1.94179	2.68717	2.47639	2.61696
s85	2.12485	2.25375	2.19251	2.29427	2.41178	2.59676	2.51255	2.48445	2.61663	2.51712	1.8805	2.69991	2.70587	2.38601	2.33786	2.51991	2.98027	3.16181	2.37903	2.10491	2.49952	1.78569	3.09323	2.44381	2.56835	2.40212	2.17966	2.09316	2.58933	2.27887	2.4742	2.43525	2.46015	2.76272	3.12076	2.0992	2.80426	2.71813	2.22872	2.0201	2.3785	1.86824	3.20538	1.78302	1.79536	2.01627	2.64596	2.55115	2.50364
s87	2.29023	2.32106	2.25688	2.41329	2.30872	2.35941	2.49042	2.153	2.56453	2.36295	1.73218	2.68772	2.56252	2.46979	2.30559	2.56699	2.95053	3.19515	2.31144	1.78569	2.4638	1.99093	2.6534	2.75735	2.34254	2.60459	2.10323	2.06159	2.62447	2.3796	2.41542	2.19363	2.60472	2.79702	3.21404	2.31412	2.82607	2.7265	2.1152	2.58335	2.43874	1.84619	3.07017	1.72225	1.98044	1.95697	2.2782	2.62587	2.31556
s9	2.45227	2.27229	2.35734	2.697	2.46656	2.48398	2.66704	2.72222	2.99531	2.65801	1.87268	2.68634	2.73336	2.4885	2.63868	2.76476	2.77993	3.20432	2.57121	2.37306	2.79266	2.10008	3.18465	2.70899	2.6562	2.78657	2.50253	2.44496	2.89509	2.49391	2.41196	2.35148	2.51338	3.10862	3.21484	2.77312	3.11722	2.98507	2.36093	2.24497	2.36436	2.08216	3.29018	1.97067	2.10493	2.14641	2.70924	2.69673	2.47016
s90	2.02638	2.54071	2.34277	2.55629	2.46977	2.67483	2.48999	2.5284	2.7831	2.26231	1.7352	2.60037	2.49212	2.53943	2.45585	2.79073	3.43568	3.36058	2.34669	2.03384	2.77532	2.1101	3.15845	2.53959	2.47289	2.48172	2.1744	2.19748	2.80211	2.36428	2.49304	2.35892	2.27569	2.72998	3.10698	2.36384	2.5922	2.8812	1.97092	2.32947	2.45439	1.85317	2.99269	1.65711	1.90934	2.23175	2.85572	2.49347	2.60725
s93	2.34126	2.22275	1.93368	2.42119	2.3141	2.36056	2.02304	2.21074	2.37217	2.23174	1.69859	2.46278	2.77968	2.53462	2.28323	2.38918	2.4973	3.06135	2.10389	1.78317	2.69894	2.02136	2.66095	2.46344	2.36416	2.47153	2.03271	1.99437	2.5614	2.10302	2.18204	1.81803	1.93422	2.80115	2.7709	2.52308	2.76674	2.73005	2.23578	2.09071	2.25758	1.7508	3.18845	1.58371	1.6941	2.08071	2.49839	2.60018	2.37489
s94	2.33054	2.10181	2.04747	2.3229	2.20252	2.54872	2.41154	2.24256	2.35903	2.47105	1.6765	2.33747	2.5483	2.66263	2.40434	2.4466	2.85439	3.30243	2.37659	1.79131	2.46464	1.81554	3.03132	2.63613	2.54947	2.68084	2.03263	2.04518	2.70335	2.13601	2.28813	2.03829	2.20014	2.55084	2.60719	2.46729	2.44754	2.79309	2.51506	2.04172	2.03823	1.86642	3.00904	1.64492	1.83799	2.19302	2.66246	2.29096	2.36675
s95	2.38249	2.41611	2.0856	2.6391	2.34595	2.63466	2.49093	2.40318	2.78951	2.59712	1.73908	2.5839	2.79278	2.60985	2.35882	2.61814	3.21255	3.36941	2.38892	1.78698	3.01642	1.95245	3.21538	2.66383	2.30227	2.45043	2.12691	1.96134	2.20764	2.33456	2.37762	2.40748	2.43842	2.80167	3.32898	2.08219	2.81303	2.75404	2.4404	1.80982	2.14932	1.93202	3.32705	1.85986	1.84962	2.07179	2.71208	2.67534	2.7315
s97	2.39233	2.04423	2.33785	2.44888	2.49682	2.52775	2.49424	2.35167	2.62561	2.20437	1.96894	2.48937	2.5294	2.34819	2.30487	2.65873	2.78438	3.43667	2.65178	2.46237	2.71139	1.95068	2.87722	2.62136	2.5013	2.36657	2.35328	1.91825	2.54915	2.55976	2.26957	2.27434	2.2408	2.77579	3.2158	2.38425	2.69489	2.75033	2.24996	2.33014	2.00216	1.75446	3.17164	1.8198	1.89344	2.12017	2.70319	2.43871	2.45367
s98	2.15103	2.66617	1.90159	2.47403	2.3215	2.40798	2.47841	2.06876	2.48367	2.22534	1.81157	2.27074	2.16924	2.21097	2.05473	2.19706	2.4645	3.33579	2.15193	1.88477	2.43224	1.90458	2.41224	2.41268	2.0329	2.25273	1.92728	1.77389	2.10759	2.05052	2.38663	2.05601	1.79089	2.25531	2.22706	1.89404	2.39612	2.35593	1.81292	1.84316	1.98287	1.76138	2.93196	1.63782	1.62395	1.81723	2.47238	2.35151	2.15423
[truncated: 100 more columns]

## Sheet: S1. thickness_raw_dstrx
ID	lh_G&S_frontomargin_thickness	lh_G&S_occipital_inf_thickness	lh_G&S_paracentral_thickness	lh_G&S_subcentral_thickness	lh_G&S_transv_frontopol_thickness	lh_G&S_cingul-Ant_thickness	lh_G&S_cingul-Mid-Ant_thickness	lh_G&S_cingul-Mid-Post_thickness	lh_G_cingul-Post-dorsal_thickness	lh_G_cingul-Post-ventral_thickness	lh_G_cuneus_thickness	lh_G_front_inf-Opercular_thickness	lh_G_front_inf-Orbital_thickness	lh_G_front_inf-Triangul_thickness	lh_G_front_middle_thickness	lh_G_front_sup_thickness	lh_G_Ins_lg&S_cent_ins_thickness	lh_G_insular_short_thickness	lh_G_occipital_middle_thickness	lh_G_occipital_sup_thickness	lh_G_oc-temp_lat-fusifor_thickness	lh_G_oc-temp_med-Lingual_thickness	lh_G_oc-temp_med-Parahip_thickness	lh_G_orbital_thickness	lh_G_pariet_inf-Angular_thickness	lh_G_pariet_inf-Supramar_thickness	lh_G_parietal_sup_thickness	lh_G_postcentral_thickness	lh_G_precentral_thickness	lh_G_precuneus_thickness	lh_G_rectus_thickness	lh_G_subcallosal_thickness	lh_G_temp_sup-G_T_transv_thickness	lh_G_temp_sup-Lateral_thickness	lh_G_temp_sup-Plan_polar_thickness	lh_G_temp_sup-Plan_tempo_thickness	lh_G_temporal_inf_thickness	lh_G_temporal_middle_thickness	lh_Lat_Fis-ant-Horizont_thickness	lh_Lat_Fis-ant-Vertical_thickness	lh_Lat_Fis-post_thickness	lh_Pole_occipital_thickness	lh_Pole_temporal_thickness	lh_S_calcarine_thickness	lh_S_central_thickness	lh_S_cingul-Marginalis_thickness	lh_S_circular_insula_ant_thickness	lh_S_circular_insula_inf_thickness	lh_S_circular_insula_sup_thickness
s1	2.473	2.409	1.922	2.029	1.986	2.395	2.348	2.288	2.19	2.34	2.04	2.187	2.464	1.974	2.027	2.155	2.565	3.43	2.078	2.201	2.489	2.476	2.479	2.367	1.883	1.88	2.115	1.824	1.878	2.041	2.18	2.19	1.727	2.088	2.372	1.9	2.647	2.194	1.7	2.306	1.991	2.075	2.666	1.996	1.775	2.143	2.495	2.381	2.342
s10	2.42	2.446	2.492	2.784	2.396	2.572	2.752	2.736	3.12	2.694	2.026	2.813	2.833	2.534	2.699	2.775	2.978	3.136	2.715	2.573	2.858	2.283	3.176	2.753	2.816	3.014	2.593	2.525	3.034	2.607	2.426	2.044	2.641	3.218	3.313	2.929	3.19	3.101	2.446	2.419	2.557	2.312	3.465	2.073	2.212	2.265	2.822	2.754	2.675
s100	2.236	2.349	2.395	2.615	2.49	2.34	2.357	2.337	2.743	2.163	1.539	2.914	2.589	2.457	2.472	2.778	2.77	3.441	2.318	2.04	2.333	1.632	2.527	2.727	2.309	2.418	2.189	2.139	2.928	2.203	2.433	2.007	2.23	3.076	3.017	1.837	2.677	2.982	2.148	2.774	2.152	1.627	3.359	1.442	1.894	2.136	2.731	2.326	2.736
s101	2.117	2.406	2.31	2.266	2.494	2.62	2.698	2.22	2.902	2.028	1.753	2.632	2.584	2.498	2.478	2.816	3.329	3.561	2.339	1.985	2.722	1.836	2.577	2.47	2.521	2.636	2.195	1.673	2.761	2.457	2.263	2.238	2.223	2.777	3.055	2.181	2.811	2.976	1.871	2.188	2.014	1.872	3.635	1.541	1.758	1.993	2.69	2.382	2.309
s102	2.134	1.853	1.84	2.419	2.621	2.841	2.64	2.752	2.226	2.993	1.523	2.603	2.838	2.321	2.377	2.727	2.42	3.409	2.136	1.534	2.599	1.763	2.704	2.436	2.144	2.095	1.868	1.744	2.409	2.032	2.639	2.284	1.774	2.809	3.053	2.133	2.655	2.921	1.954	2.389	1.862	1.845	3.62	1.49	1.619	1.78	2.909	2.348	2.353
s103	2.671	2.065	1.941	2.162	2.73	2.479	2.531	2.343	2.851	2.407	1.664	2.521	2.627	2.359	2.37	2.708	2.506	3.378	1.861	1.809	2.716	1.891	2.501	2.41	2.149	2.39	1.816	1.854	2.301	1.949	2.398	1.838	2.143	2.926	2.969	2.166	3.003	2.996	2.124	2.602	1.997	1.825	3.499	1.693	1.506	1.648	2.517	2.349	2.316
s104	2.204	2.357	2.152	2.459	2.261	2.468	2.127	2.414	2.712	2.854	1.682	2.495	2.854	2.285	2.241	2.709	2.881	3.25	2.303	1.877	2.538	1.79	2.585	2.508	2.349	2.413	2.307	1.803	2.753	2.166	2.355	2.468	2.258	2.817	3.322	2.147	2.842	2.534	2.016	1.912	2.181	1.721	2.966	1.547	1.773	2.217	2.773	2.494	2.451
s105	2.047	2.386	1.634	2.507	2.315	2.512	2.174	2.227	2.696	1.842	1.419	2.656	2.527	2.447	2.078	2.471	2.539	2.807	2.02	1.635	2.223	1.536	2.699	2.457	2.112	2.336	1.913	1.742	2.183	1.914	2.416	1.545	1.822	2.899	3.282	2.312	2.387	2.52	2.505	2.098	1.751	1.602	3.483	1.491	1.322	1.782	2.64	2.542	2.539
s106	2.571	2.597	2.27	2.448	2.766	3.078	3.358	2.951	3.197	2.371	1.554	2.586	2.945	2.627	2.645	3.075	3.22	3.7	2.53	1.9	2.948	1.972	2.766	2.716	2.736	2.747	2.393	1.943	2.735	2.539	2.43	2.288	2.275	3.449	3.774	2.724	3.217	3.149	2.277	2.082	2.368	1.843	3.12	1.95	1.847	2.461	3.133	2.665	2.692
s107	2.319	1.903	1.572	2.185	2.302	2.361	2.158	2.3	2.491	2.436	1.507	2.342	2.16	2.251	2.108	2.432	2.327	3.237	1.777	1.533	2.377	1.683	3.054	2.227	2.084	2.154	1.913	1.546	2.165	2.069	2.654	1.635	1.822	2.716	2.95	1.985	2.564	2.389	1.707	2.024	1.701	1.387	2.953	1.317	1.455	1.774	2.223	2.354	2.253
s108	2.656	2.237	2.177	2.194	2.413	2.466	2.033	2.247	2.679	2.647	1.623	2.449	2.483	2.339	2.428	2.64	2.558	3.567	2.557	2.096	2.453	1.972	2.147	2.726	2.324	2.303	2.18	1.806	2.632	1.979	2.192	2.086	1.938	2.482	2.638	1.937	2.769	2.64	1.756	2.05	2.105	1.989	3.067	1.618	1.672	1.746	2.908	2.1	2.371
s109	2.242	2.119	2.104	2.345	2.366	2.369	2.588	2.486	2.885	2.259	1.593	2.151	2.368	2.078	2.38	2.808	2.408	3.318	2.169	1.828	2.464	1.656	2.378	2.405	2.197	2.511	2.195	1.899	2.688	2.264	2.312	2.42	2.294	3.056	3.349	2.145	2.887	3.04	1.712	1.426	1.767	1.586	3.216	1.537	1.465	2.257	2.14	2.367	2.188
s11	2.302	2.348	2.243	2.61	2.435	2.714	2.638	2.566	3.083	2.684	1.988	2.68	2.823	2.511	2.532	2.659	3.123	3.262	2.468	2.198	2.761	1.985	2.777	2.35	2.431	2.734	2.174	2.348	2.803	2.591	1.992	1.776	2.531	2.969	3.185	2.759	2.671	2.838	2.039	2.36	2.349	1.862	3.194	1.756	2.032	2.199	2.559	2.642	2.576
s110	2.388	2.186	2.421	2.331	2.396	2.434	2.474	2.236	2.496	2.242	1.622	2.408	2.596	2.308	2.496	2.711	2.669	3.336	2.321	2.017	2.447	1.717	2.232	2.561	2.291	2.407	2.082	2.133	2.923	2.227	2.119	1.752	1.983	2.397	2.681	2.027	2.632	2.823	1.746	1.912	1.81	1.791	3.062	1.527	1.871	1.901	2.264	2.365	2.125
s112	2.356	2.222	1.887	2.344	2.342	2.829	2.252	2.178	2.46	2.706	1.521	2.596	2.123	2.323	2.272	2.517	2.875	3.456	2.232	1.817	2.968	1.608	2.335	2.259	2.113	2.291	2.006	1.599	2.639	1.919	2.112	2.194	1.921	2.764	2.852	1.876	2.727	2.042	1.832	1.899	1.74	1.815	3.012	1.447	1.654	1.728	2.786	2.176	2.557
s113	2.475	2.07	2.11	2.534	2.612	2.499	2.173	2.405	2.64	2.53	1.864	2.516	2.691	2.364	2.371	2.812	3.069	3.568	2.339	1.899	2.454	1.627	3.033	2.579	2.271	2.614	1.984	1.82	2.761	2.181	2.222	2.333	2.26	2.945	3.257	2.358	2.554	2.871	2.345	1.987	1.844	1.721	3.202	1.595	1.853	2.165	2.609	2.613	2.386
s114	2.034	2.046	1.721	2.259	2.192	3.053	2.665	2.224	2.559	2.415	1.508	2.535	2.583	2.341	2.297	2.725	2.793	2.745	1.844	1.656	2.389	1.579	2.281	2.097	2.211	2.219	1.896	1.847	2.273	1.894	2.348	2.233	1.685	2.463	2.653	1.811	2.726	2.375	1.98	1.946	1.747	1.616	3.168	1.392	1.41	1.944	2.448	2.394	2.176
s115	2.093	1.815	1.949	2.113	2.526	2.587	2.396	2.181	2.684	2.605	1.549	2.336	2.293	2.275	2.239	2.878	2.947	3.46	2.048	1.729	2.459	1.925	2.554	2.424	2.311	2.049	1.931	1.879	2.258	2.378	2.385	1.904	1.813	2.653	3.458	1.684	2.577	2.439	1.852	1.978	1.82	1.757	3.27	1.556	1.617	1.756	2.735	2.479	2.336
s116	2.119	2.115	2.001	2.208	2.285	2.273	2.204	2.272	2.572	2.393	1.426	2.189	2.398	2.155	2.154	2.47	2.592	3.147	2.111	1.775	2.405	1.589	3.151	2.484	2.302	2.382	1.986	1.616	2.301	1.947	2.233	1.903	1.514	2.674	3.087	1.847	2.795	2.849	1.733	1.798	1.82	1.729	3.225	1.454	1.523	1.878	2.29	2.046	2.136
s117	2.131	1.996	2.345	2.459	2.395	2.576	2.275	2.267	2.491	2.126	1.725	2.26	2.432	2.449	2.408	2.654	2.799	3.254	2.032	1.926	2.417	1.678	2.234	2.323	2.547	2.387	2.543	2.036	2.599	2.408	2.439	1.854	2.195	2.793	3.052	2.194	2.518	2.424	1.975	1.799	1.986	1.724	2.709	1.644	1.797	2.312	2.435	2.32	2.258
s12	2.105	2.584	1.98	2.611	2.434	2.568	2.585	2.379	2.472	2.62	1.764	2.513	2.44	2.389	2.264	2.614	3.182	3.289	2.343	2.254	2.709	2.085	2.992	2.521	2.474	2.596	2.174	2.088	2.426	2.218	2.1	1.557	2.027	2.953	3.383	2.866	2.539	2.921	2.086	2.341	2.25	1.82	3.333	1.57	1.705	2.083	2.642	2.521	2.329
s120	1.969	1.837	2.05	2.381	2.209	2.353	1.929	2.351	2.357	1.626	1.548	2.445	2.551	2.393	2.553	2.622	2.835	3.41	2.378	1.973	2.584	1.698	2.176	2.292	2.592	2.56	2.173	1.862	2.769	2.272	2.289	1.957	1.576	2.895	2.885	2.274	2.829	2.753	1.709	2.088	1.995	1.697	2.974	1.323	1.739	2.025	2.374	2.061	2.101
s121	1.769	2.155	2.159	2.041	2.578	2.519	2.219	2.391	2.655	1.999	1.564	2.186	2.164	2.399	2.375	2.361	2.418	3.253	1.872	2.01	2.108	1.786	2.585	2.19	2.168	2.141	1.953	1.973	2.397	1.886	2.152	2.081	1.781	2.586	2.662	2.025	2.509	2.873	2.079	1.991	1.725	1.523	3.194	1.435	1.669	1.664	2.658	2.042	2.115
s122	1.817	1.982	1.504	2.368	2.248	2.547	2.259	1.79	1.966	2.227	1.448	2.196	2.226	1.893	2.042	2.295	2.257	2.798	1.975	1.504	2.155	1.649	2.637	2.125	2.077	1.944	1.612	1.907	1.93	1.777	2.114	1.931	1.433	2.937	3.163	1.811	2.222	2.629	1.335	1.52	1.638	1.393	3.316	1.289	1.384	1.421	2.52	2.252	1.94
s123	2.426	2.206	2.029	2.434	2.752	2.637	2.509	2.45	2.907	2.363	1.619	2.476	2.539	2.419	2.211	2.628	2.569	3.394	2.098	1.733	2.257	1.559	2.689	2.603	2.218	2.232	1.993	1.625	2.354	2.004	2.674	1.646	1.926	2.52	3.099	2.089	2.832	2.807	1.662	2.241	2.12	1.736	3.278	1.685	1.51	1.953	3.107	2.671	2.672
s124	2.247	2.276	1.95	2.397	2.132	2.503	2.339	2.194	2.575	2.452	1.651	2.494	2.383	2.383	2.549	2.574	3.124	3.638	2.17	1.733	2.629	1.64	2.843	2.586	2.401	2.449	1.976	1.819	2.597	2.175	2.346	2.254	1.798	2.514	2.882	2.199	2.694	2.529	1.849	2.138	2.166	1.565	3.119	1.401	1.627	1.617	2.689	2.39	2.521
s125	1.949	2.29	1.883	2.281	2.396	2.516	2.263	2.556	2.647	2.053	1.58	2.382	2.925	2.379	2.37	2.668	2.417	2.605	2.36	1.787	2.343	1.616	2.323	2.291	2.309	2.491	2.025	2.137	2.646	2.309	2.132	1.804	2.35	2.685	2.875	2.302	2.296	2.458	1.874	1.974	1.908	1.746	3.104	1.455	1.614	2.188	2.417	2.519	2.121
s126	2.487	2.242	2.171	2.066	2.228	2.587	2.195	2.288	3.029	2.684	1.65	2.354	2.585	2.283	2.342	2.754	3.511	3.569	2.32	1.853	2.477	1.874	3.453	2.481	2.118	2.132	1.992	1.798	2.534	2.386	2.741	2.551	1.94	2.735	3.716	2.035	2.972	2.878	2.139	2.247	2.226	1.665	3.475	1.549	1.698	2.073	2.806	2.91	2.463
s128	2.094	3.003	1.769	2.339	2.536	2.349	2.394	2.227	2.025	2.048	2.607	2.294	2.453	2.374	2.401	2.268	2.589	2.826	2.479	2.629	2.986	2.293	1.934	2.384	2.912	2.497	2.711	2.423	2.538	2.394	2.305	1.837	1.989	2.464	2.585	2.465	2.831	2.781	2.037	2.63	2.057	2.605	2.919	1.781	1.624	2.319	2.068	2.493	2.311
s129	2.065	2.153	1.741	2.017	2.601	2.304	2.187	2.206	2.901	2.56	1.688	2.018	2.011	1.993	2.073	2.244	3.086	3.451	2.034	1.613	2.145	1.728	3.019	2.406	2.074	2.167	1.777	1.914	1.945	1.845	2.218	1.911	1.688	2.853	3.57	1.857	2.351	2.456	2.255	2.02	1.684	1.653	2.929	1.569	1.289	1.432	2.324	2.308	2.213
s13	2.302	2.383	2.012	2.565	2.459	2.728	2.185	2.453	2.567	2.586	1.852	2.733	2.547	2.443	2.282	2.48	3.121	3.404	2.578	2.171	2.934	1.925	2.933	2.687	2.482	2.757	2.235	2.06	2.342	2.433	2.387	2.108	2.628	3.044	3.271	2.56	2.812	2.875	2.242	2.253	2.362	2.05	2.926	1.828	1.981	2.138	2.583	2.531	2.407
s130	2.399	2.05	1.744	2.192	2.543	2.319	1.916	1.909	2.714	2.389	1.618	2.091	2.205	2.11	2.195	2.524	2.196	3.008	2.046	1.616	2.342	1.72	2.477	2.272	2.257	2.272	1.865	1.874	2.352	2.007	2.337	1.618	1.868	2.797	2.843	1.879	2.413	2.195	1.745	1.801	1.623	1.741	2.561	1.489	1.432	1.727	2.392	2.341	2.203
s131	2.24	2.242	2.043	2.582	2.378	2.649	2.512	2.414	2.795	2.343	1.784	2.698	2.507	2.405	2.421	2.774	2.733	3.448	2.277	2.115	2.535	1.927	3.091	2.369	2.26	2.479	1.904	1.859	2.651	2.027	2.499	1.781	2.171	3.062	3.461	2.166	2.687	2.832	2.074	2.129	2.142	1.752	3.525	1.614	1.508	1.985	3.064	3.055	2.573
s132	2.917	2.085	2.283	2.47	3.095	2.62	2.62	2.508	3.13	3.032	1.743	2.743	3.471	2.822	2.646	2.983	3.243	3.648	2.585	2.549	3.047	1.981	2.678	2.892	2.468	2.373	2.067	1.859	2.551	2.235	2.489	2.635	2.416	2.999	3.21	2.835	2.514	2.736	3.076	1.773	2.103	1.819	2.959	2.096	1.877	2.077	3.247	2.375	2.388
s133	2.316	2.177	2.19	2.061	2.5	2.6	2.265	2.232	2.739	2.55	1.626	2.323	2.882	2.227	2.22	2.528	2.853	3.475	2.258	1.944	2.405	1.786	2.882	2.535	2.245	2.168	2.172	1.72	2.337	2.059	2.258	2.121	1.842	2.751	3.179	2.123	2.792	2.517	2.187	2.542	1.855	1.704	3.258	1.528	1.438	1.964	2.995	2.628	2.39
s134	2.195	2.225	2.142	2.469	2.424	2.383	2.306	2.142	2.575	2.186	1.681	2.425	2.954	2.349	2.413	2.758	3.152	3.553	2.35	2.052	2.481	1.827	3.473	2.521	2.572	2.385	2.36	2.113	2.729	2.637	2.308	2.279	2.039	2.888	2.832	1.991	2.684	2.656	2.2	2.462	1.936	1.64	3.152	1.558	1.715	2.254	3.069	2.397	2.301
s135	2.554	2.114	2.309	2.113	2.461	2.717	2.443	2.481	2.828	2.277	1.637	2.293	2.683	2.529	2.297	2.612	2.711	2.921	2.239	1.961	2.42	1.933	2.535	2.295	2.215	2.243	1.99	2.028	2.527	2.182	2.604	1.771	1.845	2.58	3.185	1.796	2.405	2.713	2.367	1.84	2.012	1.801	3.099	1.484	1.593	1.839	2.494	2.723	2.475
s136	1.969	1.961	2.157	2.092	2.353	2.563	2.41	2.123	2.624	2.393	1.456	2.284	2.196	2.019	2.127	2.482	2.395	2.89	2.053	1.799	2.054	1.507	3.09	2.321	2.324	2.122	1.849	2.33	1.852	1.787	2.015	1.418	1.661	2.588	2.819	2.247	2.581	2.664	1.466	1.451	1.829	1.572	2.957	1.404	1.693	1.886	2.527	2.266	2.334
s137	2.277	1.888	1.489	2.01	2.025	2.248	1.862	1.828	2.448	2.294	1.493	1.979	2.149	1.822	2.023	2.225	2.811	2.706	1.921	1.533	2.314	1.694	2.205	2.326	1.824	1.869	1.695	1.491	1.809	1.893	2.163	2.404	1.534	2.453	3.267	1.661	2.545	2.467	1.79	1.905	1.767	1.669	3.026	1.433	1.353	1.449	2.334	2.512	2.164
s138	1.827	1.94	1.984	2.243	2.359	2.44	2.369	2.256	2.478	2.335	1.682	2.27	1.864	2.202	2.302	2.624	2.373	3.332	1.989	1.992	2.127	1.751	2.111	2.113	2.087	2.228	1.968	1.854	2.376	2.36	2.2	1.919	2.281	2.974	2.671	2.005	2.467	2.418	2.062	1.836	1.789	1.68	3.016	1.475	1.566	1.899	2.292	2.267	2.177
s139	2.485	1.978	1.945	2.2	2.584	2.254	2.061	2.117	2.803	2.348	1.543	2.307	2.851	2.082	2.182	2.627	2.651	2.908	2.15	1.822	2.608	1.65	2.673	2.523	2.236	2.236	2.161	2.015	2.499	2.153	2.35	1.881	1.683	2.883	2.733	1.921	2.743	2.572	2.321	2.003	1.794	1.644	3.324	1.475	1.743	2.171	2.94	2.399	2.115
s140	2.547	2.134	1.892	2.784	3.24	2.987	2.988	2.702	2.531	2.57	1.736	2.642	2.99	2.515	2.412	2.858	3.393	3.805	2.406	1.967	2.791	2.093	3.278	2.644	2.506	2.685	2.389	1.898	2.725	2.582	2.513	2.473	2.305	2.997	3.415	2.518	3.047	2.852	2.594	2.348	2.023	1.738	3.752	1.735	1.861	1.918	3.189	2.943	2.504
s142	2.239	2.106	1.905	2.31	1.834	2.709	2.563	2.482	2.871	2.585	1.72	2.472	3.089	2.377	2.452	2.816	2.75	3.366	2.223	2.055	2.364	1.66	2.393	2.331	2.43	2.322	2.264	1.907	2.239	2.277	2.685	2.135	1.635	2.723	3.048	2.438	2.7	2.835	2.536	1.642	1.625	1.6	3.566	1.362	1.622	1.759	2.707	2.505	2.4
s143	2.016	2.121	1.939	2.239	2.182	2.256	2.349	2.507	2.823	2.164	1.394	2.254	2.356	2.112	2.126	2.459	2.711	2.771	2.132	1.739	2.209	1.568	2.596	2.252	2.308	2.266	2.004	1.935	2.581	1.952	2.172	2.265	2.02	2.777	3.228	2.107	2.771	2.611	1.692	1.986	1.945	1.594	2.897	1.484	1.573	1.892	2.908	2.379	2.276
s144	2.429	1.952	2.128	2.275	2.499	2.36	2.221	2.295	2.336	2.302	1.661	2.467	2.502	2.289	2.374	2.626	2.707	3.118	2.367	1.97	2.201	1.688	3.184	2.364	2.625	2.404	2.224	2.042	2.73	2.298	2.389	2.281	1.925	2.847	2.809	2.207	2.608	2.805	2.356	1.887	1.993	1.749	3.196	1.453	1.66	1.785	2.606	2.422	2.192
s145	2.046	2.357	2.096	2.317	2.188	2.357	2.396	2.469	2.384	1.876	1.498	2.583	2.461	2.067	2.337	2.646	2.683	3.417	2.173	2.013	2.498	1.578	2.943	2.329	2.436	2.247	2.185	1.963	2.738	2.24	2.576	1.905	1.972	2.599	2.747	1.689	2.91	2.603	2.138	2.157	1.994	1.731	2.953	1.596	1.739	1.787	2.787	2.484	2.283
s146	2.207	2.207	2.221	2.325	2.291	2.488	2.446	2.336	2.532	2.061	1.622	2.439	2.814	2.363	2.527	2.758	2.174	3.306	2.459	2.057	2.341	1.596	3.044	2.39	2.453	2.379	2.501	2.147	2.819	2.378	2.509	1.945	2.044	2.896	3.12	2.318	2.486	2.651	1.957	2.135	1.92	1.727	3.15	1.422	1.756	2.36	2.917	2.075	2.234
s147	2.128	2.241	2.43	2.607	2.532	2.548	2.36	2.555	2.864	1.774	1.767	2.695	2.578	2.34	2.535	2.877	3.255	3.532	2.45	2.377	2.512	1.798	2.691	2.548	2.706	2.636	2.341	2.053	2.804	2.412	2.298	2.074	2.185	2.846	3.031	2.167	2.866	2.851	1.864	2.229	2.044	1.832	3.228	1.46	1.915	2.106	2.668	2.313	2.335
s148	1.921	2.037	2.022	2.157	2.02	2.271	2.141	2.299	2.699	2.47	1.433	2.151	2.234	1.94	2.112	2.498	2.441	3.169	2.134	1.845	2.561	1.468	2.445	2.151	2.164	2.214	2.185	1.598	2.501	2.041	2.204	1.904	1.501	2.351	2.736	1.617	2.634	2.285	1.506	1.592	1.725	1.695	2.82	1.355	1.47	2.267	2.35	2.065	1.989
s149	2.101	2.101	1.786	2.055	2.284	2.627	2.273	2.128	2.767	2.201	1.503	2.428	2.306	2.243	2.14	2.578	2.109	2.966	1.999	1.633	2.409	1.668	2.795	2.404	1.971	2.042	1.771	1.754	2.349	1.907	2.01	1.721	1.497	2.477	2.511	1.515	2.303	2.663	1.992	2.223	1.681	1.498	3.111	1.324	1.463	1.964	2.898	2.049	2.09
s15	2.107	2.422	2.409	2.38	2.222	2.503	2.548	2.474	2.517	2.437	1.875	2.609	2.607	2.438	2.268	2.584	2.956	3.133	2.411	2.389	2.724	1.947	2.881	2.351	2.332	2.377	2.275	2.093	2.336	2.346	2.454	2.006	2.284	2.816	3.373	2.25	2.833	2.745	2.323	2.64	2.226	1.963	3.366	1.876	1.747	2.371	2.759	2.711	2.543
s150	2.203	1.923	2.182	2.251	2.221	2.819	2.546	2.22	2.613	2.177	1.541	2.437	2.192	2.249	2.136	2.677	2.613	2.911	2.075	2.017	2.165	1.832	2.987	2.367	2.378	2.414	2.027	1.767	2.169	2.344	2.289	1.674	2.141	3.198	3.468	2.36	2.897	2.573	1.484	2.041	1.717	1.523	3.433	1.414	1.616	1.923	2.833	2.649	2.212
s151	2.69	1.809	1.971	2.284	2.771	2.744	2.576	2.056	2.661	2.439	1.512	2.406	2.475	2.087	2.34	2.461	2.8	3.698	1.958	1.635	2.288	1.74	2.473	2.692	2.163	2.256	2.111	1.796	2.575	1.984	2.38	2.002	1.952	2.332	2.762	2.157	2.334	2.471	1.874	1.813	1.721	1.614	3.023	1.406	1.532	1.952	2.793	2.289	2.448
s152	2.293	2.292	1.923	2.234	2.267	2.585	2.081	2.402	2.609	2.956	1.548	2.247	2.123	1.912	2.244	2.452	2.402	3.55	2.1	2.216	2.363	1.713	2.58	2.257	2.117	1.957	1.804	1.821	2.296	1.895	2.367	2.286	1.95	2.335	3.306	1.774	2.64	2.549	1.728	2.717	1.639	1.63	2.904	1.395	1.572	1.812	2.94	2.83	2.381
s153	2.124	2.267	1.779	2.184	2.136	2.193	1.947	2.041	2.342	2.186	1.507	2.113	2.27	2.273	2.203	2.293	2.929	3.369	2.015	1.865	2.118	1.833	2.064	2.49	2.206	2.264	1.795	1.936	2.124	1.914	2.45	1.454	1.949	2.579	2.622	1.811	2.405	2.512	1.848	1.948	1.996	1.924	3.189	1.371	1.328	1.547	2.22	2.365	2.289
s154	2.349	2.192	1.988	2.18	2.441	2.598	2.594	2.434	2.696	2.361	1.702	2.371	2.405	2.179	2.159	2.561	2.984	3.209	2.271	2.195	2.395	1.54	2.336	2.314	2.411	2.311	1.933	1.738	2.528	2.174	2.289	1.844	1.593	2.386	2.992	1.961	2.397	2.762	1.942	1.694	2.134	1.777	3.085	1.498	1.606	2.114	2.837	2.607	2.163
s156	1.962	1.937	2.27	2.168	2.594	2.547	2.316	2.172	3.018	2.768	1.665	2.341	2.764	2.363	2.467	2.757	3.019	3.141	2.129	1.957	2.295	1.648	2.985	2.414	2.58	2.459	2.18	1.943	2.876	2.542	2.36	2.086	2.125	2.71	3.232	2.201	2.607	2.507	1.871	1.901	1.935	1.437	3.286	1.439	1.839	2.033	2.605	2.39	2.283
s157	2	2.132	1.863	2.141	2.246	2.306	2.126	2.137	2.805	2.523	1.543	2.324	2.443	2.136	2.153	2.417	2.313	3.063	2.195	1.508	2.373	1.696	3.19	2.207	2.226	2.224	2.051	1.693	2.612	2.106	2.196	1.597	1.62	2.467	2.918	1.882	2.741	2.465	1.746	1.814	1.812	1.695	3.486	1.41	1.63	1.679	2.63	2.784	2.17
s158	2.13	2.059	1.953	2.134	2.342	2.474	2.032	2.267	2.554	2.742	1.538	2.33	2.423	2.34	2.219	2.627	2.844	2.807	2.07	1.83	2.217	1.58	2.888	2.444	2.301	2.245	2.016	1.506	2.347	1.995	2.227	1.672	1.763	2.635	3.123	1.828	2.597	2.564	1.869	1.966	2.095	1.611	3.204	1.465	1.578	1.6	2.41	2.723	2.253
s159	2.15	1.991	1.594	2.234	2.169	2.334	2.119	2.085	2.377	2.108	1.487	2.183	2.233	2.181	2.084	2.369	2.462	3.172	1.953	1.853	2.573	1.765	2.002	2.096	2.135	2.244	1.871	1.583	2.082	1.895	2.176	1.955	1.446	2.503	2.783	1.635	2.415	2.458	1.666	1.755	1.766	1.712	3.005	1.438	1.384	1.557	2.217	2.108	2.295
s16	2.34	2.566	1.878	2.428	2.402	2.687	2.603	2.523	2.671	2.35	1.746	2.563	2.374	2.514	2.462	2.502	2.788	3.385	2.436	2.089	2.562	1.895	2.986	2.556	2.575	2.607	2.196	2.128	2.409	2.44	2.534	1.725	2.063	2.973	4.045	2.447	2.751	2.892	2.341	2.503	2.432	1.901	3.124	1.698	1.836	2.254	2.867	2.7	2.527
s160	2.184	2.068	2.174	2.526	2.228	2.39	2.34	2.405	2.537	2.611	1.477	2.319	2.277	2.211	2.452	2.641	2.645	3.218	2.307	1.903	1.974	1.791	2.359	2.333	2.319	2.348	2.007	1.926	2.902	2.064	1.911	1.238	1.865	2.582	2.69	1.971	2.623	2.412	1.827	1.698	1.981	1.653	2.924	1.48	1.779	1.987	2.429	2.307	2.235
s161	2.193	1.833	1.752	2.14	2.261	2.612	2.278	2.127	2.953	2.365	1.622	2.101	2.448	2.075	2.386	2.519	2.765	3.357	2.099	1.671	1.996	1.794	2.555	2.464	2.299	2.31	1.911	1.708	2.43	2.06	2.553	1.947	1.778	2.727	3.198	1.957	2.68	2.666	1.875	1.702	1.803	1.668	3.165	1.651	1.53	1.762	2.501	2.703	2.461
s162	2.107	1.843	1.481	1.995	2.432	2.231	2.18	1.954	2.323	2.301	1.569	2.25	2.202	2.13	2.2	2.25	2.287	3.246	1.857	1.582	1.9	1.606	1.961	2.307	1.902	1.971	1.721	1.687	2.049	1.746	2.138	1.95	1.675	2.513	2.725	1.795	2.081	2.57	1.33	1.68	1.717	1.607	2.534	1.321	1.268	1.491	2.177	2.306	2.059
s163	2.023	2.076	2.022	2.112	2.391	2.382	1.927	2.237	2.524	2.632	1.75	2.356	2.441	2.006	2.153	2.584	2.713	2.932	2.018	1.815	2.653	1.677	2.696	2.367	2.33	2.099	2.084	1.852	2.157	2.348	2.458	1.987	1.879	2.601	3.124	1.548	2.442	2.56	1.654	1.873	1.503	1.711	3.02	1.625	1.597	1.655	2.089	1.863	2
s164	2.092	2.103	1.546	2.227	2.105	2.415	2.047	2.194	2.611	2.446	1.558	2.384	2.223	2.029	2.144	2.452	2.657	3.241	2.15	1.625	2.604	1.787	3.028	2.341	2.115	2.19	1.846	1.733	2.386	1.943	2.168	2.083	1.527	2.505	2.926	1.859	2.605	2.589	1.869	1.752	1.885	1.651	3.196	1.479	1.451	1.676	2.198	2.242	2.299
s166	2.078	2.311	1.748	2.315	2.214	2.322	2.092	2.458	2.579	2.509	1.627	2.43	2.528	2.023	2.327	2.557	2.578	3.332	2.069	1.848	2.278	1.703	2.403	2.247	2.356	2.383	1.896	1.934	2.292	2.279	2.274	2.12	1.98	2.764	2.675	2.108	2.457	2.355	1.851	2.214	2.006	1.744	2.826	1.448	1.726	1.914	2.451	2.112	2.177
s167	2.132	2.25	2.09	2.227	2.538	2.739	2.364	2.572	2.574	2.363	1.753	2.753	3.12	2.134	2.303	2.631	2.787	3.628	2.487	1.889	3.148	1.898	3.167	2.33	2.469	2.234	2.202	2.061	2.482	2.169	2.078	2.723	2.542	3.192	3.301	2.2	2.603	2.98	1.778	2.123	1.93	1.798	3.209	1.792	1.709	1.932	3.031	2.405	2.048
s168	2.456	2.001	1.983	2.267	2.615	2.503	2.524	2.185	2.632	2.353	1.412	2.524	2.955	2.321	2.396	2.587	2.904	3.179	2.112	1.948	2.288	1.47	2.924	2.537	2.276	2.412	1.987	1.939	2.69	2.084	2.192	1.318	1.99	2.883	3.498	2.085	2.577	2.454	1.866	2.33	2.015	1.555	3.327	1.476	1.659	1.786	2.867	2.491	2.356
s169	2.033	2.18	1.761	2.103	2.321	2.4	2.403	2.002	2.535	2.287	1.474	2.387	2.338	2.204	2.429	2.677	2.19	3.182	2.022	1.618	2.032	1.564	2.639	2.5	2.201	2.309	1.982	1.957	2.691	1.873	2.234	1.932	1.547	2.201	2.882	1.891	2.593	2.385	1.961	1.856	1.766	1.613	3.296	1.466	1.572	1.698	2.88	2.259	2.248
s17	2.193	2.2	1.856	2.469	2.504	2.745	2.795	2.64	2.715	2.517	1.819	2.563	2.473	2.193	2.135	2.593	2.88	3.378	2.353	2.22	2.624	1.886	2.979	2.542	2.225	2.5	2.089	1.868	2.121	2.319	2.154	2.167	2.291	2.651	3.457	2.351	2.573	2.798	2.401	2.46	2.361	1.909	3.126	1.761	1.906	2.13	2.975	2.653	2.697
s170	2.324	1.834	1.64	2.129	1.966	2.661	2.312	2.376	2.244	1.806	1.383	2.198	2.659	2.256	2.279	2.546	2.567	2.579	1.871	1.463	2.264	1.579	2.694	2.276	2.091	1.978	1.852	1.645	2.209	1.911	2.351	1.661	1.495	2.607	2.683	2.004	2.415	2.417	1.808	1.812	1.663	1.559	3.012	1.512	1.468	1.696	2.701	2.457	2.158
s171	2.178	2.134	1.496	2.262	2.519	2.687	2.394	2.107	2.734	2.816	1.594	2.212	2.735	2.118	2.056	2.577	1.911	3.52	2.186	2.094	2.047	1.677	3.301	2.416	2.073	2.324	1.785	1.772	2.292	2.09	2.371	2.054	1.769	2.735	3.01	1.833	2.62	2.246	2.243	1.684	1.722	1.867	3.265	1.385	1.457	1.974	2.709	1.819	2.065
s173	2.09	2.373	1.938	2.119	2.32	2.29	2.601	2.34	3.098	2.874	1.458	2.017	2.614	2.146	2.046	2.451	2.474	3.011	2.311	1.733	2.28	1.765	2.548	2.247	2.24	2.369	1.949	1.63	2.524	1.985	2.193	2.057	2.064	2.759	2.726	1.778	2.724	2.398	1.917	1.425	2.015	1.776	3.208	1.392	1.743	1.722	2.867	2.106	1.952
s174	1.999	1.988	1.699	2.154	2.279	2.293	2.317	1.976	2.583	2.169	1.502	1.819	2.099	1.94	1.877	2.14	2.175	3.132	1.933	1.767	2.152	1.643	2.885	2.276	2.045	1.929	1.598	1.424	1.769	1.755	2.335	2.237	1.474	2.752	3.013	1.811	2.262	2.335	1.839	1.441	1.712	1.701	2.746	1.474	1.365	1.527	2.247	2.173	2.111
s175	2.505	2.249	1.653	2.275	2.9	2.537	3.006	2.423	2.929	2.399	1.707	2.225	2.568	2.412	2.363	2.455	2.895	3.493	2.332	1.952	2.541	1.796	2.906	2.554	2.239	2.186	1.779	1.761	1.938	2.201	2.217	2.229	1.788	2.41	2.704	1.949	2.714	2.391	2.246	1.834	1.866	1.967	3.016	1.518	1.443	1.925	2.969	2.642	2.646
s176	2.089	2.101	2.093	2.355	2.62	2.586	2.52	2.297	2.698	2.596	1.531	2.257	2.565	2.604	2.553	2.793	3.248	3.49	2.118	1.772	2.298	1.731	2.532	2.634	2.227	2.298	1.943	2.434	2.661	2.1	2.517	1.383	1.602	2.82	2.535	2.269	2.818	2.649	1.902	2.046	1.885	1.72	3.441	1.582	1.822	1.702	2.517	2.421	2.462
s177	1.898	2.135	1.477	2.088	1.898	2.258	2.344	2.284	2.626	1.911	1.552	1.915	2.148	1.764	2.017	2.331	2.006	3.036	2.003	1.959	2.275	1.744	2.339	2.086	1.993	2.088	1.755	1.519	1.922	1.849	2.165	1.938	1.729	2.665	2.383	2.023	2.155	2.339	1.559	1.687	1.824	1.606	2.706	1.547	1.35	1.696	2.194	2.083	2.269
s179	2.547	2.079	1.957	2.367	2.53	2.731	2.748	2.585	2.767	2.059	1.51	2.574	2.762	2.06	2.444	2.871	3.212	3.659	2.045	1.779	2.416	1.6	2.922	2.54	2.14	2.342	1.919	1.793	2.631	2.007	2.574	1.713	1.755	2.875	3.329	1.992	2.725	2.626	1.73	1.806	1.871	1.475	3.357	1.495	1.824	1.805	2.949	2.352	2.553
s18	2.584	2.349	2.316	2.376	2.627	2.667	2.627	2.587	3.037	2.608	1.766	2.558	2.623	2.265	2.29	2.53	3.185	3.035	2.338	2.243	2.556	1.779	2.816	2.477	2.539	2.422	2.185	2.044	2.366	2.482	2.544	1.978	1.944	2.643	2.965	2.491	2.746	2.883	2.221	2.179	2.427	2.221	3.431	1.662	1.796	2.266	2.862	2.995	2.713
s180	2.284	2.547	1.806	2.496	2.621	2.313	1.875	1.963	2.598	2.707	1.676	2.37	2.545	2.245	2.162	2.696	3.392	3.535	2.13	1.795	2.347	1.673	2.793	2.328	2.237	2.255	2.007	1.629	2.248	2.099	2.555	1.742	2.059	2.794	3.505	2.233	2.647	2.752	1.778	1.79	2.131	1.775	3	1.657	1.574	1.864	2.211	2.448	2.263
s181	2.469	2.049	1.964	2.587	2.635	2.487	2.355	1.962	2.759	2.63	1.562	2.308	2.575	2.231	2.531	2.665	3.101	3.335	2.164	1.665	2.669	1.668	2.906	2.509	2.415	2.156	2.105	1.883	2.305	2.288	2.272	2.07	2.626	2.958	3.623	2.385	2.569	2.673	1.886	2.008	1.977	1.676	3.029	1.368	1.525	2.162	2.631	2.564	2.333
s182	1.993	2.402	2.181	2.764	2.719	2.655	2.696	2.56	2.68	2.215	1.58	2.437	2.616	2.579	2.615	2.971	2.408	3.182	2.213	2.085	2.264	1.826	2.562	2.312	2.462	2.526	2.256	1.894	2.336	2.433	2.335	1.738	2.006	2.972	2.651	1.89	2.946	2.806	2.409	1.867	1.654	1.479	3.122	1.598	1.69	2.055	2.566	1.869	2.224
s183	2.468	2.182	1.884	2.473	2.501	2.7	2.583	2.447	2.887	2.332	1.562	2.538	2.548	2.244	2.396	2.635	2.53	3.262	2.444	2.152	2.964	1.691	3.1	2.525	2.394	2.372	2.293	1.839	2.214	2.05	2.571	2.139	2.175	3.064	3.408	2.516	2.64	2.661	2.021	2.33	1.873	1.925	3.199	1.546	1.427	2.031	2.423	2.78	2.547
s184	2.102	2.178	2.012	2.193	2.198	2.582	2.002	2.388	3.007	2.392	1.55	2.414	2.631	2.194	2.358	2.548	3.141	3.156	2.024	1.999	2.038	1.585	2.456	2.282	2.156	2.301	1.85	1.965	2.599	2.086	2.23	2.146	2.163	2.776	2.845	1.8	2.621	2.543	1.772	1.817	2.007	1.755	3.083	1.442	1.566	1.82	2.725	2.596	2.3
s185	2.21	2.087	1.742	2.096	2.329	2.446	2.166	1.954	2.55	2.263	1.419	2.405	2.208	2.33	2.313	2.582	2.615	3.625	1.832	1.487	2.175	1.686	2.806	2.252	2.159	2.019	1.707	1.846	2.118	1.937	2.133	1.834	1.533	2.297	2.547	1.864	2.364	2.375	1.568	1.99	1.786	1.489	3.087	1.284	1.296	1.808	2.903	2.414	2.233
s186	2.032	2.411	1.772	2.429	2.353	2.269	2.134	2.43	3.029	2.444	1.555	2.516	2.474	2.333	2.271	2.614	2.773	3.319	2.246	1.852	2.412	1.701	2.609	2.391	2.354	2.607	2.017	1.764	2.23	2.33	2.279	1.806	1.963	2.83	3.192	2.36	2.666	2.75	1.759	2.072	2.024	1.669	3.437	1.691	1.619	1.939	2.323	2.17	2.409
s187	1.967	1.966	1.92	2.085	1.86	2.49	2.331	2.127	2.528	2.432	1.56	2.065	2.278	1.95	1.983	2.197	2.664	3.355	1.936	1.664	2.094	1.634	1.694	2.398	2.199	2.15	1.817	1.897	2.06	1.938	1.966	1.834	1.808	2.228	1.848	1.803	2.37	2.42	1.576	1.564	1.938	1.553	2.26	1.364	1.4	1.78	2.482	2.16	2.215
s188	2.418	2.266	1.825	2.257	2.598	2.189	2.19	2.201	2.926	2.096	1.657	2.387	2.651	2.529	2.311	2.632	2.601	3.242	2.241	1.824	2.464	2.02	2.046	2.511	2.146	2.265	2.05	1.815	2.473	1.984	2.495	2.219	1.747	2.693	2.524	2.076	2.523	2.717	1.989	2.239	1.838	1.687	3.17	1.518	1.567	1.835	2.94	2.611	2.312
s189	2.557	2.336	2.164	2.441	2.494	2.568	2.425	2.387	2.88	2.448	1.592	2.496	2.351	2.466	2.563	2.702	2.073	3.079	2.087	1.739	2.578	1.903	3.032	2.464	2.392	2.493	1.901	2.019	2.626	2.219	2.574	2.228	1.956	3.03	2.777	2.398	2.654	2.778	1.904	1.997	1.921	1.926	3.396	1.536	1.835	1.975	2.48	2.343	2.408
s190	1.915	2.403	1.624	2.216	2.577	2.426	2.176	2.254	2.567	2.501	1.556	2.37	2.832	2.25	2.108	2.364	2.499	3.348	2.233	1.948	2.608	1.59	2.032	2.569	2.165	2.258	2.01	1.909	2.09	2.106	2.358	1.79	1.755	2.764	2.19	2.004	2.743	2.571	1.854	2.138	1.617	1.753	2.966	1.415	1.385	1.558	2.573	2.067	2.193
s191	2.132	2.115	2.219	2.537	2.28	2.516	2.327	2.618	2.882	2.985	1.587	2.406	2.44	2.253	2.451	2.689	2.406	3.393	2.118	1.935	2.718	1.696	3.025	2.509	2.381	2.392	2.215	1.946	2.524	2.381	2.5	1.761	1.953	3.064	3.236	2.353	2.544	2.838	1.99	2.222	1.944	1.642	3.275	1.511	1.533	2.067	2.544	2.416	2.323
s193	2.321	1.987	1.551	1.889	2.566	2.556	2.103	2.164	2.769	2.32	1.55	2.114	2.292	2.257	2.181	2.334	2.519	3.017	1.856	1.576	2.276	1.791	2.721	2.367	2.063	2.03	1.778	1.451	2.037	1.893	2.277	2.219	1.68	2.49	3.485	1.797	2.555	2.364	1.761	2.017	2.006	1.642	3.026	1.496	1.3	1.578	2.377	2.32	2.233
s194	2.395	2.286	1.606	2.226	1.819	2.624	2.346	2.147	2.525	2.347	1.585	2.327	2.198	1.984	1.953	2.292	2.461	2.66	1.887	1.658	2.523	1.592	2.346	2.268	1.941	2.083	1.657	1.669	2.122	1.944	2.237	2.081	1.746	2.568	2.883	1.976	2.344	2.385	1.864	2.085	1.948	1.591	2.543	1.747	1.478	1.76	2.381	2.523	2.384
s195	2.924	2.454	2.146	2.7	2.914	2.94	3.109	2.72	3.25	2.35	1.787	2.93	3.112	2.595	2.621	2.906	2.849	3.729	2.609	1.902	2.977	1.887	3.503	2.728	2.586	2.491	2.07	2.115	2.521	2.441	2.471	2.741	2.577	3.334	3.529	2.718	3.115	3.253	2.257	1.931	2.207	1.738	3.385	1.616	1.779	2.174	3.088	2.836	2.652
s196	2.262	2.432	2.131	2.544	2.235	2.534	2.549	2.454	2.996	2.572	1.708	2.291	2.438	2.163	2.36	2.646	3.072	3.447	2.205	1.996	2.299	1.795	2.587	2.432	2.212	2.467	2.03	1.831	2.705	2.168	2.279	2.141	1.841	2.55	3.125	1.75	2.435	2.757	1.646	1.894	2.053	1.836	3.13	1.457	1.74	1.656	2.973	2.585	2.372
s197	2.189	2.324	2.122	2.462	2.516	2.753	2.785	2.303	2.902	1.947	1.634	2.482	2.755	2.173	2.509	2.713	2.617	3.506	2.054	1.724	2.592	1.702	2.87	2.562	2.367	2.474	2.169	1.877	2.521	2.309	2.377	1.879	1.931	3.034	3.129	2.438	2.732	2.616	2.446	2.076	1.87	1.803	3.327	1.599	1.699	2.161	2.975	2.301	2.537
s198	2.006	1.933	2.6	2.371	2.121	2.183	2.128	2.278	2.54	1.602	1.659	2.321	2.73	2.093	2.265	2.8	2.429	3.694	2.484	1.996	2.289	1.738	2.122	2.292	2.934	2.56	2.757	2.2	3.03	2.251	2.257	1.781	1.861	2.841	2.83	2.139	2.655	2.824	1.767	1.869	1.861	1.958	3.385	1.618	1.869	2.064	2.365	2.029	2.041
s199	2.458	2.427	2.242	2.284	2.641	2.475	2.444	2.294	2.828	2.175	1.608	2.275	2.151	2.415	2.311	2.611	2.742	2.875	2.127	2.027	2.478	1.623	2.527	2.516	2.263	2.218	2.077	1.931	2.621	2.097	2.569	2.143	1.804	2.595	2.777	1.95	2.55	2.491	1.707	1.98	1.988	2.16	2.884	1.532	1.714	2.079	2.609	2.452	2.334
s2	2.325	2.354	2.329	2.461	2.459	2.681	2.624	2.594	3.082	2.437	1.883	2.772	2.696	2.505	2.523	2.724	3.058	3.655	2.458	2.035	2.803	1.96	3.343	2.819	2.553	2.579	2.283	2.225	2.947	2.495	2.512	2.754	2.45	3.003	3.89	2.568	2.966	2.91	2.045	2.719	2.431	2.177	3.258	1.892	1.908	2.284	2.977	2.897	2.66
s20	2.407	2.38	2.025	2.183	1.889	2.666	2.294	2.424	2.895	2.666	2.136	2.25	2.292	2.214	2.322	2.529	2.873	2.533	2.438	2.179	2.732	2.586	2.52	2.315	2.188	2.251	2.257	1.913	1.956	2.238	2.607	2.025	2.254	2.502	3.21	2.393	2.505	2.43	2.059	2.092	2.595	2.555	2.79	2.129	1.927	2.185	2.32	2.674	2.505
s200	2.498	2.179	1.897	2.199	2.801	3.126	2.358	2.354	2.636	2.219	1.649	2.502	2.127	2.37	2.411	2.59	2.577	2.843	1.987	1.859	2.621	1.629	2.953	2.474	2.197	2.241	1.969	1.766	2.35	2.051	2.615	2.024	1.726	2.687	3.054	1.989	2.558	2.523	1.941	2.317	1.834	1.553	3.473	1.492	1.66	1.753	2.507	2.762	2.233
s202	1.999	2.51	1.792	2.073	2.085	2.309	1.967	2.072	2.566	2.356	1.574	2.084	2.255	1.964	2.225	2.531	2.837	3.48	2.157	1.655	2.555	1.587	2.543	2.29	2.147	2.056	1.934	1.37	1.945	2.109	2.324	1.328	1.929	2.53	2.625	2.02	2.622	2.553	1.553	1.797	1.815	1.67	2.831	1.465	1.472	2.082	2.151	2.039	2.134
s203	2.08	2.297	1.925	2.058	2.019	2.422	2.463	2.098	2.745	2.555	1.569	2.384	2.339	2.237	2.255	2.415	2.647	2.991	2.01	1.779	2.438	1.88	2.876	2.135	2.082	2.276	1.905	1.949	2.369	1.908	2.105	2.057	1.782	2.891	3.455	2.049	2.414	2.505	2.149	2.32	2.044	1.629	3.207	1.565	1.664	1.755	2.567	2.738	2.525
s204	2.349	2.025	2.168	2.528	2.518	2.619	2.292	2.062	2.352	2.215	1.562	2.589	2.514	2.661	2.27	2.621	3.181	3.585	2.094	1.887	2.251	1.82	2.983	2.63	2.368	2.286	2.058	2.016	2.713	2.112	2.148	1.655	2.179	2.739	3.001	2.155	2.605	2.633	2.09	2.312	1.971	1.554	3.135	1.419	1.757	1.907	2.634	2.527	2.397
s205	2.421	2.639	2.297	2.737	2.773	2.716	2.637	2.493	3.072	2.789	2.203	2.987	2.833	2.75	2.839	2.889	2.75	3.362	2.624	2.394	2.805	2.199	2.954	2.785	2.771	2.684	2.669	2.539	2.675	2.633	2.61	0.984	2.675	3.176	3.325	2.766	2.916	2.866	2.314	2.613	2.322	2.114	3.491	2.002	1.987	2.401	3.069	2.581	2.571
s207	2.515	2.551	2.269	2.665	3.138	2.609	2.466	2.391	2.563	2.564	1.913	2.7	2.677	2.611	2.605	2.752	2.954	3.708	2.538	2.266	2.565	2.04	2.711	2.853	2.531	2.619	2.391	2.237	2.373	2.506	2.519	2.113	2.622	2.885	3.354	2.549	2.706	2.868	2.486	2.228	2.285	1.846	3.365	1.725	2.163	2.269	2.703	2.647	2.65
s208	2.298	2.479	2.215	2.277	2.33	2.62	2.399	2.341	2.571	2.176	1.813	2.581	2.691	2.615	2.43	2.483	2.581	3.264	2.373	2.235	2.583	1.89	2.798	2.631	2.539	2.495	2.393	1.742	2.224	2.43	2.535	1.696	2.138	2.771	3.127	2.49	2.742	2.677	2.198	2.467	2.173	2.028	2.931	1.848	1.748	2.313	2.461	2.582	2.455
s209	2.497	2.72	2.169	2.535	2.505	2.636	2.289	2.319	2.582	2.222	1.799	2.667	2.583	2.767	2.658	2.472	2.956	2.892	2.336	2.32	2.376	1.832	2.86	2.603	2.442	2.499	2.298	2.065	2.234	2.418	2.196	1.42	2.168	2.627	2.853	2.617	2.751	2.733	1.864	2.476	2.073	2.178	3.006	1.61	1.73	2.032	2.719	2.357	2.289
s21	2.247	2.394	2.112	2.593	2.266	2.732	2.465	2.633	2.701	2.803	1.75	2.553	2.617	2.398	2.426	2.656	2.854	3.623	2.464	1.916	2.657	1.986	3.509	2.616	2.533	2.486	2.211	1.906	2.581	2.251	2.375	2.149	2.524	3.083	3.177	2.476	2.683	2.983	1.98	2.253	2.347	1.788	3.553	1.777	1.913	2.1	2.949	2.734	2.451
s210	2.267	2.405	1.599	2.386	2.266	2.453	2.355	2.639	2.867	2.44	1.734	2.576	2.557	2.647	2.456	2.452	3.036	3.464	2.412	2.206	2.41	1.712	3	2.513	2.261	2.516	2.276	1.635	1.831	2.382	2.123	1.795	2.287	2.864	3.286	2.467	2.858	2.838	2.337	2.511	2.131	2.042	3.096	1.627	1.335	2.155	2.701	2.538	2.317
s211	2.056	2.455	1.729	2.699	2.636	2.491	2.542	2.494	2.579	2.39	1.696	2.72	2.56	2.52	2.494	2.473	2.864	3.038	2.454	2.075	2.633	2.018	3	2.621	2.447	2.438	2.235	1.956	2.272	2.348	2.244	1.823	2.363	2.805	3.308	2.425	2.804	2.74	2.711	2.254	2.386	1.916	2.931	1.71	1.633	2.104	2.665	2.519	2.479
s212	1.715	1.558	1.973	1.434	2.625	1.367	1.467	1.229	1.255	2.225	1.482	1.764	1.467	1.85	1.962	2.136	1.663	1.389	1.566	2.158	1.309	1.752	2.169	1.922	1.982	1.834	2.05	1.938	2.193	1.366	1.815	1.411	1.195	1.788	1.421	1.219	1.835	1.619	1.346	1.144	1.204	1.682	2.046	1.166	1.333	1.502	1.129	1.889	1.277
s213	2.322	2.359	2.305	2.508	2.555	2.608	2.639	2.446	2.691	2.4	2.04	2.502	2.708	2.464	2.429	2.495	2.924	3.43	2.482	2.179	2.551	1.956	2.756	2.511	2.456	2.574	2.283	2.179	2.67	2.267	2.287	2.328	2.38	2.796	3.286	2.396	2.753	2.621	2.114	2.442	2.257	1.985	3.026	1.904	1.95	2.162	2.699	2.531	2.405
s214	2.498	2.775	2.304	2.825	2.637	2.72	2.667	2.388	2.543	2.423	2.024	2.712	2.75	2.824	2.674	2.839	2.799	3.224	2.443	2.181	2.985	2.222	2.895	2.736	2.487	2.63	2.445	2.283	2.863	2.519	2.844	1.788	2.793	3.311	3.316	2.822	3.093	3.155	2.45	2.137	2.373	1.996	3.356	1.602	2.145	2.28	2.781	2.721	2.41
s215	1.842	2.172	1.568	2.347	2.254	1.877	2.064	1.51	1.367	1.979	1.645	2.583	2.259	2.205	2.104	1.968	1.855	1.882	1.965	1.927	1.493	1.418	2.331	2.122	2.204	2.219	2.139	1.623	1.939	1.835	1.997	1.67	1.645	2.678	2.937	1.983	2.225	2.596	1.374	2.294	1.697	1.99	2.81	1.317	1.344	2.062	1.92	2.206	1.842
s216	2.147	2.34	2.198	2.173	2.432	2.503	2.468	2.359	2.616	2.548	1.755	2.397	2.421	2.527	2.455	2.549	2.494	2.799	2.346	2.168	2.539	1.833	3.181	2.945	2.409	2.431	2.049	2.012	2.594	2.136	2.956	2.356	1.959	2.456	3.007	2.322	2.88	2.94	2.103	2.114	2.213	2.115	3.346	1.73	1.851	1.908	2.65	2.485	2.344
s217	2.352	2.468	1.976	2.398	2.496	2.402	2.538	2.653	2.465	2.641	2.144	2.639	2.741	2.46	2.524	2.385	2.755	3.227	2.405	2.308	2.829	2.026	3.247	2.754	2.648	2.496	2.543	2.052	2.305	2.494	2.274	1.797	2.193	2.436	3.248	2.436	2.765	2.471	2.088	2.333	2.373	2.117	3.337	1.933	1.881	2.507	2.977	2.728	2.574
s218	2.636	2.836	2.113	2.139	2.869	2.427	2.184	2.101	1.324	2.906	2.117	2.504	2.404	2.421	2.72	2.506	2.941	3.547	2.588	2.003	2.85	2.209	3.147	2.909	2.584	2.597	2.265	2.144	2.393	2.079	2.767	2.581	2.102	2.156	3.625	2.343	3.058	2.257	2.283	2.254	2.481	2.044	3.399	2.181	2.031	2.088	2.909	2.517	2.815
s219	2.883	2.55	2.414	2.588	2.375	2.851	2.497	2.532	3.046	3.017	2.102	2.592	3.076	2.863	2.61	2.762	3.088	3.025	2.544	2.441	2.881	2.235	2.494	2.867	2.757	2.687	2.442	2.193	2.623	2.79	2.898	2.156	2.355	2.738	2.858	2.508	2.808	3.347	2.44	2.555	2.438	2.113	3.187	2.028	2.021	2.265	2.271	2.832	2.589
s22	2.355	2.528	2.402	2.545	2.352	2.57	2.613	2.536	2.711	2.898	1.983	2.749	2.716	2.752	2.504	2.674	3.406	3.099	2.501	2.406	3.032	2.165	3.256	2.554	2.596	2.61	2.512	2.186	2.704	2.545	2.217	2.307	2.638	3.049	3.309	2.352	2.785	2.722	2.111	2.147	2.258	2.044	3.205	1.779	2.03	2.435	2.591	2.584	2.438
s220	2.447	2.555	2.401	2.683	2.765	3.074	2.691	2.455	2.95	2.882	1.97	2.746	2.908	2.864	2.733	2.937	3.261	3.517	2.79	2.348	2.921	2.093	3.269	2.63	2.739	2.64	2.361	2.256	2.814	2.566	2.634	2.589	2.436	3.164	3.641	2.434	2.86	3.011	1.875	3.239	2.583	2.446	3.689	1.857	1.952	1.991	2.907	3.189	2.673
s222	2.305	2.561	2.191	2.657	2.762	2.584	2.44	2.564	1.838	2.688	1.83	2.688	3.099	2.57	2.538	2.705	2.91	3.175	2.404	2.349	2.958	1.951	3.556	2.749	2.68	2.584	2.165	2.178	2.849	2.184	2.863	1.786	2.341	2.697	3.368	2.255	2.877	2.907	1.858	2.622	2.083	1.986	3.521	1.766	2.033	2.035	2.64	2.317	2.465
s223	2.541	2.031	1.861	2.529	2.499	3.2	2.867	2.629	2.307	2.936	1.757	2.49	2.679	2.602	2.451	2.523	3.068	3.221	2.421	2.079	2.883	2.014	2.961	3.181	2.339	2.433	2.349	2.151	2.262	2.308	2.588	2.793	2.326	2.821	3.464	2.281	2.724	2.647	2.214	2.128	2.401	1.992	3.507	1.84	1.855	2.254	2.795	2.916	2.59
s224	2.282	2.446	1.979	2.419	2.555	2.659	2.702	2.529	2.839	2.522	1.74	2.497	2.89	2.637	2.655	2.672	3.355	3.462	2.502	2.146	2.931	2.051	3.29	2.788	2.389	2.764	2.204	2.297	2.895	2.394	2.474	2.728	2.587	2.767	3.638	2.901	3.084	3.031	2.289	2.217	2.437	2.05	3.546	1.936	2.056	2.216	2.914	2.664	2.536
s225	2.294	2.205	1.922	2.482	2.457	2.537	2.355	2.352	2.546	3.153	1.547	2.622	2.626	2.476	2.199	2.126	3.198	3.616	2.413	1.851	2.789	1.949	3.13	2.623	2.353	2.563	2.208	1.921	2.294	1.961	2.372	2.156	2.075	2.989	3.2	2.362	2.746	2.842	2.04	2.378	2.442	1.748	3.552	1.761	1.965	2.157	2.857	2.876	2.463
s226	2.462	2.561	2.447	2.557	3.077	2.664	2.79	2.911	2.763	2.881	1.988	2.998	2.931	2.86	3.079	2.692	3.221	3.313	2.661	2.241	3.156	2.163	3.384	2.904	2.51	2.758	2.378	2.324	3.027	2.43	2.505	2.663	3.035	2.985	3.521	2.658	3.305	3.313	2.07	2.425	2.636	2.017	3.574	2.302	2.163	2.322	2.992	3.136	2.812
s227	2.372	2.647	2.396	2.511	2.732	2.483	2.268	2.231	1.991	2.997	1.781	2.56	2.812	2.547	2.579	2.617	3.2	3.297	2.537	1.962	2.739	1.898	3.532	2.572	2.591	2.538	2.33	2.092	2.912	2.221	2.377	2.585	2.39	2.696	3.232	2.583	2.811	2.985	2.041	2.256	2.382	2.176	3.463	2.009	2.003	2.188	2.647	2.809	2.554
s228	2.59	2.349	2.023	2.173	2.609	2.76	2.659	2.122	2.117	2.444	1.761	2.475	2.521	2.372	2.412	2.402	3.041	3.418	2.409	1.912	2.833	2.047	2.983	2.78	2.404	2.387	2.068	2.13	2.511	2.051	2.46	2.413	2.221	2.776	3.263	2.588	2.679	2.511	2.115	2.521	2.168	1.874	3.187	1.762	2.011	1.969	2.662	2.673	2.485
s23	2.33	2.497	2.246	2.806	2.725	2.61	2.587	2.5	2.894	3.176	2.089	2.62	2.94	2.599	2.513	2.664	2.886	3.375	2.562	2.088	3.026	2.126	3.243	2.608	2.932	2.7	2.343	2.168	2.767	2.656	2.519	2.49	2.46	3.152	3.355	2.59	2.609	3.068	2.873	2.352	2.291	2.161	3.418	2.033	2.096	2.219	2.709	2.599	2.553
s230	2.317	2.507	2.036	2.226	2.421	2.672	2.435	2.424	1.925	2.981	1.541	2.656	2.646	2.741	2.494	2.671	3.368	3.214	2.406	1.811	2.895	1.888	3.486	2.637	2.643	2.528	2.413	2.105	2.806	2.092	2.395	2.591	2.593	2.619	3.563	2.143	2.733	2.763	2.061	3.002	2.404	1.749	3.329	1.726	1.946	2.23	2.559	2.762	2.558
s231	2.243	2.569	2.023	2.47	2.177	2.524	2.39	2.628	3.226	2.919	1.873	2.38	2.453	2.312	2.308	2.441	3.015	3.5	2.437	1.988	2.727	2.303	2.982	2.63	2.12	2.253	2.006	1.88	2.196	2.551	2.233	2.193	1.785	2.742	3.055	2.24	2.761	2.784	2.191	1.856	2.109	2.468	3.598	1.735	1.745	2.148	2.461	2.447	2.561
s232	2.657	2.195	2.082	2.401	2.479	2.36	2.638	2.421	2.51	2.745	1.563	2.576	2.477	2.156	2.399	2.433	3.008	3.43	2.1	1.968	2.56	1.913	2.832	2.594	2.352	2.261	2.007	2.024	2.356	2.187	2.206	2.662	2.17	2.881	3.479	2.202	2.724	2.749	2.366	2.299	2.218	1.956	3.272	1.907	1.974	2.108	2.664	2.561	2.482
s233	2.71	2.702	2.37	2.793	2.504	3.013	2.715	2.733	3.203	3.096	1.655	2.853	3.021	2.726	2.599	2.79	3.469	3.484	2.706	1.978	2.854	2.115	2.812	2.769	2.478	2.575	2.434	2.317	2.848	2.667	2.716	2.228	2.523	3.089	3.571	2.321	3.088	2.77	2.755	2.509	2.443	2.216	3.702	1.834	2.014	2.434	3.056	2.87	2.701
s238	2.589	2.457	2.027	2.235	2.683	2.726	2.67	2.276	1.74	2.56	1.958	2.663	2.676	2.517	2.557	2.518	3.114	3.313	2.55	2.018	3.231	1.957	3.302	2.582	2.404	2.312	2.347	2.042	2.589	2.354	2.375	2.276	2.259	2.885	3.394	2.731	2.726	2.732	2.174	2.41	2.683	1.958	3.316	1.899	1.953	2.201	2.435	2.719	2.536
s239	2.164	2.294	1.794	2.273	2.227	2.3	2.632	2.101	1.973	3.161	1.656	2.454	2.679	2.291	2.253	2.236	2.732	3.073	2.347	2.012	2.778	2.036	3.068	2.617	2.428	2.374	2.042	2.019	2.428	1.916	2.35	2.232	2.058	2.303	2.984	2.238	2.724	2.374	2.043	1.972	2.099	2.061	3.234	1.71	1.76	1.905	2.76	2.602	2.522
s24	2.443	2.651	2.296	2.943	2.834	2.891	2.381	2.581	2.794	2.915	1.984	2.774	2.768	2.87	2.623	2.918	3.511	3.872	2.934	2.279	2.855	2.169	2.91	2.571	2.654	2.809	2.479	2.363	2.501	2.432	2.568	2.012	2.648	3.08	3.809	2.622	2.647	2.996	2.343	2.773	2.674	2.859	3.692	2.106	2.009	2.396	3.02	3.156	2.625
s240	2.375	2.39	2.245	2.163	2.854	2.53	2.724	2.273	2.537	3.228	1.81	2.534	2.48	2.691	2.654	2.757	3.078	3.191	2.353	2.024	2.951	1.986	3.117	2.416	2.559	2.371	2.214	2.03	2.525	2.318	2.498	2.52	2.244	2.634	3.548	2.471	2.84	2.859	2.214	2.17	2.365	2.179	3.703	1.824	1.834	2.057	2.15	2.686	2.624
s241	2.509	2.277	2.138	2.62	2.813	2.387	2.431	2.318	1.748	2.52	1.962	2.466	2.593	2.227	2.38	2.506	3.069	3.216	2.266	2.032	2.682	1.958	3.139	2.723	2.402	2.54	2.245	2.216	2.685	2.144	2.347	1.979	2.414	2.892	3.258	2.459	2.894	2.509	1.971	1.972	2.185	1.988	3.2	1.915	1.895	2.056	2.799	2.704	2.402
s243	2.39	2.431	2.1	2.579	2.422	2.534	2.398	2.383	2.547	2.49	1.722	2.584	2.72	2.387	2.307	2.483	2.795	3.218	2.413	1.833	2.609	2.063	3.112	2.726	2.335	2.444	2.138	1.928	2.48	2.301	2.363	2.757	2.282	3.018	3.733	2.293	2.958	2.711	2.009	2.357	2.221	1.939	3.214	1.738	1.881	2.108	2.739	2.611	2.604
s244	2.668	2.758	2.488	2.652	2.665	2.9	2.909	2.656	3.156	2.832	1.852	2.682	2.815	2.813	2.684	2.878	3.077	2.781	2.759	2.176	3.07	2.084	3.324	2.831	2.638	2.59	2.519	2.292	2.863	2.402	2.605	2.458	2.387	3.051	3.874	2.542	3.137	2.996	2.153	2.404	2.612	2.119	3.775	2.049	2.229	2.186	2.744	2.819	2.624
s245	2.382	2.31	2.439	2.249	2.675	2.701	2.796	2.468	2.92	2.51	1.769	2.663	2.751	2.648	2.649	2.741	2.591	3.365	2.548	2.099	2.87	1.977	2.913	2.694	2.546	2.538	2.282	2.091	2.743	2.408	2.665	2.128	2.507	2.599	2.641	2.439	2.932	2.488	2.12	2.33	2.355	2.027	3.518	1.86	1.896	2.07	2.805	2.446	2.339
s246	3.042	2.438	2.127	2.532	2.457	1.902	2.308	2.344	2.739	2.685	1.815	2.601	2.846	2.382	2.487	2.358	3.433	3.139	2.476	2.162	2.73	2.091	3.224	3.029	2.426	2.378	2.168	2.019	2.538	1.892	2.049	2.092	2.362	2.798	2.885	2.326	2.921	3.065	1.84	2.33	2.279	2.269	3.55	1.872	2.02	1.974	3.075	2.724	2.643
s247	2.617	2.543	2.326	2.711	2.583	2.98	2.648	2.425	2.825	2.812	1.759	2.526	2.576	2.525	2.397	2.55	2.784	2.923	2.257	1.817	2.622	2.166	3.453	2.868	2.402	2.506	2.171	2.185	2.405	2.487	3.014	2.536	2.504	2.748	3.165	2.526	3.211	2.881	2.206	2.783	2.269	1.96	3.674	1.664	1.999	2.283	3.105	2.698	2.525
s248	2.601	2.353	2.236	2.488	2.32	2.604	2.353	2.133	2.634	2.949	1.852	2.443	2.662	2.468	2.524	2.476	3.087	3.341	2.35	2.021	2.647	2.134	3.507	2.846	2.702	2.514	2.25	1.989	2.518	2.371	2.839	2.923	2.245	2.98	3.195	2.415	2.592	2.942	2.037	1.909	2.357	1.759	3.359	1.874	1.931	2.087	2.496	2.564	2.622
s249	2.413	2.122	2.123	2.394	2.276	2.648	2.262	2.326	2.472	2.745	1.597	2.428	2.68	2.293	2.389	2.297	2.605	2.928	2.4	2.037	2.768	1.835	3.055	2.835	2.402	2.504	2.252	2.294	2.808	2.317	2.867	1.913	2.191	2.759	3.32	2.403	2.625	2.776	2.399	2.215	2.347	1.872	3.424	1.783	1.869	1.913	2.441	2.57	2.506
s25	2.306	2.815	2.446	2.741	2.127	2.711	2.63	2.611	3.065	2.829	1.925	2.563	2.553	2.457	2.366	2.529	2.921	3.546	2.717	2.323	2.984	2.183	3.735	2.59	2.542	2.725	2.328	1.957	2.792	2.512	2.577	2.556	2.536	2.9	3.556	2.711	3.059	2.822	2.18	2.266	2.454	2.233	3.545	1.93	2.081	2.166	2.877	2.816	2.541
s251	2.495	2.385	2.417	2.725	2.746	2.716	3.012	2.257	2.94	3.113	1.878	2.611	2.413	2.418	2.796	2.482	2.547	3.15	2.218	1.925	2.926	2.127	2.833	3.096	2.48	2.455	2.298	1.937	2.256	2.37	2.428	1.284	2.426	2.587	2.912	1.868	2.516	2.604	1.98	2.164	2.164	2.165	3.34	1.912	1.795	2.462	2.737	2.258	2.309
s259	2.802	2.887	1.797	2.108	2.296	2.495	2.404	2.441	2.208	3.439	1.927	2.407	2.44	2.254	2.296	2.26	2.906	3.523	2.621	2.084	2.595	2.069	2.661	3.001	2.441	2.413	2.401	1.889	2.172	2.173	2.635	2.337	1.987	2.492	2.85	2.234	2.238	2.525	2.013	2.197	2.498	2.26	3.33	1.843	1.715	2.023	2.831	2.58	2.453
s26	2.06	2.47	1.943	2.379	1.794	2.723	2.517	2.368	2.767	2.463	1.549	2.532	2.847	2.559	2.212	2.332	2.785	2.744	2.01	1.886	2.51	1.76	2.508	2.694	1.9	2.182	1.927	1.906	1.959	2.109	2.539	2.088	1.95	2.573	2.452	2.016	2.444	2.511	2.239	2.422	2.026	1.946	2.829	1.711	1.813	2.264	2.751	2.407	2.437
s260	2.348	2.871	1.913	2.173	2.7	2.184	2.947	2.707	2.796	2.52	2.232	2.307	2.085	1.868	2.394	2.481	2.523	3.137	2.641	3.136	2.727	1.858	2.476	2.615	2.767	2.516	2.745	1.91	2.076	2.049	1.985	2.055	2.271	2.388	3.493	2.337	3.581	2.746	1.805	2.206	2.296	2.486	3.708	1.992	1.74	2.736	2.808	2.546	2.412
s261	2.472	2.272	2.261	2.357	2.419	2.386	2.57	2.386	2.337	2.627	1.815	2.541	2.566	2.485	2.527	2.585	3.076	3.404	2.506	2.076	2.773	1.986	3.428	2.931	2.372	2.481	2.162	2.065	2.65	2.254	2.384	2.965	2.394	2.705	3.158	2.144	2.988	2.65	2.168	1.895	2.185	1.923	3.242	1.832	1.996	2.116	2.644	2.794	2.64
s262	2.551	2.848	2.646	2.602	2.944	2.657	2.646	2.572	3.349	2.603	2.236	2.678	2.486	2.582	2.734	2.778	3.314	3.551	2.746	2.332	3.081	2.133	3.362	2.762	2.444	2.465	2.487	2.239	2.791	2.779	2.588	2.685	2.531	2.525	3.86	2.303	3.213	2.888	1.944	2.683	2.389	2.348	3.527	2.023	2.043	2.452	3.236	2.95	2.704
s263	3.048	2.582	2.482	2.586	2.85	2.59	2.744	2.415	2.788	2.832	1.947	2.571	3.253	2.637	2.841	2.675	3.409	3.208	2.534	2.15	2.968	2.307	2.79	3.253	2.563	2.595	2.184	2.33	2.747	2.517	2.424	1.693	2.809	2.588	3.233	2.418	2.797	3.111	2.561	2.248	2.38	2.209	3.411	1.925	2.076	2.021	2.844	2.436	2.543
s264	2.184	2.285	2.165	2	2.073	2.342	2.274	2.222	2.118	2.909	2.03	2.157	2.623	2.109	2.186	2.284	3.149	3.405	2.133	1.96	2.765	2.262	2.88	3.154	2.105	2.048	2.046	1.837	2.188	2.155	1.962	2.091	2.039	2.275	2.897	1.909	2.448	2.221	1.877	2.502	2.312	2.241	3.11	1.865	1.751	1.875	2.839	2.678	2.405
s265	2.385	2.63	1.851	2.177	2.614	2.317	2.358	2.46	2.721	2.808	1.646	2.423	2.697	2.418	2.372	2.288	2.514	3.643	2.554	2.096	2.871	2.007	3.021	2.68	2.396	2.421	1.919	1.833	2.255	2.242	2.297	2.322	2.293	2.084	2.735	2.295	2.101	2.253	2.176	2.571	2.393	1.968	3.478	1.895	1.83	2.087	3.091	2.503	2.574
s266	2.527	2.645	2.182	2.667	2.131	2.246	2.455	2.458	2.55	2.837	1.9	2.776	2.73	2.544	2.57	2.491	3.436	2.772	2.682	2.309	3.034	1.962	3.16	2.75	2.591	2.903	2.421	2.352	2.633	2.479	2.005	2.396	2.476	2.758	3.293	2.535	3.091	3.083	2.1	2.621	2.354	2.351	3.412	1.934	2.103	2.17	2.587	2.55	2.38
s267	2.702	1.875	2.266	3.191	2.642	2.662	2.768	2.557	1.513	2.3	2.101	2.988	2.624	2.399	2.607	2.497	3.034	3.327	2.16	2.158	2.468	1.792	3.249	2.556	2.321	2.727	2.326	2.191	2.641	2.107	2.832	2.184	2.505	2.994	3.24	2.852	2.654	2.403	2.185	2.968	2.623	1.878	3.071	2.415	2.101	2.082	2.613	3.028	2.663
s268	2.348	2.571	2.003	2.222	2.596	2.346	2.466	2.529	2.097	2.803	1.53	2.254	2.406	2.13	2.214	2.386	2.464	2.829	2.432	2.012	2.909	2.059	2.834	2.551	2.247	2.334	2.174	1.869	2.229	2.195	2.145	1.963	2.255	2.074	3.235	2.25	2.582	2.547	2.312	2.555	2.37	2	3.29	1.977	1.823	2.13	2.587	2.786	2.364
s269	2.528	2.72	2.647	2.653	2.697	2.549	2.628	2.592	2.561	2.986	1.654	2.656	2.8	2.411	2.556	2.581	2.935	3.288	2.561	2.326	2.896	1.806	3.597	2.743	2.65	2.623	2.278	2.191	2.799	2.32	2.302	1.882	2.663	2.9	3.408	2.655	2.927	2.929	1.977	2.504	2.156	2.014	3.39	1.86	1.963	2.108	2.776	2.716	2.526
s27	2.354	2.525	2.33	2.56	2.413	2.529	2.469	2.379	2.873	2.311	1.898	2.841	2.941	2.603	2.515	2.618	2.899	3.632	2.481	2.176	2.858	2.071	3.161	2.578	2.484	2.698	2.395	2.144	2.742	2.592	2.56	1.552	2.538	2.99	3.217	2.571	2.761	2.875	2.424	2.37	2.403	1.92	3.16	1.973	1.938	2.405	3.068	2.413	2.472
s270	2.289	2.304	2.061	2.318	2.663	2.424	2.551	2.498	2.288	2.226	1.604	2.454	2.449	2.448	2.35	2.529	2.913	3.401	2.169	1.971	2.897	1.732	3.318	2.723	2.401	2.493	2.113	2.156	2.412	2.021	2.672	1.891	2.128	2.748	3.182	2.385	2.843	2.514	2.104	2.204	2.307	2.059	3.606	1.696	1.883	2.048	2.692	2.546	2.465
s271	2.602	2.746	2.428	2.544	2.821	2.896	2.956	2.725	3.663	2.726	1.991	2.622	3.123	2.658	2.75	2.825	3.456	3.725	2.674	1.906	3.101	2.26	3.462	2.978	2.802	2.544	2.398	2.482	2.904	2.678	2.578	2.727	2.624	3.121	3.666	2.503	2.871	2.898	2.581	2.17	2.277	2.11	3.491	2.06	2.196	2.129	2.59	2.771	2.661
s272	2.676	2.516	2.644	2.631	2.732	2.636	2.677	2.587	2.442	2.745	1.791	2.855	2.782	2.701	2.697	2.811	3.045	3.586	2.742	2.29	2.923	2.222	3.142	2.93	2.578	2.82	2.601	2.467	2.93	2.321	2.286	1.745	2.893	3.041	3.471	2.663	2.901	2.988	2.124	2.245	2.536	1.948	3.459	1.973	2.207	2.442	2.583	2.78	2.536
s273	2.46	2.197	2.154	2.333	2.821	2.557	2.561	2.566	2.287	2.447	1.698	2.355	2.32	2.444	2.41	2.494	3.149	3.324	2.472	2.107	2.69	1.78	3.355	2.682	2.399	2.267	2.042	1.841	2.389	2.222	1.946	2.162	2.478	2.923	3.203	2.005	2.749	2.811	1.814	1.898	2.091	1.92	3.247	1.682	1.823	1.994	2.738	2.636	2.507
s274	2.29	2.256	2.314	2.423	2.382	2.646	2.516	2.581	2.643	3.145	1.572	2.635	2.402	2.07	2.357	2.626	3.145	3.492	2.193	1.858	2.799	1.949	3.295	2.517	2.392	2.505	2.018	2.138	2.681	2.168	2.248	2.385	2.291	2.538	3.598	2.258	3.004	2.524	2.077	1.948	2.367	1.879	3.501	1.788	1.899	1.989	2.421	2.637	2.596
s275	2.752	2.311	2.161	2.507	2.782	2.662	2.59	2.344	1.683	2.98	1.7	2.559	2.437	2.511	2.417	2.557	3.499	3.282	2.335	1.891	3.088	1.958	3.295	2.685	2.383	2.51	2.13	2.016	2.698	2.127	2.454	2.238	2.174	2.826	3.458	2.238	2.604	2.759	1.792	1.915	2.093	2.038	3.315	1.837	1.956	2.127	2.696	2.661	2.616
s276	2.366	2.372	2.274	2.389	2.638	2.689	2.384	2.384	2.029	2.905	1.848	2.662	2.397	2.257	2.48	2.647	3.241	2.863	2.258	2.088	2.777	2.095	3.201	2.751	2.452	2.377	2.124	2.047	2.619	2.22	2.706	3.374	2.476	2.624	3.671	2.294	2.973	2.927	1.901	1.998	2.425	1.844	3.268	1.92	1.96	2.26	2.649	3.053	2.603
s277	2.487	2.465	2.165	2.34	2.435	2.364	2.407	2.499	2.443	2.495	1.898	2.403	2.617	2.319	2.361	2.41	3.06	3.204	2.535	2.08	2.844	2.131	3.114	2.672	2.467	2.777	2.311	2.04	2.397	2.395	2.238	2.06	2.401	2.693	3.186	2.578	3.148	2.97	2.003	2.066	2.619	2.129	3.392	1.81	1.706	2.113	2.47	2.494	2.547
s278	2.597	2.337	2.011	2.155	2.357	2.629	2.234	2.025	1.946	2.148	1.856	2.527	2.69	2.283	2.42	2.509	3.397	3.461	2.41	2.392	2.704	1.966	3.161	2.59	2.569	2.467	2.207	2.079	2.26	2.248	2.182	1.616	2.055	2.579	3.41	2.467	2.692	2.493	1.825	2.276	2.16	2.197	3.368	1.763	1.816	2.233	2.534	2.461	2.4
s279	2.585	2.711	1.762	2.655	2.331	2.108	2.48	2.469	1.909	3.042	1.345	2.545	2.695	2.636	2.251	2.415	3.099	3.758	2.333	1.828	2.65	2.014	3.185	2.905	2.417	2.459	2.129	1.903	2.341	2.064	2.141	2.27	2.359	2.878	3.091	2.385	3.201	3.049	2.205	2.258	2.256	2.056	3.585	1.791	1.696	2.191	2.681	2.754	2.774
s28	2.423	2.536	2.252	2.99	2.481	2.636	2.457	2.568	2.887	2.902	1.753	2.749	2.797	2.815	2.521	2.726	3.275	3.095	2.599	2.236	2.821	1.88	2.887	2.662	2.542	2.998	2.176	2.2	2.523	2.482	2.488	3.025	2.85	3.277	3.14	2.89	3.18	3.224	2.436	2.769	2.608	2.095	3.373	1.86	1.857	2.303	2.968	2.681	2.805
s280	2.332	2.345	1.989	2.287	2.532	2.705	2.427	2.321	2.146	2.342	1.741	2.631	2.54	2.303	2.343	2.498	3.087	3.124	2.102	1.732	2.572	1.973	2.97	2.634	2.02	2.406	1.877	1.978	2.501	2.076	2.548	2.626	2.082	2.519	2.958	2.375	2.598	2.671	1.819	2.335	1.991	1.851	3.103	1.817	1.852	1.781	2.252	2.627	2.378
s281	2.178	2.033	1.779	2.326	2.334	2.488	2.379	2.46	2.145	2.562	1.583	2.35	2.496	2.341	2.32	2.427	3.255	2.924	2.216	2.025	2.755	1.936	3.279	2.58	2.125	2.367	2.171	1.929	2.377	2.034	2.649	2.273	2.002	2.905	3.719	2.264	2.834	2.74	2.069	2.485	2.261	1.942	3.882	1.684	1.868	1.75	2.422	2.708	2.538
s283	2.846	2.137	2.136	2.333	2.65	2.967	2.621	2.383	2.551	2.983	1.773	2.656	2.732	2.515	2.656	2.705	2.702	3.299	2.372	2.079	2.894	1.911	2.97	2.769	2.568	2.554	2.241	2.021	2.715	2.148	2.876	2.408	2.119	2.681	3.248	2.258	2.727	2.905	1.909	2.175	2.158	1.959	3.911	1.795	1.912	1.98	2.795	2.542	2.41
s285	2.654	2.29	2.072	2.377	2.438	2.575	2.395	2.535	3.007	2.802	1.996	2.677	2.882	2.658	2.48	2.622	3.405	3.205	2.432	2.083	2.635	2.032	3.629	2.792	2.444	2.613	2.31	2.218	2.715	2.318	2.557	2.139	2.696	2.917	3.181	2.441	2.979	2.718	1.969	2.282	2.296	1.846	3.538	1.797	2.017	2.424	2.835	2.393	2.349
s286	2.399	2.249	1.989	1.817	2.365	2.643	2.641	2.549	3.112	2.553	1.774	2.212	2.637	2.509	2.254	2.487	3.389	3.219	2.231	1.929	2.648	2.154	2.907	2.599	2.378	2.455	2.159	1.97	2.413	2.406	2.152	2.163	2.064	2.83	2.953	2.301	2.773	2.853	1.816	2.22	2.272	1.773	3.587	1.771	1.735	1.926	2.677	2.334	2.61
s287	2.601	2.217	2.321	2.871	2.883	2.457	2.567	2.28	2.956	2.675	1.74	2.63	3	2.563	2.528	2.471	3.112	3.639	2.23	2.053	2.739	2.042	3.452	2.695	2.509	2.582	2.156	2.227	2.668	2.349	2.649	2.73	2.014	2.894	3.429	2.527	2.806	2.764	2.281	2.234	2.186	1.948	3.496	1.972	1.996	1.969	2.74	2.737	2.589
s288	2.639	2.235	2.218	2.493	2.205	2.547	2.837	2.384	2.309	2.995	1.602	2.651	2.512	2.452	2.481	2.485	3.002	3.264	2.146	2.007	2.76	1.922	3.545	2.948	2.458	2.583	2.153	2.096	2.552	2.17	2.509	2.252	2.164	2.657	3.001	2.39	2.903	2.84	1.967	2.287	2.251	1.873	3.491	1.705	1.861	2.186	2.737	2.665	2.472
s29	2.486	2.602	2.109	2.404	2.501	2.736	2.68	2.517	3.009	2.508	2.08	2.281	2.761	2.161	2.282	2.677	2.935	3.584	2.402	2.207	2.561	2.05	2.983	2.702	2.218	2.381	2.41	1.866	2.471	2.52	2.322	2.392	2.557	2.719	3.664	2.416	2.552	2.603	2.029	2.056	2.326	2.118	3.18	1.85	1.93	2.366	2.684	2.781	2.511
s290	2.518	2.598	2.03	2.228	2.581	2.501	2.149	2.558	2.099	2.456	1.648	2.518	2.42	2.42	2.368	2.504	3.2	3.556	2.495	2.166	2.989	1.926	3.485	2.621	2.343	2.246	2.438	2.104	2.605	2.326	2.345	2.271	2.063	2.595	3.625	2.07	2.951	2.849	1.921	1.997	2.284	2.204	3.525	1.843	1.915	2.291	2.669	2.538	2.511
s291	2.346	2.413	2.093	2.074	2.464	2.286	2.422	2.361	1.908	2.954	1.707	2.599	2.734	2.57	2.234	2.319	3.311	3.644	2.365	1.969	2.336	1.905	2.732	2.811	2.354	2.302	2.022	1.963	2.54	1.911	2.378	1.86	2.105	2.368	3.157	1.886	2.634	2.17	2.055	2.249	2.215	1.732	3.536	1.715	1.769	1.963	2.914	2.816	2.62
s292	2.566	2.481	2.16	2.466	2.383	2.638	2.34	2.435	2.881	2.833	1.789	2.779	2.829	2.644	2.523	2.567	3.042	3.311	2.525	2.119	2.878	1.997	3.06	2.901	2.584	2.537	2.242	2.175	2.591	2.324	2.657	2.309	2.31	2.983	3.275	2.166	2.689	3.041	2.211	2.454	2.336	2.098	3.095	1.674	1.922	2.083	2.522	2.483	2.485
s293	2.273	2.497	2.14	2.509	2.407	2.308	2.369	2.127	1.86	2.835	1.689	2.39	2.444	2.191	2.439	2.33	2.704	2.83	2.265	2.056	2.646	1.827	3.377	2.904	2.346	2.475	2.16	2.192	2.464	2.082	2.071	1.961	2.151	2.491	3.203	2.317	2.613	2.824	2.191	2.074	2.176	1.824	3.813	1.694	1.81	2.116	2.58	2.285	2.391
s294	2.48	2.164	1.974	2.47	2.72	2.614	2.2	2.334	1.925	2.844	1.604	2.374	2.558	2.14	2.257	2.386	2.482	3.088	2.154	1.909	2.828	1.82	3.442	2.556	2.254	2.348	1.929	2.052	2.462	1.975	2.427	2.222	2.351	2.36	3.32	2.192	2.674	2.566	2.047	2.356	2.324	2.025	3.671	1.877	1.872	1.909	2.677	2.849	2.503
s295	2.527	2.239	2.113	2.196	2.33	2.648	2.637	2.435	2.139	2.524	1.917	2.553	2.503	2.23	2.228	2.221	2.249	3.265	2.37	2.14	2.776	2.175	3.079	2.659	2.266	2.339	2.23	2.014	2.414	2.137	2.459	2.438	2.233	1.974	3.261	2.39	2.611	2.513	2.24	2.592	2.455	2.035	3.259	1.937	1.885	2.232	2.601	2.651	2.635
s296	2.558	2.534	2.132	2.452	2.943	2.362	2.274	2.271	2.114	2.581	1.68	2.435	2.747	2.418	2.329	2.4	2.841	3.118	2.553	2.297	2.99	2.165	3.528	2.948	2.32	2.44	2.305	2.045	2.493	2.192	2.655	2.463	2.516	2.604	3.291	2.563	2.99	2.898	2.31	2.339	2.49	2.36	3.672	1.861	1.929	2.076	3.372	2.804	2.548
s297	2.368	2.361	2.267	2.764	2.425	2.52	2.472	1.974	1.872	2.818	1.871	2.71	2.714	2.581	2.501	2.626	3.034	3.467	2.334	1.971	2.471	1.999	3.386	2.712	2.365	2.57	2.175	2.093	2.833	2.278	2.574	2.434	2.238	2.707	3.185	2.472	2.944	2.65	2.073	2.473	2.092	1.969	3.5	1.912	1.965	2.095	2.686	2.588	2.628
s298	2.263	2.484	1.788	2.265	2.401	2.358	2.578	2.27	2.238	2.95	1.993	2.555	2.948	2.748	2.479	2.578	3.375	3.539	2.363	1.935	2.784	2.151	3.608	3.033	2.508	2.72	2.439	1.853	2.33	2.179	2.152	1.859	2.38	2.72	3.219	2.629	2.977	2.862	2.204	2.278	2.132	1.906	3.706	1.688	1.682	2.049	2.965	2.707	2.479
s299	2.155	2.476	2.21	2.828	2.503	2.727	2.262	2.349	2.963	2.855	2.059	2.78	2.746	2.574	2.399	2.569	3.548	3.841	2.537	2.056	3.014	2.191	3.064	2.891	2.382	2.573	2.359	2.209	2.513	2.591	2.152	2.426	2.773	3.234	3.154	2.439	2.747	2.819	2.1	2.501	2.349	2.056	3.385	2.212	1.936	2.143	2.722	2.567	2.738
s3	2.329	2.556	2.735	2.687	2.344	2.618	2.574	2.686	2.782	2.637	1.999	2.683	2.637	2.696	2.571	2.837	3.242	3.554	2.779	2.38	2.865	2.111	3.246	2.565	2.621	2.7	2.398	2.102	2.926	2.646	2.488	1.766	2.93	3.086	2.85	2.607	3.113	3.122	2.029	2.077	2.502	2.172	3.215	1.67	2.062	2.246	2.662	2.527	2.543
s30	2.185	2.563	1.948	2.587	2.126	2.407	2.551	2.466	2.904	3.107	1.983	2.487	2.441	2.371	2.355	2.466	2.958	3.065	2.385	2.119	2.834	1.946	3.055	2.426	2.147	2.383	2.232	1.853	2.733	2.405	2.017	2.267	1.813	2.889	3.227	2.452	2.854	2.653	1.992	2.523	2.289	1.988	3.347	1.817	1.722	2.272	2.731	2.818	2.527
s300	2	2.32	2.139	2.443	2.429	2.818	2.762	2.566	2.643	2.692	1.726	2.813	2.584	2.309	2.423	2.529	2.763	3.172	2.458	1.933	2.646	1.911	3.017	2.805	2.244	2.309	2.226	1.962	2.445	2.307	2.595	2.176	2.065	2.699	2.828	2.253	2.948	2.721	2.281	2.706	2.025	1.951	3.547	1.752	1.735	2.232	2.685	2.63	2.352
s301	2.473	2.629	2.078	2.362	2.708	2.332	2.504	2.378	1.991	2.647	1.659	2.363	2.453	2.41	2.143	2.302	2.497	3.155	2.364	1.941	2.611	1.859	2.993	2.951	2.377	2.318	2.195	1.916	2.349	2.239	2.344	2.422	2.228	2.358	3.302	2.187	2.355	2.337	2.01	2.475	2.23	1.977	3.182	1.873	1.932	2.109	2.764	2.635	2.617
s302	2.446	2.538	2.186	2.405	2.603	2.377	2.464	2.488	2.744	2.381	1.776	2.69	2.564	2.504	2.423	2.404	2.582	3.237	2.461	2.001	2.683	1.91	3	2.687	2.33	2.498	2.23	2.065	2.512	2.168	2.415	2.239	2.392	2.639	3.3	2.227	2.557	2.664	1.915	2.481	2.11	1.978	3.534	1.824	1.885	2.072	2.73	2.294	2.34
s303	2.521	2.37	2.058	2.323	2.4	2.594	2.512	2.565	2.893	3.036	1.789	2.657	2.962	2.798	2.505	2.77	3.02	3.494	2.66	2.233	2.865	1.812	3.553	2.95	2.641	2.352	2.445	2.192	2.777	2.754	2.682	2.509	2.05	2.288	3.208	2.288	2.975	2.405	1.874	2.009	2.301	2.134	3.37	1.938	1.946	2.297	2.878	2.678	2.585
s304	2.548	1.993	2.459	2.6	2.432	2.804	2.812	2.825	2.884	2.869	1.937	2.813	2.603	2.632	2.546	2.706	2.944	3.793	2.691	2.298	2.894	2.059	2.912	2.796	2.67	2.427	2.426	2.562	2.802	2.581	2.411	2.334	2.837	2.626	3.02	2.4	2.939	2.789	1.929	2.541	2.213	2.128	3.553	1.905	2.055	2.043	2.655	3.029	2.46
s305	2.237	2.579	2.274	2.243	2.56	2.538	2.791	2.343	2.334	2.699	1.888	2.402	2.725	2.45	2.535	2.494	3.006	3.258	2.476	2.105	3.064	2.011	3.29	2.714	2.562	2.467	2.414	1.947	2.705	2.525	2.486	1.645	1.946	2.399	2.769	2.097	2.746	2.964	2.02	2.247	2.258	2.046	3.546	1.787	2.04	2.159	2.587	2.161	2.591
s306	2.434	2.362	2.226	2.596	2.443	2.42	2.483	2.627	2.543	2.878	1.745	2.579	2.78	2.861	2.524	2.579	2.991	3.459	2.577	2.405	3.031	1.995	3.355	3.093	2.489	2.639	2.249	2.147	2.647	2.337	2.517	3.15	2.248	2.82	3.081	2.548	2.797	2.956	2.273	2.373	2.31	2.199	3.364	1.899	1.94	2.309	2.949	2.612	2.615
s307	2.495	2.325	2.219	2.708	2.82	2.603	2.572	2.584	2.681	2.77	2.05	2.694	2.962	2.6	2.484	2.657	3.197	3.605	2.622	2.208	3.006	2.144	3.112	2.766	2.66	2.63	2.335	2.475	2.655	2.321	2.337	2.568	2.621	2.913	3.499	2.444	3.041	2.717	2.167	2.253	2.303	1.879	3.47	1.989	2.036	2.225	2.682	2.92	2.687
s308	2.441	2.505	2.442	2.478	2.539	2.921	2.891	2.758	2.771	2.717	1.949	2.625	2.893	2.535	2.542	2.767	3.084	3.394	2.472	2.195	3.002	2.062	3.215	2.843	2.426	2.401	2.103	2.205	2.736	2.319	2.695	2.498	1.933	2.252	3.313	2.024	2.608	2.072	2.836	2.329	2.125	1.863	3.708	1.882	2.106	1.95	2.767	3.026	2.666
s309	2.144	2.519	2.075	2.497	2.601	2.657	2.489	2.484	3.039	2.769	1.679	2.425	2.711	2.504	2.435	2.423	3.415	3.289	2.636	2.326	2.879	2.127	3.03	2.56	2.474	2.465	2.4	2.411	2.664	2.365	2.32	2.669	2.486	2.868	3.369	2.621	2.422	3.031	1.942	2.25	2.19	2.092	3.233	1.904	2.008	2.037	2.523	2.565	2.685
s31	2.064	2.569	2.178	2.523	2.263	2.469	2.681	2.288	2.76	2.606	1.77	2.455	2.698	2.226	2.266	2.42	2.768	2.948	2.262	1.977	2.659	1.849	2.858	2.258	2.348	2.445	2.289	1.997	2.28	2.504	2.36	1.975	2.218	2.884	3.108	2.611	2.655	2.689	2.085	2.158	2.365	1.948	3.329	1.817	1.77	2.312	2.545	2.481	2.45
s310	2.129	2.348	2.46	2.136	2.326	2.297	2.525	2.799	2.627	2.982	1.788	2.614	2.778	2.466	2.43	2.518	2.496	3.026	2.532	2.229	2.796	2.019	3.431	2.656	2.412	2.234	2.401	1.894	2.52	2.313	2.476	2.369	2.345	2.466	3.172	2.547	2.723	2.359	1.94	2.226	2.069	1.97	3.365	1.755	1.806	2.229	2.791	2.381	2.326
s311	2.442	2.057	1.854	2.187	2.26	2.02	2.659	2.608	2.859	2.661	1.657	2.492	3.057	2.354	2.396	2.46	2.832	3.099	2.249	1.986	2.468	1.745	3.276	2.893	2.265	2.458	2.367	2.321	2.838	2.284	2.02	2.035	2.39	2.323	3.453	2.444	3.07	2.467	2.328	2.329	2.271	2.103	3.509	1.796	1.944	2.186	2.434	2.983	2.518
s312	2.355	2.257	1.953	2.142	2.393	2.646	2.488	2.14	2.661	3.201	1.809	2.432	2.805	2.414	2.469	2.409	3.012	3.425	2.381	2.082	2.696	2.009	3.053	2.827	2.216	2.2	1.936	1.903	2.252	2.14	2.771	2.733	2.028	2.273	3.557	2.126	2.701	2.408	2.304	2.07	2.337	1.871	3.333	1.874	1.891	1.982	2.805	2.722	2.635
s313	2.448	2.516	2.283	2.577	2.478	2.501	2.362	2.525	2.323	2.87	1.789	2.783	2.643	2.602	2.488	2.475	3.071	3.578	2.492	2.332	3.161	2.26	3.062	2.979	2.693	2.684	2.245	2.07	2.683	2.273	2.521	1.822	2.512	2.883	3.514	2.7	3.07	2.99	2.2	2.243	2.299	2.231	3.535	1.784	1.949	2.141	3.201	2.553	2.397
s314	2.759	2.319	2.294	2.291	2.735	2.636	2.812	2.49	2.63	3.038	1.851	2.689	2.563	2.261	2.54	2.587	3.002	3.715	2.243	2.123	2.789	2.191	3.174	3.034	2.389	2.577	2.345	1.857	2.373	2.4	2.683	2.035	2.61	2.724	3.296	2.466	3.212	2.942	2.021	2.113	2.607	2.229	3.752	1.992	1.72	2.158	2.871	2.83	2.65
s315	2.35	2.621	2.461	2.298	2.597	2.893	2.848	2.822	3.445	3.2	1.817	2.272	2.631	2.505	2.712	2.884	3.123	3.396	2.598	2.417	3.031	2.006	3.191	2.754	2.541	2.574	2.348	2.281	2.724	2.806	2.548	2.469	2.663	2.737	3.316	2.623	2.886	2.651	1.967	2.169	2.442	1.893	3.261	2.052	1.926	2.374	2.53	2.686	2.688
s316	2.388	2.467	2.164	2.674	2.636	2.139	2.411	2.624	2.441	2.86	1.679	2.621	2.595	2.482	2.435	2.542	2.975	3.493	2.507	2.019	2.671	1.9	3.153	2.483	2.356	2.458	2.309	2.098	2.641	2.207	2.15	2.318	2.335	2.797	3.439	2.409	2.815	2.881	1.982	2.166	2.262	1.952	3.273	1.808	2.012	2.246	2.83	2.961	2.534
s317	2.786	2.335	2.136	2.39	2.77	2.642	2.551	2.533	2.562	3.377	1.731	2.604	2.587	2.569	2.588	2.639	2.808	3.239	2.521	2.182	2.904	2.107	2.827	2.97	2.492	2.372	2.296	2.112	2.638	2.242	2.835	2.466	2.292	2.429	3.126	2.193	3.063	2.542	2.767	2.113	2.314	2.278	3.595	1.802	1.913	2.189	2.912	2.518	2.519
s318	2.631	2.425	2.398	2.451	2.516	2.524	2.61	2.661	2.956	3.498	1.733	2.894	3.302	2.956	2.627	2.667	3.338	3.018	2.371	2.245	2.779	1.816	3.371	3.163	2.621	2.775	2.384	2.117	2.838	2.281	2.59	2.867	2.188	2.747	3.28	2.683	3.11	2.879	2.331	2.712	2.413	1.732	3.475	1.855	1.939	2.335	3.122	3.222	2.674
s319	2.181	2.351	1.984	1.915	2.178	2.686	2.585	2.581	2.199	2.887	1.503	2.245	2.148	2.466	2.213	2.283	2.624	2.818	2.243	1.887	2.789	1.746	3.015	2.422	2.231	2.186	1.95	1.88	2.124	1.764	2.525	2.405	1.847	2.225	2.844	1.979	2.783	2.313	1.924	1.77	1.983	1.691	3.153	1.599	1.57	1.776	2.714	2.508	2.388
s32	2.334	2.587	2.371	2.893	2.641	2.677	2.44	2.587	2.808	2.58	2.132	2.842	2.648	2.568	2.587	2.731	2.86	3.564	2.69	2.442	2.938	2.101	3.022	2.49	2.773	2.698	2.441	2.163	2.664	2.598	2.439	1.948	2.73	3.001	3.422	2.582	3.009	2.972	2.286	2.365	2.466	2.283	3.323	1.976	2.157	2.241	2.64	2.597	2.551
s320	2.567	2.331	2.343	2.541	2.724	2.844	2.696	2.554	3.282	3.052	1.801	2.675	3.003	2.725	2.914	2.749	3.09	3.544	2.623	2.353	2.965	1.945	3.519	3.004	2.702	2.84	2.328	2.488	3.046	2.685	2.759	1.556	2.483	2.832	3.611	2.685	2.994	2.834	2.174	2.279	2.522	2.231	3.667	1.96	1.976	2.269	2.658	2.703	2.791
s321	2.407	2.215	2.352	2.308	2.455	2.655	2.639	2.846	2	3.543	1.605	2.586	2.898	2.678	2.547	2.665	2.573	2.986	2.528	2.142	3.031	2.009	3.557	3.025	2.664	2.857	2.36	2.127	2.659	2.236	2.42	1.841	1.95	2.266	3.088	2.396	2.755	2.353	2.225	2.488	2.342	1.84	3.572	1.701	1.892	2.3	3.032	2.514	2.543
s322	2.223	2.45	2.479	2.439	2.584	2.459	2.659	2.569	2.748	2.4	1.905	2.828	2.74	2.506	2.389	2.792	2.915	3.438	2.429	2.347	2.91	2.076	3.064	2.788	2.554	2.538	2.239	2.099	2.624	2.362	2.477	2.976	2.46	2.948	3.061	2.391	2.897	2.892	2.393	1.912	2.154	2.051	2.879	1.718	1.914	2.054	2.916	2.301	2.27
s323	2.155	2.382	2.138	2.427	2.732	2.225	2.225	2.431	2.752	2.602	1.734	2.511	2.524	2.388	2.271	2.397	3.513	3.676	2.01	1.854	2.586	2.074	3.235	2.43	2.154	2.39	1.915	1.815	2.162	2.135	2.567	2.669	1.904	2.575	2.95	2.521	2.756	2.688	1.951	2.029	2.201	1.813	2.86	1.629	1.772	2.12	2.424	2.66	2.401
s324	2.225	2.378	2.161	2.54	2.447	2.501	2.613	2.491	2.706	2.679	1.847	2.502	2.752	2.37	2.455	2.692	3.181	3.509	2.616	1.879	2.566	1.945	2.99	2.694	2.591	2.748	2.245	2.056	2.777	2.392	2.45	2.563	2.133	2.584	2.789	2.222	2.9	2.848	2.078	2.002	2.227	1.708	3.012	1.755	2.027	2.024	2.749	2.642	2.359
s325	2.037	2.352	2.317	2.777	2.512	2.42	2.568	2.453	2.954	2.821	1.842	2.507	2.611	2.512	2.509	2.822	3.347	3.406	2.605	1.907	2.919	2.046	3.089	2.631	2.556	2.737	2.251	2	2.91	2.265	2.28	2.924	2.673	2.811	2.857	2.508	3.087	3.113	1.701	2.09	2.383	1.894	3.192	1.734	2.032	2.022	2.331	2.476	2.31
s326	2.423	2.22	2.78	2.733	2.911	2.75	2.846	2.675	3	2.582	2.189	2.579	2.75	2.444	2.661	3.134	3.443	3.907	2.723	2.281	2.892	2.012	3.157	2.716	2.862	2.994	2.54	2.432	3.129	2.679	2.485	2.418	3.092	3.344	3.334	2.861	3.218	3.094	1.957	2.285	2.433	1.868	3.373	1.911	2.206	2.339	2.438	2.728	2.502
s327	2.28	2.195	1.764	2.331	2.153	2.575	2.227	2.316	2.69	2.793	1.681	2.404	2.424	2.302	2.34	2.307	2.991	3.476	2.404	2.187	2.513	1.917	3.012	2.465	2.291	2.332	1.877	1.716	2.084	1.971	2.365	3.118	2.045	2.6	2.722	2.243	2.698	2.689	2.071	2.116	2.023	1.972	2.727	1.804	1.693	1.869	2.434	2.143	2.188
s328	2.305	2.289	2.61	2.558	2.488	2.238	2.196	2.284	2.668	2.607	1.78	2.634	2.691	2.693	2.52	2.763	2.905	3.149	2.528	1.867	2.859	2.05	3.27	2.447	2.526	2.654	2.249	2.211	3.07	2.289	2.549	2.562	2.385	2.466	3.397	2.306	2.989	2.949	1.863	2.367	2.177	1.95	3.329	1.935	1.989	1.847	2.285	2.386	2.244
s329	1.927	2.298	1.804	2.255	2.325	2.366	2.377	2.315	2.586	2.5	1.915	2.106	2.466	2.003	2.13	2.274	3.128	3.505	2.378	1.777	2.419	2.169	2.505	2.361	2.159	2.176	1.871	1.648	1.957	2.183	2.575	2.258	1.892	2.392	2.518	1.913	2.282	2.433	2.008	2.177	1.931	2.015	2.521	1.783	1.655	2.108	2.655	2.311	2.039
s33	2.352	2.574	2.3	2.612	2.706	2.825	2.485	2.497	2.71	2.828	1.915	2.692	2.471	2.608	2.363	2.55	2.75	3.331	2.636	2.098	2.758	2.11	2.749	2.434	2.502	2.628	2.267	2.122	2.599	2.448	2.326	2.002	2.266	3.044	3.557	2.541	2.782	2.92	2.166	2.4	2.151	2.073	3.229	1.887	2.025	2.232	2.59	2.759	2.515
s330	2.007	2.127	2.155	2.547	2.497	2.304	2.19	2.373	2.586	2.325	1.702	2.458	2.662	2.426	2.396	2.621	3.102	3.451	2.474	1.921	2.522	1.93	2.615	2.534	2.297	2.382	2.12	2.072	2.599	2.293	2.252	2.395	2.607	2.979	3.257	2.525	2.561	2.589	2.44	1.988	2.106	1.794	2.699	1.69	1.977	2.066	2.266	2.393	2.242
s331	2.14	2.502	2.191	2.41	2.147	2.245	2.346	2.43	2.739	2.917	1.856	2.635	2.705	2.412	2.292	2.617	3.496	3.261	2.41	1.809	2.693	2.114	2.673	2.599	2.459	2.548	2.158	2.073	2.375	2.316	2.695	2.729	2.336	2.949	3.06	2.339	2.681	2.642	1.536	2.35	2.168	1.534	3.037	1.921	1.938	1.951	2.72	2.677	2.333
s332	1.987	2.609	2.271	2.303	2.464	2.729	2.534	2.587	2.694	2.6	1.84	2.601	3.007	2.41	2.501	2.601	3.393	3.907	2.475	2.038	2.715	1.919	3.229	2.784	2.342	2.387	2.069	1.934	2.589	2.288	2.748	2.383	2.365	2.614	2.665	2.214	2.921	2.911	2.138	2.18	1.899	1.893	3.184	1.809	1.809	2.202	2.464	2.45	2.392
s333	2.555	2.7	2.334	2.603	2.746	2.752	2.523	2.507	2.821	2.815	1.78	2.692	2.747	2.496	2.396	2.855	3.556	3.132	2.418	2.024	2.619	1.905	3.08	2.603	2.57	2.49	2.197	1.995	2.714	2.38	2.512	2.794	2.166	2.918	2.807	2.212	2.942	2.995	2.02	2.358	2.055	1.822	3.204	1.879	1.973	1.831	2.503	2.559	2.291
s334	2.028	1.975	2.178	2.365	2.197	2.771	2.273	2.199	2.726	2.582	1.701	2.281	2.477	2.273	2.398	2.336	2.604	2.517	2.169	1.719	2.384	1.715	2.718	2.273	2.209	2.283	1.833	2.086	2.418	1.99	2.164	2.232	1.979	2.478	2.648	1.981	2.507	2.727	2.238	2.027	2.033	1.587	2.855	1.612	1.831	1.888	2.165	2.279	2.244
s335	2.452	2.711	2.604	2.378	2.629	2.445	2.394	2.395	2.937	2.491	1.553	2.577	2.441	2.435	2.484	2.695	2.697	3.513	2.646	2.072	2.862	1.934	2.8	2.5	2.689	2.728	2.3	2.333	2.849	2.428	2.384	2.393	2.617	2.831	3.024	2.552	3.099	2.951	1.489	2.148	2.305	1.946	2.895	1.765	1.969	2.062	2.368	2.657	2.275
s336	2.142	2.207	2.018	2.332	2.236	2.258	2.217	2.219	2.459	2.159	1.738	2.468	2.399	2.349	2.312	2.585	3.035	3.296	2.132	1.766	2.26	1.858	2.526	2.449	2.215	2.248	2.028	1.979	2.567	2.093	2.465	2.073	2.337	2.407	2.813	2.322	2.428	2.606	1.811	1.728	2.073	1.711	2.933	1.627	1.857	1.761	2.207	2.4	2.215
s337	2.703	2.339	2.151	2.654	2.681	2.493	2.559	2.367	2.746	2.628	1.819	2.698	3.009	2.712	2.71	2.716	3.313	3.682	2.24	1.892	2.83	1.99	3.274	2.58	2.477	2.377	2.147	2.065	2.823	2.285	2.579	2.404	2.745	3.15	3.332	2.337	2.624	2.879	1.886	2.212	2.203	2.022	3.23	1.92	2.026	2.119	2.443	2.911	2.517
s338	2.393	2.366	2.523	2.713	2.652	2.641	2.411	2.535	2.708	2.544	1.907	2.632	2.825	2.67	2.807	2.811	3.125	3.451	2.332	1.842	2.702	1.937	2.976	2.724	2.29	2.664	2.236	2.032	3.099	2.203	2.746	1.991	2.562	2.851	2.914	2.593	2.487	2.83	2	2.597	2.306	1.774	2.847	1.726	2.156	2.139	2.971	2.503	2.392
s339	2.192	2.258	1.902	2.449	2.359	2.483	2.327	2.389	2.552	2.468	1.751	2.429	2.378	2.225	2.246	2.422	2.817	3.039	2.165	1.727	2.613	2.002	2.565	2.509	2.267	2.362	1.934	1.889	2.403	2.127	2.402	2.335	2.302	2.807	3.594	2.366	2.544	2.855	1.904	1.91	2.133	1.767	2.738	1.704	1.784	1.93	2.692	2.756	2.454
s34	2.462	2.586	2.336	2.725	2.374	2.714	2.429	2.502	2.751	2.456	1.91	2.7	2.838	2.63	2.362	2.686	2.957	3.65	2.442	2.681	2.7	1.879	2.978	2.759	2.407	2.563	2.32	1.907	2.254	2.523	2.459	2.58	2.308	2.634	3.139	2.315	2.611	2.807	2.448	2.276	2.495	1.983	3.343	1.806	1.881	2.403	2.865	2.507	2.705
s340	1.878	2.354	2.335	2.712	2.755	2.637	2.493	2.54	3.039	2.908	1.798	2.668	2.934	2.628	2.695	2.776	3.29	3.763	2.542	2.055	2.616	2.001	2.885	2.723	2.433	2.65	2.309	2.163	2.781	2.454	2.481	2.531	2.585	2.89	3.555	2.596	3.006	2.744	2.512	2.454	2.394	1.979	2.902	1.669	2.085	2.095	2.719	2.696	2.399
s341	2.048	2.238	2.214	2.543	2.741	2.621	2.154	2.449	2.698	2.244	1.752	2.631	2.639	2.214	2.396	2.604	3.071	3.159	2.357	1.88	2.543	1.89	2.702	2.567	2.459	2.583	2.232	2.08	2.523	2.351	2.632	1.35	2.434	2.638	2.97	2.235	2.267	2.791	2.008	2.005	2.244	1.892	3.084	1.71	1.878	1.965	2.312	2.401	2.18
s342	2.199	2.298	2.268	2.488	2.683	2.56	2.38	2.49	2.881	2.615	1.737	2.582	2.616	2.427	2.547	2.749	2.789	3.115	2.307	2.199	2.802	1.995	2.997	2.623	2.518	2.433	2.29	2.106	2.766	2.602	2.613	1.976	2.137	2.62	2.905	2.496	2.571	2.667	2.203	2.63	2.1	1.801	2.955	1.737	1.719	2.291	2.417	2.409	2.467
s343	2.095	2.41	2.52	2.838	2.306	2.575	2.484	2.493	2.747	2.42	1.896	2.566	2.736	2.435	2.628	2.84	2.829	3.093	2.579	2.458	2.848	2.074	2.832	2.495	2.893	2.708	2.56	2.386	2.684	2.718	2.559	1.617	2.33	2.837	3.382	2.709	2.783	2.789	2.173	2.228	2.154	2.301	2.755	1.86	1.874	2.443	2.509	2.718	2.313
s344	1.998	2.179	2.412	2.468	2.169	2.583	2.35	2.533	2.845	2.437	1.813	2.485	2.719	2.277	2.478	2.734	3.391	3.901	2.312	2.014	2.451	2.089	2.846	2.597	2.615	2.518	2.279	1.855	2.614	2.347	2.734	2.37	2.463	2.78	3.254	2.524	2.684	2.763	2.21	2.206	2.084	1.676	2.8	1.889	1.804	1.994	2.713	2.543	2.398
s345	2.451	2.288	2.473	2.497	2.713	2.86	2.449	2.534	2.81	2.812	1.896	2.571	2.74	2.694	2.604	2.949	3.488	3.648	2.412	2.06	2.715	2.033	2.882	2.659	2.63	2.88	2.254	2.118	2.953	2.491	2.599	1.385	2.399	2.794	3.412	2.837	2.683	2.734	1.854	1.759	2.574	1.897	3.029	1.933	1.97	1.916	2.927	2.601	2.463
s346	2.051	2.367	2.489	2.715	2.392	2.674	2.759	2.443	2.827	2.463	1.948	2.538	2.79	2.761	2.546	2.847	2.944	3.476	2.481	2.321	2.786	2.121	2.632	2.673	2.664	2.707	2.377	2.209	2.956	2.579	2.704	2.536	2.539	3	3.321	2.436	2.718	2.958	2.026	2.219	2.457	1.992	3.134	1.886	1.94	2.05	2.783	2.811	2.514
s347	2.192	1.854	2.122	2.323	2.419	2.541	2.509	2.404	2.692	2.627	1.755	2.629	2.566	2.498	2.431	2.643	3.066	3.3	1.967	1.619	2.565	1.879	2.177	2.279	2.262	2.47	1.989	1.915	2.682	2.4	2.116	2.882	2.33	2.744	3.124	2.342	2.411	2.561	1.919	2.306	2.163	1.463	2.024	1.65	1.829	1.739	2.378	2.335	2.307
s348	2.703	2.299	1.894	2.224	2.727	2.667	2.181	2.342	2.848	2.684	1.856	2.441	2.639	2.206	2.489	2.646	3.021	3.037	2.13	1.803	2.587	2.013	2.893	2.765	2.318	2.266	2.237	1.715	2.27	2.118	2.488	2.202	2.029	2.847	3.442	2.244	2.496	2.676	2.171	1.632	2.142	1.678	3.422	1.647	1.685	1.804	2.657	2.575	2.361
s349	2.394	2.358	2.663	2.749	2.689	2.693	2.734	2.543	2.876	2.803	1.891	2.676	2.888	2.464	2.652	2.868	3.332	3.568	2.386	2.068	2.739	2	2.736	2.545	2.408	2.475	2.332	2.027	2.79	2.319	2.609	2.371	2.495	2.951	3.473	2.551	2.61	2.918	2.142	2.725	2.155	1.744	3.144	1.796	1.895	2.324	2.466	2.898	2.488
s350	2.213	2.154	2.256	2.724	2.431	2.724	2.603	2.4	2.913	2.709	1.838	2.628	2.404	2.4	2.595	2.829	2.995	3.523	2.387	1.772	2.677	1.948	2.77	2.69	2.473	2.578	2.249	2.106	2.79	2.39	2.622	2.038	2.795	3.077	3.39	2.44	2.549	2.668	1.882	2.35	2.294	1.693	3.11	1.632	1.98	2.183	2.859	2.549	2.389
s351	2.032	2.231	2.326	2.358	2.1	2.289	2.381	2.368	2.624	2.45	1.733	2.571	2.59	2.277	2.497	2.638	2.745	3.059	2.106	1.542	2.516	1.893	2.228	2.371	2.608	2.506	2.284	2.063	2.673	2.362	2.301	2.242	1.902	2.747	2.857	2.411	2.614	2.87	1.761	2.364	2.181	1.468	2.281	1.562	1.966	2.035	2.33	2.318	2.274
s352	2.101	2.036	2.295	2.335	2.371	2.488	2.497	2.46	2.814	2.552	1.802	2.592	2.548	2.31	2.418	2.71	3.18	3.405	2.368	1.746	2.343	1.841	2.742	2.241	2.528	2.524	2.311	2.003	2.759	2.306	2.524	2.458	2.203	2.788	2.738	2.569	2.336	2.908	1.735	1.881	1.877	1.715	2.689	1.661	1.959	2.009	2.236	2.522	2.282
s353	2.291	2.278	2.413	2.33	2.591	2.597	2.525	2.459	2.85	2.897	1.852	2.596	2.518	2.566	2.283	2.639	2.954	3.539	2.28	1.732	2.714	1.906	3.085	2.477	2.149	2.339	2.002	1.881	2.571	2.353	2.636	1.934	2.194	2.693	3.373	2.245	2.813	2.7	1.87	1.991	2.165	1.728	3.171	1.73	1.849	1.93	2.631	2.675	2.351
s354	1.977	2.358	2.243	2.287	2.093	2.63	2.648	2.51	2.896	2.368	1.774	2.391	2.475	2.202	2.31	2.622	3.133	3.419	2.411	1.918	2.548	1.836	2.833	2.438	2.347	2.394	2.237	2.07	2.513	2.324	2.697	1.917	2.284	2.908	3.494	2.285	2.867	2.604	1.832	2.239	2.44	2.038	2.715	1.657	1.853	1.959	3.126	2.829	2.494
s355	2.134	2.395	2.298	2.632	2.18	2.359	2.483	2.688	2.973	2.714	1.748	2.658	2.473	2.468	2.517	2.598	2.997	3.258	2.336	1.725	2.826	2.017	2.591	2.621	2.572	2.682	2.365	2.173	2.668	2.423	2.349	1.854	2.168	2.933	3.252	2.101	2.659	2.862	1.715	2.398	2.236	1.69	2.81	1.852	1.794	2.293	2.689	2.689	2.466
s356	2.283	2.384	2.173	2.452	2.528	2.936	2.378	2.318	2.736	2.219	1.586	2.597	2.539	2.418	2.453	2.701	3.006	2.858	2.194	1.787	2.436	1.788	2.274	2.318	2.252	2.312	2.152	1.967	2.643	2.339	2.555	1.917	1.953	2.877	2.878	2.564	2.546	2.793	1.884	2.043	2.15	2.042	2.608	1.568	1.794	1.914	2.424	2.527	2.3
s357	2.24	2.306	2.458	2.551	2.364	2.824	2.651	2.625	2.78	2.341	1.816	2.74	2.832	2.689	2.469	2.789	3.28	3.666	2.448	1.979	2.824	1.937	2.812	2.682	2.65	2.611	2.429	2.25	2.874	2.525	2.543	2.347	2.443	3.039	3.249	2.691	2.721	2.928	2.236	2.692	2.202	1.811	2.705	1.72	2.077	2.075	2.815	2.946	2.551
s358	2.78	2.297	2.083	2.682	3.017	2.682	2.696	2.529	2.721	2.28	1.928	2.334	2.476	2.026	2.557	2.784	2.933	2.533	2.477	1.982	2.519	2.068	2.673	2.525	2.474	2.454	2.235	2.035	2.789	2.431	2.36	2.246	2.677	2.632	3.673	2.599	2.521	2.772	2.685	1.803	2.339	2.004	3.434	1.87	1.919	2.128	2.741	2.708	2.504
s359	2.235	2.214	2.51	2.535	2.76	2.365	2.54	2.543	2.886	2.652	2.028	2.506	2.711	2.536	2.457	2.643	3.152	3.619	2.489	2.007	2.759	2.076	2.864	2.48	2.441	2.519	2.171	2.32	2.827	2.339	2.668	1.806	2.461	2.991	3.519	2.427	2.486	2.893	1.919	2.301	2.319	1.842	2.563	1.879	1.985	1.825	2.55	2.97	2.541
s360	2.152	2.309	2.232	2.567	2.467	2.702	2.715	2.325	2.911	2.342	1.467	2.355	2.384	2.296	2.349	2.645	3.035	3.304	2.255	1.414	2.569	1.775	2.73	2.495	2.279	2.446	1.981	1.869	2.587	2.15	2.497	1.817	2.732	2.803	3.578	2.486	2.594	2.715	1.975	2.079	2.046	1.653	3.381	1.759	1.779	1.909	2.933	2.553	2.494
s361	2.045	2.162	2.404	2.389	2.422	2.404	2.504	2.495	2.75	2.602	1.633	2.362	2.552	2.362	2.308	2.5	3.068	3.295	2.179	1.836	2.419	1.875	2.674	2.323	2.187	2.289	2.065	1.88	2.709	2.054	2.382	2.051	2.031	2.667	3.156	2.162	2.387	2.884	2.194	2.104	2.219	1.708	2.649	1.93	1.896	1.836	2.351	2.87	2.425
s362	2.222	2.148	2.248	2.241	3.006	2.528	2.631	2.567	2.71	2.452	1.782	2.174	2.639	2.08	2.214	2.65	3.025	3.399	2.162	1.929	2.283	2.004	2.352	2.809	2.398	2.274	1.973	1.861	2.217	2.239	3.098	2.358	2.215	2.553	2.458	1.944	2.465	2.334	1.946	1.642	2.617	1.585	3.129	1.591	1.764	2.116	2.955	2.253	2.257
s363	2.333	2.326	2.435	2.431	2.344	2.727	2.754	2.554	2.796	2.764	1.632	2.553	2.339	2.395	2.456	2.742	2.837	3.158	2.367	2.038	2.533	1.924	2.712	2.665	2.507	2.603	2.389	1.973	2.872	2.366	2.438	2.544	2.433	2.895	3.138	2.674	2.679	2.894	1.996	2.116	2.65	1.787	2.976	1.807	1.875	2.134	2.624	3.044	2.354
s364	2.258	2.299	2.519	2.515	2.506	2.307	2.466	2.429	2.922	2.766	1.741	2.616	2.784	2.638	2.556	2.791	3.239	3.326	2.251	1.775	2.532	1.995	2.421	2.524	2.648	2.717	2.438	2.113	2.956	2.489	2.628	2.187	2.324	2.923	3.161	2.284	2.699	2.927	1.736	2.423	2.393	1.552	2.543	1.752	2.052	2.204	2.852	2.614	2.346
s365	2.43	2.085	2.267	2.416	2.521	2.615	2.476	2.563	2.959	2.443	1.813	2.376	2.609	2.33	2.515	2.66	2.92	3.368	2.239	1.855	2.326	1.817	2.471	2.484	2.536	2.423	2.213	2.047	2.698	2.119	2.728	2.253	2.256	2.716	3.005	2.393	2.294	2.446	1.934	2.329	2.377	1.683	2.329	1.665	2.021	2.206	2.613	2.776	2.348
s366	2.571	2.206	2.162	2.68	2.45	2.537	2.547	2.472	2.844	2.636	1.926	2.86	2.915	2.707	2.705	2.831	2.958	3.456	2.277	1.866	2.877	2.001	3.094	2.775	2.364	2.736	2.562	1.877	2.822	2.319	2.593	2.213	2.373	3.042	2.838	2.568	2.679	2.763	2.495	2.518	2.111	1.535	2.736	1.874	1.891	2.033	2.57	2.583	2.576
s367	2.181	2.247	2.285	2.309	2.175	2.324	2.113	2.304	2.438	2.268	1.794	2.487	2.507	2.21	2.346	2.491	2.57	2.917	2.25	1.918	2.417	1.942	2.742	2.381	2.284	2.258	2.117	1.909	2.615	2.046	2.293	2.302	2.274	2.552	2.902	2.165	2.421	2.612	1.919	1.954	1.83	1.851	3.013	1.724	1.909	2.015	2.399	2.491	2.278
s368	2.365	2.389	2.437	2.657	2.658	2.641	2.705	2.499	2.871	2.267	1.785	2.615	2.716	2.636	2.521	2.768	2.911	3.18	2.242	2.036	2.706	1.94	2.927	2.571	2.5	2.614	2.3	1.96	2.948	2.408	2.711	2.394	2.375	2.89	3.685	2.66	2.354	2.932	2.069	2.694	2.41	1.972	3.479	1.723	2.01	2.173	2.615	2.715	2.529
s369	2.296	2.289	2.139	2.508	2.557	2.484	2.308	2.292	2.565	2.628	1.83	2.527	2.538	2.439	2.549	2.862	3.083	3.407	2.401	2.029	2.438	2.056	2.686	2.759	2.489	2.668	2.266	2.061	2.824	2.251	2.7	2.398	2.128	2.918	3.188	2.387	2.5	3.058	1.922	2.248	2.113	1.844	3.324	1.854	1.964	2.074	2.41	2.578	2.36
s37	2.481	2.401	2.12	2.512	2.659	2.541	2.259	2.172	2.952	2.381	1.78	2.302	2.555	2.101	2.498	2.686	2.618	3.309	2.589	2.429	2.526	1.874	2.825	2.371	2.311	2.305	1.845	1.653	2.262	2.079	2.281	2.098	2.045	2.637	3.142	1.942	2.348	2.46	1.942	1.853	2.163	2.265	3.426	1.903	1.859	1.63	2.811	2.224	2.387
s370	2.233	2.465	2.423	2.809	2.51	2.601	2.657	2.605	2.854	2.629	1.625	2.799	2.672	2.756	2.667	2.792	2.97	3.299	2.49	2.217	2.686	1.91	2.672	2.629	2.581	2.532	2.473	2.089	2.929	2.386	2.546	2.068	2.714	3.07	3.452	2.249	2.676	2.919	1.704	2.426	2.103	1.983	3.11	1.709	2.015	2.164	2.644	2.781	2.274
s371	2.323	2.221	1.989	2.396	2.427	2.722	2.769	2.506	2.721	2.343	1.822	2.653	2.684	2.251	2.342	2.628	3.014	3.217	2.164	2.041	2.464	1.927	2.923	2.516	2.249	2.437	2.098	1.934	2.47	2.249	2.493	2.308	2.167	2.806	3.388	2.312	2.479	2.795	2.233	2.009	1.994	1.984	2.923	1.702	2.034	2.11	2.489	2.727	2.436
s372	2.361	2.2	2.186	2.384	2.162	2.474	2.519	2.342	2.437	2.551	1.789	2.526	2.269	2.2	2.29	2.523	3.109	3.245	2.112	2.057	2.552	1.89	2.416	2.332	2.319	2.322	2.097	1.871	2.593	2.205	2.375	2.016	2.182	2.761	2.904	2.23	2.52	2.446	1.936	2.212	2.134	1.775	2.606	1.758	1.93	1.96	2.503	2.47	2.417
s373	2.313	2.069	2.162	2.487	2.584	2.619	2.629	2.547	2.577	2.228	1.74	2.583	2.708	2.14	2.441	2.722	3.576	3.372	2.341	1.855	2.651	2.074	2.758	2.564	2.399	2.55	2.374	2.199	2.612	2.342	2.552	1.497	2.374	3.005	3.14	2.252	2.503	2.612	1.727	1.77	2.148	1.674	2.866	1.64	1.909	2.199	3.05	2.822	2.342
s374	2.304	2.394	2.454	2.642	2.508	2.603	2.591	2.321	2.698	2.372	1.801	2.49	2.465	2.397	2.535	2.76	2.974	3.467	2.413	1.897	2.664	2.08	2.64	2.407	2.566	2.469	2.315	2.098	2.671	2.474	2.472	2.407	2.342	2.762	3.036	2.226	2.64	2.587	1.886	1.793	2.255	1.706	2.91	1.749	1.902	2.088	2.52	2.52	2.304
s375	2.307	2.145	2.311	2.585	2.409	2.744	2.603	2.552	2.883	2.194	1.924	2.711	2.781	2.642	2.693	2.831	2.671	2.995	2.445	2.07	2.721	1.946	2.655	2.632	2.545	2.427	2.338	2.12	2.73	2.475	2.551	2.391	2.632	3.109	3.971	2.502	2.654	3.061	2.29	2.466	2.316	1.869	2.796	1.835	2.025	2.364	2.741	2.959	2.555
s376	2.132	2.013	2.397	2.537	2.093	2.584	2.486	2.51	2.973	3.075	1.911	2.566	2.482	2.519	2.275	2.749	3.199	3.159	2.279	2.05	2.363	1.881	2.801	2.447	2.266	2.353	2.166	1.957	2.51	2.335	2.421	2.161	2.341	2.706	3.024	2.212	2.512	2.81	2.026	1.999	2.381	1.889	2.555	1.757	2.039	2.156	2.719	2.936	2.428
s377	2.046	2.497	2.34	2.334	2.383	2.636	2.824	2.512	2.735	2.498	1.875	2.48	2.611	2.404	2.355	2.766	2.989	3.313	2.357	2.177	2.73	2.039	2.383	2.393	2.563	2.63	2.403	2.03	2.869	2.359	2.267	2.311	2.138	3.005	3.341	2.552	2.486	2.752	2.066	1.662	2.225	1.936	2.776	1.9	2.09	2.275	2.885	2.546	2.209
s378	2.238	2.076	2.357	2.322	2.468	2.671	2.642	2.594	2.982	2.545	1.871	2.633	2.432	2.357	2.379	2.652	2.962	3.256	2.017	1.93	2.519	1.953	3.031	2.622	2.064	2.424	2.002	1.862	2.652	2.141	2.713	2.482	2.254	2.67	3.515	2.679	2.622	2.464	2.077	2.216	2.215	1.723	2.988	1.744	1.842	1.902	2.97	2.575	2.632
s379	2.192	2.087	2.136	2.543	2.412	2.381	2.401	2.435	2.774	2.491	1.793	2.646	2.457	2.43	2.418	2.646	2.628	3.323	2.266	1.984	2.444	1.875	2.509	2.421	2.452	2.489	2.158	2.027	2.752	2.228	2.656	2.267	2.632	2.811	3.214	2.325	2.589	2.808	2.011	2.357	2.213	1.649	2.938	1.843	1.869	1.99	2.723	2.973	2.305
s38	2.102	1.833	2.195	2.613	2.228	2.337	2.236	2.177	2.7	2.824	1.687	2.55	2.721	2.221	2.068	2.527	3.057	3.676	2.051	1.644	2.669	1.78	2.916	2.537	2.3	2.21	1.877	1.608	2.34	2.26	2.163	1.962	2.24	2.883	3.071	2.249	2.514	2.753	1.882	2.261	1.824	1.774	3.287	1.559	1.606	1.861	2.629	2.42	2.26
s380	2.176	1.884	2.201	2.314	2.041	2.369	2.288	2.133	2.344	2.714	1.695	2.26	2.367	2.18	2.148	2.319	2.692	3.194	1.793	1.616	2.547	1.757	2.703	2.411	1.953	2.297	1.733	1.85	2.15	1.973	2.299	2.281	1.974	2.582	2.978	2.105	2.516	2.473	1.646	1.828	1.955	1.479	2.992	1.523	1.675	1.771	2.328	2.193	2.246
s381	2.455	2.427	2.59	2.688	2.919	3.103	2.65	2.51	3.08	2.981	1.943	2.648	2.998	2.851	2.809	3.184	3.15	3.764	2.576	1.96	2.579	2.093	2.583	2.685	2.598	2.849	2.528	2.233	3.107	2.602	2.69	2.584	2.552	3.274	3.604	2.782	2.798	3.142	2.869	2.475	2.487	1.954	3.3	1.998	2.189	2.226	2.954	2.854	2.555
s382	2.578	2.421	2.15	2.46	2.513	2.73	2.519	2.568	2.833	2.368	1.859	2.727	3.007	2.344	2.439	2.668	2.967	3.574	2.333	2.084	2.509	1.961	3.04	2.665	2.536	2.524	2.264	2.057	2.684	2.411	2.752	2.474	2.308	2.868	3.717	2.642	2.741	2.997	1.725	2.334	2.161	1.789	3.033	1.763	1.927	2.345	3.09	2.632	2.454
s383	1.947	2.388	2.339	2.631	2.399	2.465	2.63	2.363	2.584	2.399	1.836	2.452	2.618	2.523	2.502	2.8	2.809	3.179	2.372	2.154	2.531	1.886	2.736	2.571	2.495	2.345	2.109	2.082	2.88	2.198	2.415	1.377	2.743	2.794	3.353	2.199	2.527	2.61	2.195	2.184	2.092	1.968	2.905	1.761	1.966	2.03	2.432	2.57	2.334
s384	2.315	2.461	2.252	2.534	2.574	2.972	2.826	2.587	2.772	2.386	1.847	2.572	2.759	2.18	2.288	2.608	3.073	3.324	2.275	1.923	2.727	2.03	2.843	2.478	2.398	2.395	2.099	1.837	2.626	2.225	2.924	2.117	2.714	2.456	3.151	2.167	2.564	2.649	2.064	2.466	2.091	2.013	3.13	1.723	1.907	2.067	2.635	2.677	2.685
s385	2.001	1.949	2.077	2.573	2.256	2.609	2.677	2.421	2.794	2.545	1.664	2.408	2.791	2.326	2.34	2.531	3.208	3.415	2.124	2.025	2.503	1.839	3.041	2.397	2.344	2.63	2.027	2.001	2.703	2.192	2.301	2.199	2.232	2.807	3.343	2.609	2.508	2.639	1.964	1.777	2.079	1.648	2.813	1.759	1.961	1.878	2.9	2.729	2.373
s386	2.214	2.101	1.926	2.513	2.297	2.76	2.718	2.461	2.844	2.367	1.865	2.745	2.432	2.179	2.391	2.544	3.349	3.391	2.337	1.961	2.569	2.03	3.032	2.24	2.313	2.373	2.133	2.461	1.861	2.389	2.49	2.146	2.408	2.725	3.772	2.483	2.602	2.497	1.88	2.186	2.262	1.808	2.979	1.842	2.022	2.098	2.491	2.742	2.547
s387	2.329	1.995	2.033	2.541	2.335	2.48	2.41	2.425	2.549	2.548	1.784	2.51	2.478	2.288	2.304	2.613	3.007	2.94	2.398	2.058	2.395	1.922	2.853	2.679	2.37	2.206	2.188	2.036	2.646	2.316	2.684	2.153	2.27	3.032	3.175	2.375	2.592	2.98	1.966	2.368	2.118	1.556	3.055	1.719	1.939	2.366	2.558	2.581	2.557
s388	2.068	2.147	2.004	2.413	2.425	2.706	2.585	2.572	2.456	2.384	1.809	2.538	2.491	2.426	2.313	2.54	2.991	3.857	2.164	1.942	2.55	1.914	2.727	2.396	2.33	2.46	2.008	1.862	2.427	2.072	2.945	2.114	2.068	2.82	3.74	2.31	2.609	2.833	1.82	2.339	1.951	1.669	3.196	1.711	1.76	1.943	2.805	2.347	2.359
s389	2.275	2.396	2.122	2.475	2.52	2.548	2.182	1.9	2.794	2.481	1.567	2.21	2.686	2.343	2.257	2.235	2.535	2.833	2.332	1.931	2.359	1.912	2.014	2.573	2.467	2.342	2.079	1.971	2.248	2.105	2.837	1.31	2.135	2.199	2.005	2.029	2.661	2.352	2.563	1.717	1.914	1.827	2.253	1.56	1.687	1.934	1.742	1.986	2.057
s39	2.092	2.315	2.1	2.412	2.383	2.758	2.625	2.488	3.016	2.994	1.664	2.62	2.733	2.265	2.37	2.69	3.352	3.665	2.22	1.822	2.762	1.963	2.823	2.743	2.238	2.374	2.02	1.866	2.685	2.153	2.281	2.503	2.168	2.84	3.214	2.319	2.664	2.76	2.125	2.152	2.267	1.864	3.085	1.671	1.819	1.797	2.643	2.617	2.584
s390	2.46	2.292	2.011	2.401	2.46	2.394	2.508	2.455	2.91	2.29	1.844	2.586	2.459	2.375	2.408	2.414	2.783	3.149	2.205	2.103	2.643	2.106	2.623	2.628	2.529	2.604	2.32	1.778	2.4	2.253	2.644	2.116	2.159	2.816	3.118	2.73	2.825	3.043	2.496	2.203	2.246	1.738	3.481	1.709	1.938	2.136	2.423	2.319	2.568
s391	2.155	2.386	2.379	2.435	2.468	2.599	2.593	2.464	2.85	2.535	2.031	2.421	2.828	2.658	2.537	2.804	2.867	3.466	2.245	2.08	2.468	1.949	2.628	2.46	2.377	2.51	2.241	2.019	2.767	2.3	2.571	1.899	2.226	2.629	3.168	2.208	2.468	2.604	2.204	1.954	2.05	1.965	2.926	1.863	1.919	2.221	2.995	2.542	2.45
s392	2.498	2.308	2.332	2.519	2.665	2.571	2.335	2.392	2.808	2.185	2.016	2.84	2.626	2.573	2.609	2.765	2.859	3.128	2.203	2.131	2.8	2.065	2.706	2.478	2.628	2.722	2.298	2.468	2.974	2.551	2.639	1.941	2.268	2.817	2.972	2.488	2.583	3.045	2.04	2.136	2.373	1.376	2.814	1.693	2.134	2.101	2.736	2.245	2.427
s393	2.115	2.379	2.056	1.943	2.491	2.563	2.261	2.086	2.639	2.17	1.739	2.601	2.63	2.329	2.418	2.52	3.001	3.413	2.32	1.932	2.341	1.709	2.514	2.667	2.288	2.318	2.125	1.986	2.446	1.969	2.837	2.299	2.067	2.693	3.428	2.164	2.475	2.663	1.929	2.512	2.096	1.988	3.26	1.63	1.758	2.082	2.18	2.778	2.198
s394	2.176	2.08	2.086	2.32	2.969	2.904	2.571	2.452	2.655	2.172	1.908	2.529	2.495	2.569	2.376	2.64	3.029	3.222	2.35	1.788	2.62	2.016	2.306	2.667	2.251	2.485	1.909	1.823	2.528	2.316	2.942	2.183	2.098	2.594	2.849	2.123	2.835	2.765	1.713	2.228	2.254	1.758	3.121	1.745	1.777	2.226	2.729	2.378	2.38
s395	2.366	2.376	2.298	2.415	2.224	2.646	2.627	2.433	2.631	2.089	1.991	2.635	3.087	2.379	2.496	2.848	3.414	3.298	2.539	2.373	2.786	1.954	2.9	2.698	2.478	2.453	2.408	2.217	2.878	2.73	2.786	2.397	2.543	2.958	3.199	2.359	2.817	2.907	2.059	2.285	2.214	1.948	3.291	1.55	1.945	2.191	2.807	2.676	2.405
s396	2.437	2.288	2.231	2.611	2.506	2.591	2.523	2.522	2.733	2.508	1.865	2.623	2.698	2.493	2.407	2.653	3.665	3.374	2.18	2.055	2.782	1.985	2.756	2.844	2.294	2.433	2.101	1.97	2.527	2.308	2.745	2.025	2.273	2.608	3.221	2.137	2.399	2.722	1.914	2.12	2.172	1.703	2.991	1.731	1.907	2.085	2.947	2.988	2.499
s397	2.199	2.324	2.048	2.389	2.294	2.491	2.312	2.301	2.598	2.671	1.685	2.615	2.352	2.298	2.465	2.679	2.762	3.506	2.379	1.632	2.588	1.886	3.06	2.349	2.405	2.334	2.08	2.135	2.759	2.313	2.48	2.9	2.265	2.795	3.174	2.657	2.659	2.761	1.913	2.127	2.339	1.793	2.928	1.723	2.012	2.009	2.657	2.511	2.514
s398	2.329	2.36	2.246	2.409	2.5	2.298	2.461	2.386	2.674	2.361	2.047	2.522	2.665	2.34	2.429	2.592	2.991	3.34	2.185	1.943	2.385	2.019	3.069	2.492	2.32	2.38	2.26	1.961	2.722	2.538	2.84	2.321	2.377	2.599	2.982	2.57	2.427	2.719	1.929	2.148	2.154	1.872	3.103	1.748	2.018	2.308	2.511	2.501	2.458
s399	2.182	2.295	2.422	2.299	2.207	2.513	2.409	2.269	2.588	2.218	1.788	2.594	2.358	2.362	2.385	2.573	3.06	3.234	2.214	1.851	2.563	1.978	2.958	2.495	2.404	2.262	2.166	1.911	2.748	2.317	2.551	2.226	2.652	2.702	3.484	2.228	2.623	2.835	2.061	1.919	2.324	1.867	2.904	1.877	2.024	2.087	2.748	2.889	2.467
s4	2.25	2.407	2.136	2.708	2.118	2.615	2.48	2.56	3.105	2.637	1.829	2.573	2.518	2.327	2.634	2.774	3.176	3.04	2.624	2.131	2.866	1.887	2.904	2.46	2.458	2.733	2.244	2.163	2.545	2.293	1.877	2.054	2.197	2.979	2.985	2.273	2.677	2.677	2.366	2.262	2.519	1.746	3.507	1.685	1.742	2.202	3.08	2.194	2.833
s400	2.502	2.005	1.962	2.304	2.496	2.695	2.033	2.284	2.526	2.649	1.827	2.247	2.339	2.308	2.302	2.325	2.403	3.345	2.041	1.976	2.361	2.026	2.5	2.468	2.183	2.225	1.917	1.612	2.026	2.018	3.146	1.961	1.964	2.464	2.532	2.323	2.363	2.439	1.779	2.339	1.961	1.764	2.754	1.856	1.771	1.979	2.703	2.337	2.4
s401	2.216	2.55	2.298	2.623	2.588	2.634	2.713	2.535	3.084	2.695	1.774	2.741	2.938	2.459	2.562	2.962	3.284	3.644	2.361	2.174	2.942	1.923	2.95	2.613	2.794	2.757	2.471	2.025	3.138	2.386	2.487	1.68	2.593	3.215	3.815	2.524	2.925	2.955	2.178	2.345	2.388	1.867	3.221	2.009	2.156	2.205	2.929	2.76	2.565
s402	2.205	1.969	2.066	2.086	2.357	2.441	2.469	2.673	2.725	2.392	1.718	2.424	2.365	2.063	2.303	2.534	2.719	3.322	2.209	2.087	2.564	1.848	2.681	2.672	2.166	2.205	2.043	2.006	2.424	2.15	2.912	1.311	2.276	2.702	2.923	2.317	2.337	2.554	1.931	1.866	1.806	1.8	2.974	1.735	1.905	2.171	2.522	2.344	2.082
s403	2.663	2.332	2.035	2.645	2.484	2.753	2.495	2.364	2.515	2.457	2.128	2.756	2.528	2.443	2.42	2.399	3.031	3.366	2.373	2.073	2.934	1.966	2.937	2.75	2.361	2.126	2.132	1.814	2.395	2.364	2.69	2.345	2.279	2.778	3.106	2.521	2.386	2.689	2.033	2.454	1.98	2.011	3.289	1.707	1.821	2.077	2.781	2.859	2.399
s404	2.166	2.29	2.803	2.52	2.619	2.48	2.328	2.333	2.781	2.728	1.878	2.45	2.451	2.714	2.673	2.773	2.912	3.174	2.304	2.017	2.749	2.043	2.645	2.556	2.441	2.596	2.354	2.341	2.955	2.447	2.418	1.778	2.26	2.808	2.88	2.515	2.754	2.86	1.822	2.082	2.197	1.739	3.199	1.776	1.971	2.316	2.585	2.508	2.499
s405	2.393	2.082	2.31	2.184	2.415	2.58	2.561	2.475	2.793	2.6	1.677	2.771	2.571	2.522	2.591	2.676	3.23	3.704	2.32	1.934	2.522	1.916	2.669	2.632	2.444	2.474	2.237	2.054	2.706	2.297	2.637	1.792	2.125	2.731	3.264	2.452	2.499	2.702	1.996	2.202	2.014	1.823	2.854	1.713	1.946	1.968	2.755	2.712	2.288
s406	2.093	2.418	2.524	2.571	2.323	2.503	2.413	2.445	2.781	2.674	1.859	2.78	2.587	2.671	2.419	2.643	3.121	3.475	2.441	2.093	2.364	1.896	2.66	2.566	2.409	2.622	2.282	2.12	2.759	2.495	2.492	2.501	2.36	2.966	2.985	2.665	2.488	2.69	2.003	2.518	2.319	1.896	2.752	1.831	2.069	2.284	2.43	2.767	2.392
s407	2.465	2.053	2.143	2.353	2.523	2.657	2.57	2.441	2.826	2.458	1.819	2.537	2.411	2.406	2.615	2.621	3.028	3.214	2.194	1.888	2.54	1.835	2.709	2.396	2.479	2.545	2.04	1.989	2.741	2.355	2.648	2.299	2.412	2.941	3.52	2.25	2.531	2.743	1.698	2.417	2.178	1.684	3.199	1.667	1.829	2.117	2.865	2.454	2.431
s408	2.301	2.669	2.202	2.689	2.687	2.372	2.408	2.387	3.17	2.344	1.92	2.559	2.86	2.506	2.323	2.655	3.329	3.169	2.542	2.179	2.589	1.898	2.984	2.872	2.499	2.502	2.291	2.22	2.785	2.273	2.758	2.332	2.318	2.948	3.507	2.496	2.61	2.572	1.864	2.228	2.387	2.058	2.982	1.685	1.887	2.082	2.845	2.677	2.594
s409	2.477	2.384	2.506	2.671	2.51	2.798	2.613	2.528	2.685	2.585	1.867	2.654	2.286	2.666	2.618	2.657	3.069	3.796	2.494	2.142	2.615	2.026	2.824	2.562	2.564	2.617	2.404	1.982	2.965	2.544	2.683	1.957	2.537	2.829	3.035	2.382	2.702	3	2.075	2.107	2.146	1.794	3.187	1.763	1.886	1.97	2.794	2.567	2.387
s410	2.055	2.175	2.314	2.807	2.457	2.611	2.762	2.282	2.91	2.742	1.68	2.551	2.395	2.347	2.552	2.785	3.515	3.852	2.31	1.843	2.629	1.984	2.838	2.589	2.472	2.439	2.14	2.222	2.843	2.373	2.588	2.333	2.726	2.863	3.651	2.313	2.493	2.892	1.818	2.589	2.168	1.695	3.108	1.859	1.977	2.02	2.979	3.233	2.544
s411	2.507	2.281	2.433	2.384	2.437	2.704	2.451	2.563	2.929	2.752	1.927	2.549	2.66	2.55	2.542	2.731	2.809	3.444	2.359	1.947	2.938	2.074	3.312	2.664	2.394	2.62	2.411	2.041	2.897	2.53	2.523	1.977	2.67	2.735	3.424	2.174	2.667	2.844	1.809	2.183	2.112	1.947	3.093	1.523	1.9	2.324	2.789	2.606	2.368
s412	2.073	2.265	2.026	2.144	2.23	2.373	2.221	2.359	2.623	2.603	1.833	2.07	2.403	2.049	2.194	2.504	2.998	3.28	2.308	2.065	2.384	1.91	2.501	2.414	2.329	2.358	2.173	1.825	2.24	2.34	2.311	2.103	2.04	2.805	2.681	2.299	2.448	2.636	1.832	1.782	2.252	1.915	3.072	1.665	1.749	2.169	2.29	2.47	2.256
s413	2.241	2.102	2.322	2.621	2.583	2.712	2.578	2.474	2.566	2.166	1.618	2.354	2.859	2.238	2.297	2.786	2.526	3.484	2.237	1.724	2.504	1.933	3.111	2.69	2.231	2.376	1.845	2.133	2.824	2.368	2.745	1.908	2.347	2.939	3.171	2.461	2.691	2.613	2.101	1.965	2.02	1.615	3.078	1.629	1.841	2.05	2.664	2.729	2.377
s414	2.449	2.512	2.487	2.359	2.668	2.557	2.739	2.702	2.948	2.287	1.663	2.609	2.618	2.378	2.519	2.877	3.087	3.331	2.386	2.018	2.743	1.886	2.966	2.956	2.546	2.718	2.149	2.009	2.636	2.566	2.507	2.336	2.64	3.149	3.283	2.509	2.709	2.973	2.2	1.957	2.178	2.078	3.542	1.621	2.031	2.305	2.887	2.798	2.551
s415	2.049	2.054	2.231	2.634	2.566	2.572	2.52	2.299	2.65	2.456	1.647	2.502	2.321	2.425	2.422	2.627	3.016	3.392	2.094	1.967	2.528	1.827	2.833	2.395	2.366	2.657	2.28	2.065	2.747	2.395	2.631	2.014	2.347	2.75	2.972	2.198	2.532	2.545	1.844	1.761	2.102	1.721	2.892	1.564	1.711	1.78	2.493	2.509	2.181
s416	2.3	2.412	2.197	2.707	2.478	2.906	2.71	2.523	3.028	2.538	1.893	2.71	2.506	2.25	2.49	2.911	3.37	3.671	2.379	2.225	2.733	1.811	2.514	2.727	2.459	2.635	2.307	1.913	2.629	2.474	2.972	1.804	2.668	2.831	3.117	2.694	2.511	2.825	1.979	2.257	2.183	1.823	2.524	1.752	2.033	1.956	2.741	2.73	2.455
s417	2.423	2.423	2.783	2.792	2.47	2.706	2.896	2.657	2.811	1.943	2.032	2.925	2.727	2.858	2.828	3.01	3.312	3.582	2.723	2.303	2.82	2.136	2.94	2.758	2.902	2.781	2.633	2.433	3.077	2.716	2.506	2.068	2.474	3.117	3.387	2.602	2.704	2.954	2.281	2.531	2.308	1.941	3.119	1.793	2.133	2.302	2.724	2.654	2.531
s418	2.241	1.932	2.678	2.502	2.647	2.489	2.338	2.437	2.357	1.841	1.95	2.607	2.669	2.358	2.381	2.787	2.729	3.356	2.168	2.261	2.602	1.941	2.204	2.446	2.419	2.52	2.275	2.464	2.838	2.383	2.699	1.845	2.436	2.903	2.985	2.595	2.674	2.635	1.921	2.005	2.05	1.759	3.138	1.695	2.026	2.111	2.491	2.713	2.302
s419	1.954	2.167	2.061	2.264	2.346	2.358	2.18	2.33	2.891	2.19	1.794	2.336	2.359	2.185	2.273	2.466	3.274	3.47	2.056	1.873	2.623	1.809	2.852	2.397	2.347	2.323	1.978	1.957	2.554	2.186	2.395	2.588	2.454	2.734	3.21	2.329	2.631	2.587	2.2	1.772	2.385	1.861	2.962	1.714	1.811	1.749	2.527	2.567	2.327
s42	2.529	2.252	2.258	2.529	2.448	2.578	2.63	2.521	2.826	2.831	1.793	2.765	2.26	2.432	2.298	2.59	2.995	3.685	2.353	2.142	2.822	1.892	3.378	2.707	2.256	2.344	1.882	1.943	2.566	2.178	2.583	2.505	2.22	2.629	3.853	2.286	2.797	2.656	2.183	2.373	2.097	1.95	3.309	1.684	1.822	1.951	2.665	2.78	2.668
s420	2.493	2.118	2.532	2.419	2.378	2.385	2.263	2.236	2.554	2.099	1.868	2.593	2.759	2.511	2.521	2.717	3.09	3.626	2.293	1.978	2.535	2.028	2.835	2.607	2.329	2.48	2.1	2.005	2.781	2.455	2.606	1.722	2.517	2.807	3.917	2.552	2.621	2.739	2.276	2.053	1.986	1.851	3.044	1.796	2.122	2.122	3.236	2.737	2.343
s421	2.123	2.419	2.321	2.45	2.631	2.507	2.412	2.255	2.64	2.283	1.645	2.569	2.59	2.373	2.444	2.654	3.06	3.433	2.46	1.998	2.478	2	2.567	2.444	2.471	2.519	2.355	2.27	2.616	2.386	2.751	2.008	2.434	2.719	3.151	2.45	2.745	2.828	1.777	2.594	2.271	1.784	2.761	1.647	1.816	2.072	2.541	3.03	2.289
s422	2.169	2.511	2.427	2.663	2.361	2.391	2.425	2.569	2.721	2.937	1.969	2.565	2.771	2.522	2.467	2.785	3.447	3.871	2.507	2.083	2.656	1.98	2.618	2.554	2.632	2.788	2.693	2.137	2.835	2.735	2.457	2.219	2.509	3.09	3.087	2.485	2.851	2.87	1.938	2.112	2.428	1.975	3.25	2.011	1.975	2.366	2.45	2.476	2.492
s423	2.436	2.174	2.117	2.503	2.65	2.389	2.262	2.424	2.631	2.333	1.503	2.454	2.403	2.3	2.414	2.43	2.692	2.797	2.046	1.815	2.337	1.822	2.515	2.242	2.177	2.352	1.967	1.933	2.638	2.061	2.397	2.253	2.228	2.491	3.088	2.157	2.487	2.585	1.967	2.155	2.142	1.522	2.83	1.657	1.751	1.973	2.408	2.478	2.489
s424	2.386	2.203	2.207	2.458	2.498	2.811	2.508	2.449	2.724	2.892	1.818	2.58	2.521	2.266	2.432	2.671	3.361	3.355	2.279	2.032	2.451	1.784	2.423	2.651	2.507	2.45	2.23	2.097	2.732	2.421	2.629	1.672	2.417	2.846	3.248	2.381	2.371	2.728	2.137	2.023	2.194	1.588	2.847	1.667	1.98	2.217	2.565	2.734	2.325
s425	2.935	2.419	2.061	2.755	2.73	2.799	2.531	2.522	2.773	3.259	1.752	2.643	2.555	2.496	2.551	2.805	3.323	3.208	2.226	1.96	2.658	1.885	2.909	2.854	2.505	2.546	2.029	2.235	2.69	2.627	2.769	2.389	2.289	2.858	2.933	2.565	2.706	2.774	1.701	2.656	2.155	1.764	3.36	1.75	2.019	1.857	2.588	2.528	2.299
s426	2.507	2.39	2.394	2.637	2.807	2.825	2.472	2.547	2.767	2.964	1.943	2.591	2.691	2.401	2.516	2.775	3.286	3.373	2.41	1.908	2.664	1.903	2.837	2.584	2.4	2.676	2.307	1.937	2.782	2.412	2.671	2.015	2.199	2.671	2.887	2.477	2.706	2.986	2.246	1.975	2.371	1.867	3.13	1.647	2.025	2.07	3.204	2.557	2.474
s427	2.034	2.107	2.121	2.444	2.411	2.617	2.652	2.535	2.866	2.151	1.727	2.6	2.609	2.547	2.512	2.914	2.972	3.382	2.279	1.83	2.587	1.946	2.653	2.886	2.333	2.465	2.2	1.999	2.754	2.468	2.962	1.813	2.196	2.787	3.258	2.203	2.735	2.956	2.394	2.261	1.969	1.709	3.651	1.605	1.815	2.041	2.738	2.525	2.437
s428	2.326	2.331	2.375	2.766	2.563	2.689	2.48	2.646	2.96	2.743	1.904	2.629	2.799	2.376	2.61	2.844	3.213	3.561	2.599	2.203	2.698	1.832	2.821	2.704	2.658	2.756	2.704	2.435	3.272	2.52	2.585	2.535	2.693	2.753	3.103	2.67	2.903	2.902	1.904	2.118	2.316	2.036	3.037	1.795	2.094	2.293	2.863	2.559	2.454
s429	2.239	2.167	2.453	2.513	2.304	2.5	2.531	2.595	2.917	2.936	1.909	2.862	2.768	2.455	2.76	2.92	3.091	3.616	2.427	1.856	2.731	2.014	3.017	2.508	2.61	2.711	2.304	2.162	2.937	2.528	2.436	2.525	2.727	2.952	3.505	2.636	2.789	2.997	1.903	1.942	2.262	1.675	3.492	1.646	1.892	2.295	2.7	2.591	2.463
s430	2.097	2.239	2.137	2.472	2.367	2.733	2.462	2.184	2.563	2.507	1.777	2.348	2.941	2.45	2.402	2.646	3.373	3.644	2.148	1.945	2.855	1.803	2.896	2.902	2.265	2.256	2.177	1.883	2.62	2.207	2.443	2.251	2.336	2.454	2.961	2.563	2.974	2.971	2.503	1.685	2.238	1.606	3.337	1.687	1.854	1.961	2.6	2.414	2.342
s431	2.388	2.387	2.435	2.683	2.433	2.56	2.447	2.473	2.633	2.898	2.145	2.908	3.081	2.545	2.606	2.889	3.433	3.491	2.668	2.519	2.868	2.324	3.022	2.574	2.807	2.839	2.493	1.923	2.935	2.546	2.572	2.341	2.825	3.176	3.432	2.383	2.714	2.962	1.787	2.504	2.233	1.95	3.193	1.841	1.953	2.111	2.705	2.645	2.323
s432	2.525	2.358	2.304	2.52	2.29	2.738	2.477	2.513	2.814	2.499	1.742	2.672	2.637	2.773	2.723	2.774	3.013	3.358	2.372	1.847	2.584	2.034	3.065	2.443	2.462	2.612	2.282	2.144	2.681	2.273	2.859	2.047	2.161	2.577	2.727	2.711	2.595	2.809	2.096	2.639	2.473	1.676	3.076	1.659	1.799	2.143	2.38	2.425	2.49
s433	2.522	2.405	2.341	2.755	2.731	2.839	2.625	2.6	2.854	2.76	1.941	2.891	2.738	2.85	2.671	2.794	3.18	3.73	2.237	2.1	2.977	2.112	2.796	2.647	2.367	2.58	2.296	2.11	2.886	2.299	2.422	2.258	2.44	3.364	3.575	2.397	2.657	2.975	2.148	2.608	2.448	1.925	3.152	1.91	1.93	2.235	2.625	2.843	2.535
s434	2.583	2.372	2.239	2.479	2.718	2.652	2.76	2.46	2.849	2.641	1.817	2.357	2.768	2.327	2.405	2.549	2.777	3.227	2.35	1.938	2.378	1.953	2.502	2.58	2.317	2.558	2.106	1.681	2.391	2.242	2.709	1.7	2.446	2.681	2.963	2.294	2.735	2.707	1.747	2.07	2.045	1.856	3.012	1.682	1.847	2.082	2.368	2.191	2.471
s435	2.201	2.41	2.29	2.484	2.215	2.325	2.23	2.332	2.66	2.81	1.897	2.647	2.661	2.298	2.479	2.603	3.064	3.44	2.282	2.04	2.592	2.095	2.769	2.512	2.584	2.448	2.239	2.118	2.775	2.296	2.659	1.672	2.453	2.875	3.239	2.575	2.621	2.726	1.95	2.269	2.473	1.779	3.046	1.772	2.071	2.207	3.047	2.642	2.482
s436	2.162	2.089	2.494	2.447	2.631	2.514	2.323	2.61	2.77	2.534	1.851	2.487	2.433	2.321	2.611	2.768	2.768	3.347	2.283	2.113	2.68	1.989	2.873	2.687	2.394	2.534	2.275	2.257	2.895	2.222	2.67	2.35	2.267	2.9	3.331	2.423	2.688	2.959	1.84	2.364	2.2	1.647	3.165	1.768	1.964	1.917	3.009	2.514	2.362
s437	2.136	2.259	2.464	2.592	2.46	2.515	2.509	2.627	3.281	2.971	1.99	2.732	2.418	2.722	2.438	2.692	3.547	3.442	2.439	1.951	2.66	1.961	2.588	2.59	2.68	2.709	2.346	2.053	2.943	2.615	2.575	2.222	2.561	2.978	3.462	2.514	2.593	2.747	2.14	2.327	2.152	1.832	2.736	1.78	1.997	2.194	2.868	2.863	2.416
s438	2.382	2.224	2.105	2.587	2.724	2.87	2.621	2.468	2.754	2.855	1.806	2.684	3.068	2.896	2.531	2.844	3.089	3.633	2.406	2.113	2.727	1.843	3.255	2.614	2.499	2.578	2.251	1.997	2.645	2.306	2.635	2.727	2.664	3.036	3.158	2.335	2.451	2.727	2.171	2.012	2.286	1.999	3.042	1.719	1.884	1.954	2.784	2.747	2.375
s439	2.194	1.996	2.068	2.325	2.19	2.458	2.344	2.328	2.572	2.773	1.468	2.337	2.553	2.225	2.189	2.412	2.721	3.22	2.125	1.758	2.499	1.821	2.38	2.386	2.177	2.369	1.841	1.604	2.304	1.98	2.445	2.094	2.292	2.685	2.878	2.427	2.446	2.556	2.002	2.146	1.924	1.614	2.619	1.642	1.651	1.819	2.213	2.123	2.352
s440	2.215	2.221	2.346	2.434	2.353	2.515	2.348	2.357	2.725	2.259	1.821	2.479	2.245	2.294	2.36	2.52	2.807	3.444	2.043	1.941	2.546	1.889	2.933	2.555	2.176	2.316	2.094	1.919	2.316	2.223	2.48	2.506	2.259	2.581	3.304	2.402	2.536	2.672	1.774	2.232	2.037	1.853	3.066	1.713	1.861	2.035	2.437	3.137	2.321
s441	2.239	2.321	2.272	2.441	2.392	2.514	2.372	2.391	2.839	2.548	1.685	2.878	2.939	2.35	2.592	2.749	3.069	3.162	2.316	1.822	2.605	1.838	2.592	2.214	2.417	2.504	2.097	1.983	2.84	2.326	2.402	2.179	2.145	2.771	3.172	2.479	2.535	2.792	2.011	2.071	2.216	1.779	3.022	1.793	1.733	1.919	3.071	2.675	2.492
s442	2.367	2.377	2.489	2.597	2.646	2.732	2.924	2.316	2.584	2.311	1.615	2.688	2.618	2.353	2.377	2.725	2.89	3.348	2.144	1.883	2.548	1.844	3.091	2.65	2.275	2.523	2.194	1.937	2.707	2.313	2.654	2.143	2.266	3.018	3.113	2.351	2.59	2.551	1.936	1.983	2.041	1.741	3.157	1.629	1.798	1.953	2.367	2.33	2.327
s443	1.948	2.157	2.042	2.448	2.111	2.766	2.176	2.255	2.547	2.542	1.75	2.393	2.533	2.166	2.208	2.549	3.015	3.211	2.235	1.896	2.482	1.719	2.76	2.522	2.254	2.349	2.032	1.742	2.443	2.076	2.445	1.699	2.47	2.989	3.111	2.189	2.904	2.61	1.925	1.963	2.01	1.8	3.118	1.598	1.705	2.05	2.744	2.897	2.287
s444	2.129	2.188	2.252	2.563	2.626	2.739	2.695	2.659	3.026	2.451	1.961	2.523	2.24	2.335	2.394	2.679	3.165	3.607	2.209	2.204	2.798	2.033	2.506	2.612	2.381	2.705	1.97	2.12	2.522	2.233	2.812	2.296	2.521	2.86	3.225	2.47	2.605	2.665	1.827	2.01	2.394	1.892	2.924	1.745	1.916	1.974	2.663	2.518	2.52
s445	2.561	2.084	2.038	2.418	2.76	2.914	2.689	2.599	2.708	2.598	1.7	2.597	2.578	2.462	2.394	2.728	2.118	3.154	2.24	1.941	2.42	1.874	2.384	2.393	2.295	2.345	2.317	1.825	2.249	2.294	2.825	1.982	2.108	2.714	2.365	2.324	2.393	2.532	2.756	2.131	1.992	1.574	2.481	1.664	1.75	2.182	2.573	2.232	2.386
s446	2.205	2.486	2.718	2.656	2.469	2.784	2.713	2.604	3.186	2.944	1.919	2.647	2.758	2.548	2.663	2.913	3.186	3.252	2.585	2.242	2.905	2.074	2.783	2.846	2.504	2.856	2.38	2.186	3.145	2.637	2.434	2.38	2.668	2.996	3.361	2.673	2.644	3.187	1.901	2.161	2.568	1.922	3.106	1.971	2.068	2.369	2.809	2.728	2.526
s447	2.239	2.391	2.359	2.698	2.317	2.562	2.596	2.384	2.766	2.751	2.048	2.72	2.642	2.544	2.422	2.744	3.14	3.407	2.417	2.018	2.699	2.091	2.455	2.49	2.638	2.525	2.353	2.104	2.61	2.517	2.679	2.741	2.35	3.065	3.568	2.677	2.883	2.978	2.221	2.533	2.062	1.845	3.383	1.832	1.99	2.134	2.985	2.755	2.484
s448	2.08	2.254	2.465	2.474	2.215	2.516	2.488	2.384	2.663	2.194	1.784	2.554	2.53	2.42	2.364	2.48	2.862	3.191	2.393	2.086	2.531	1.986	3.025	2.332	2.24	2.393	2.301	2.225	2.797	2.405	2.154	1.931	2.471	2.78	2.925	2.405	2.501	2.723	1.944	2.075	2.36	1.947	2.879	1.833	2.058	2.156	2.562	2.556	2.415
s449	2.155	2.275	2.376	2.477	2.203	2.378	2.506	2.481	2.776	2.726	1.87	2.718	2.685	2.363	2.379	2.497	2.619	2.944	2.41	2.047	2.709	1.823	3.028	2.337	2.362	2.529	2.247	2.264	2.855	2.331	2.269	1.934	2.3	2.855	3.154	2.573	2.627	2.77	2.087	2.418	2.314	1.891	3.173	1.933	2	2.162	2.548	2.663	2.453
s45	1.958	2.02	2.104	2.56	2.327	2.571	2.558	2.5	2.564	2.378	1.731	2.541	2.331	2.66	2.324	2.652	3.09	3.335	2.332	1.919	2.696	1.734	3.022	2.365	2.351	2.376	1.964	1.775	2.612	2.066	2.274	2.215	1.965	2.689	2.674	2.137	2.594	2.642	1.784	2.433	2.26	1.686	2.803	1.569	1.773	1.861	2.624	2.401	2.323
s450	2.117	2.173	2.351	2.388	2.211	2.263	2.285	2.367	2.707	2.679	1.761	2.564	2.321	2.266	2.181	2.346	2.826	2.953	2.196	1.903	2.48	1.918	2.993	2.258	2.331	2.265	2.092	2.008	2.492	2.245	2.337	2.499	2.126	2.634	3.31	2.221	2.502	2.671	2.052	2.12	2.261	1.708	2.966	1.749	1.974	2.012	2.287	2.58	2.349
s451	2.066	2.252	2.364	2.394	2.313	2.423	2.282	2.287	2.528	2.171	1.825	2.389	2.352	2.317	2.178	2.436	2.586	3.439	2.223	2.044	2.624	2.005	2.991	2.322	2.17	2.424	2.072	2.165	2.299	2.29	2.153	1.625	2.564	2.783	3.122	2.331	2.396	2.543	2.153	2.145	2.147	1.791	3.178	1.759	1.998	1.979	2.284	2.401	2.321
s452	2.112	2.294	2.322	2.611	2.412	2.343	2.505	2.271	2.803	2.893	1.809	2.611	2.519	2.434	2.405	2.502	2.805	2.991	2.192	2.175	2.781	2.006	3.207	2.511	2.308	2.534	2.231	2.159	2.817	2.379	2.518	1.955	2.266	2.908	3.191	2.608	2.746	2.878	2.131	2.462	2.334	1.92	3.148	1.845	1.998	2.102	2.281	2.481	2.265
s453	2.165	2.29	2.383	2.544	2.363	2.425	2.478	2.476	2.962	2.593	2.132	2.754	2.947	2.804	2.533	2.695	2.649	3.156	2.522	2.318	2.777	2.034	2.777	2.569	2.543	2.653	2.538	2.265	3.046	2.663	2.271	2.283	2.618	2.901	3.276	2.532	2.725	2.905	2.433	2.204	2.276	1.996	3.205	1.761	2.192	2.192	2.695	2.528	2.423
s454	2.321	2.317	2.079	2.585	2.503	2.63	2.409	2.428	2.945	2.622	1.89	2.749	2.531	2.679	2.584	2.71	3.137	3.62	2.25	1.866	2.673	1.858	3.106	2.425	2.229	2.509	2.01	1.752	2.727	2.286	2.411	2.434	1.938	2.892	3.22	2.17	2.64	2.715	2.122	2.72	2.241	1.679	3.128	1.779	1.986	2.027	2.382	2.513	2.643
s455	2.319	2.166	2.24	2.492	2.479	2.772	2.664	2.6	2.943	2.525	1.737	2.317	2.637	2.426	2.299	2.708	2.926	3.332	2.349	1.933	2.686	1.917	2.937	2.565	2.331	2.412	2.063	1.874	2.32	2.178	2.443	2.38	2.662	2.944	3.371	2.19	2.733	2.938	2.314	2.145	2.217	1.729	3.04	1.751	1.746	2.133	2.35	2.488	2.449
s456	2.366	2.236	2.338	2.495	2.317	2.433	2.656	2.605	2.888	2.537	1.639	2.701	2.645	2.348	2.397	2.569	2.916	3.308	2.205	2.038	2.751	1.707	2.951	2.381	2.326	2.379	2.127	2.104	2.915	2.266	2.285	2.099	2.398	2.998	3.478	2.41	2.778	2.944	1.978	2.432	2.133	1.764	3.134	2.003	2.106	2.028	2.516	2.412	2.442
s457	2.449	2.292	2.108	2.541	2.643	2.693	2.338	2.373	2.603	2.424	1.606	2.412	2.275	2.542	2.341	2.544	2.685	2.711	2.303	2.212	2.672	1.862	2.735	2.484	2.25	2.502	2.011	2.196	2.295	2.27	2.433	2.05	2.055	2.943	3.291	2.313	2.688	2.624	2.254	2.107	2.186	1.848	3.287	1.841	1.728	2.042	2.257	2.815	2.351
s458	2.316	2.588	2.526	2.835	2.436	2.495	2.521	2.463	2.749	2.362	1.934	2.864	2.603	2.597	2.526	2.659	2.995	3.338	2.6	2.214	2.681	1.952	3.016	2.589	2.624	2.694	2.394	2.351	2.924	2.557	2.327	2.063	2.62	2.999	3.319	2.666	2.929	2.988	1.956	2.327	2.534	2.093	3.165	1.898	2.11	2.271	2.614	2.731	2.433
s459	2.114	2.33	2.45	2.431	2.247	2.336	2.28	2.471	2.764	2.277	1.822	2.672	2.472	2.497	2.321	2.499	2.93	3.429	2.416	2.277	2.758	2.043	2.877	2.354	2.37	2.543	2.185	2.315	2.74	2.398	2.391	2.434	2.606	2.909	3.185	2.498	2.709	2.696	2.073	2.124	2.298	1.738	2.99	1.895	2.132	2.088	2.527	2.554	2.455
s460	2.17	2.372	2.07	2.353	2.172	2.5	2.347	2.292	2.634	2.549	1.741	2.525	2.393	2.309	2.258	2.383	2.688	2.612	2.403	2.053	2.741	1.977	3.124	2.335	2.298	2.376	2.137	2.012	2.636	2.2	2.447	1.829	2.34	2.53	2.818	2.071	2.57	2.739	1.968	1.942	2.035	1.862	3.084	1.817	1.868	2.043	2.628	2.525	2.273
s461	2.125	2.098	1.809	2.279	2.05	2.352	2.156	2.239	2.398	2.55	1.795	2.216	2.276	2.125	2.12	2.25	2.62	2.938	2.026	1.76	2.553	1.911	3.273	2.331	2.065	2.234	1.924	1.922	2.274	2.15	2.188	2.156	2.075	2.546	2.783	2.137	2.693	2.66	1.729	2.061	1.833	1.771	2.978	1.573	1.778	2.019	2.655	2.341	2.117
s463	2.26	2.23	2.58	2.461	2.37	2.591	2.422	2.536	2.761	2.484	2.171	2.68	2.464	2.496	2.489	2.687	2.959	3.222	2.344	2.127	2.732	2.177	2.992	2.453	2.431	2.486	2.3	2.337	2.86	2.482	2.425	2.12	2.419	2.822	3.34	2.499	2.549	2.751	2.024	2.378	2.355	2.106	3.277	1.972	2.167	2.157	2.592	2.525	2.36
s464	2.126	2.267	2.356	2.383	2.212	2.527	2.218	2.316	2.656	2.271	1.945	2.46	2.336	2.391	2.369	2.367	3.161	3.275	2.223	2.068	2.635	1.952	3.34	2.38	2.261	2.278	2.158	2.113	2.435	2.351	2.067	2.172	2.22	2.68	3.31	2.227	2.565	2.589	2.182	2.322	2.102	2.032	3.103	1.902	1.975	2.053	2.5	2.554	2.384
s465	2.242	2.136	2.373	2.51	2.35	2.426	2.359	2.279	2.673	2.467	1.888	2.57	2.615	2.391	2.385	2.577	2.947	3.357	2.357	2.164	2.586	2.066	2.858	2.441	2.396	2.426	2.308	2.147	2.79	2.389	2.351	1.987	2.469	2.923	3.174	2.432	2.551	2.663	1.856	2.384	2.161	1.932	2.985	1.966	2.015	2.338	2.48	2.481	2.245
s466	1.96	2.16	2.233	2.49	2.263	2.419	2.413	2.348	2.637	2.358	1.851	2.575	2.356	2.437	2.202	2.275	2.519	3.119	2.251	1.953	2.687	1.843	2.683	2.284	2.172	2.347	2.214	2.055	2.578	2.297	2.255	1.988	2.419	2.647	2.942	2.326	2.541	2.63	2.002	2.231	2.169	1.769	3.238	1.632	1.896	2.131	2.436	2.665	2.305
s467	2.345	2.715	2.069	2.615	2.46	2.652	2.663	2.57	3.031	2.677	1.892	2.601	2.687	2.425	2.495	2.645	3.114	3.424	2.595	2.129	2.913	1.883	3.137	2.582	2.504	2.679	2.307	2.195	2.55	2.581	2.411	2.225	2.62	3.063	3.068	2.555	2.974	3.01	2.032	2.549	2.48	2.018	2.89	1.944	2.082	2.279	2.502	2.627	2.198
s468	2.041	2.16	2.427	2.474	1.958	2.423	2.283	2.292	2.635	2.571	1.793	2.479	2.374	2.456	2.22	2.418	2.666	2.831	2.37	2.035	2.754	1.941	2.719	2.461	2.179	2.378	2.09	2.153	2.596	2.342	2.249	1.33	2.37	2.813	2.834	2.425	2.674	2.706	2.008	1.928	2.254	1.82	3.174	1.962	1.933	1.959	2.418	2.366	2.34
s469	2.218	2.168	2.097	2.251	2.396	2.349	2.332	2.309	2.451	2.311	1.709	2.327	2.292	2.245	2.252	2.381	2.805	3.035	2.125	1.849	2.582	1.908	2.602	2.318	2.211	2.289	2.124	1.95	2.363	2.126	2.299	2.175	2.552	2.563	2.865	2.238	2.431	2.472	2.138	2.011	1.98	1.875	2.82	1.791	1.801	2.122	2.603	2.055	2.263
s47	2.295	2.002	2.373	2.554	2.342	2.623	2.571	2.584	2.668	3.154	1.63	2.535	2.759	2.221	2.137	2.625	2.926	3.172	2.278	1.772	2.63	1.755	2.894	2.572	2.126	2.323	1.95	1.792	2.709	2.164	2.453	2.328	2.37	2.584	3.041	2.206	2.58	2.561	2.229	1.959	2.185	1.779	3.261	1.871	1.852	1.95	2.816	2.475	2.341
s470	2.298	2.053	2.031	2.473	2.264	2.351	2.392	2.317	2.418	1.837	1.793	2.477	2.383	2.276	2.312	2.379	2.932	2.891	2.304	1.868	2.596	1.786	2.941	2.302	2.241	2.476	2.181	1.894	2.388	2.147	2.315	1.847	2.373	2.791	2.449	2.257	2.385	2.554	1.736	2.422	2.244	1.474	2.757	1.773	1.937	2.007	2.62	2.518	2.29
s471	1.954	2.014	2.481	2.211	1.996	2.373	2.328	2.166	2.535	2.378	1.868	2.529	2.662	2.519	2.413	2.477	2.641	3.39	2.389	1.923	2.689	1.974	2.819	2.402	2.503	2.328	2.342	2.19	2.591	2.455	2.427	1.516	2.538	2.674	3.112	2.389	2.634	2.677	1.927	2.058	2.255	1.769	2.922	1.921	1.879	2.178	2.476	2.329	2.333
s472	2.051	2.211	2.362	2.385	2.258	2.398	2.477	2.461	2.819	2.706	2.025	2.558	2.53	2.365	2.408	2.537	3.055	3.113	2.525	2.171	2.792	2.055	3.093	2.516	2.461	2.568	2.305	2.261	2.727	2.372	2.144	2.296	2.754	2.954	3.155	2.444	2.864	2.814	2.061	2.13	2.279	1.994	3.272	1.97	1.984	2.114	2.512	2.636	2.35
s473	2.336	2.377	2.355	2.557	2.338	2.552	2.265	2.398	2.923	2.561	2.009	2.594	2.596	2.34	2.492	2.635	2.909	3.224	2.353	2.105	2.85	2.078	2.663	2.519	2.444	2.49	2.329	2.051	2.587	2.478	2.385	2.277	2.561	2.735	2.993	2.266	2.655	2.893	1.807	2.028	2.349	1.906	2.949	1.903	2.097	2.201	2.715	2.71	2.46
s474	2.18	2.496	2.252	2.466	2.26	2.442	2.478	2.342	2.781	2.574	1.904	2.589	2.375	2.351	2.388	2.626	2.809	3.175	2.34	2.15	2.64	2.057	3.187	2.453	2.28	2.512	2.124	2.081	2.688	2.338	2.214	1.917	2.243	2.831	3.191	2.383	2.699	2.722	2.13	2.228	2.261	1.989	3.143	1.988	1.944	2.1	2.444	2.605	2.361
s475	2.372	2.27	2.078	2.633	2.241	2.525	2.284	2.367	2.888	2.643	1.734	2.594	2.461	2.44	2.307	2.425	3.049	3.357	2.133	1.807	2.769	2.005	3.006	2.479	2.344	2.505	2.078	2.003	2.719	2.124	2.424	2.273	2.336	2.668	3.013	2.331	2.472	2.807	2.124	2.306	2.307	1.893	3.051	1.816	2.089	2.042	2.651	2.57	2.509
s476	1.94	2.316	2.239	2.505	2.311	2.309	2.301	2.436	2.775	2.513	1.788	2.615	2.515	2.56	2.415	2.643	2.911	3.13	2.303	1.954	2.687	1.922	2.951	2.405	2.503	2.487	2.33	2.258	2.899	2.338	2.085	2.288	2.545	2.832	3.124	2.563	2.415	2.733	1.966	2.253	2.268	1.767	2.759	1.911	2.094	2.225	2.288	2.435	2.432
s477	2.019	2.111	2.164	2.501	2.185	2.323	2.113	2.136	2.647	2.361	1.782	2.601	2.393	2.188	2.363	2.415	2.736	3.402	2.223	1.959	2.709	1.967	2.77	2.182	2.298	2.334	2.083	2.03	2.714	2.309	2.081	1.934	2.312	2.786	3.028	2.36	2.569	2.77	2.63	2.048	2.242	1.742	2.974	1.862	2.074	1.965	2.535	2.522	2.34
s478	1.939	2.17	2.422	2.255	2.073	2.364	2.272	2.31	2.622	2.626	1.786	2.428	2.335	2.347	2.315	2.489	2.897	3.443	2.24	2.027	2.687	1.955	3.065	2.442	2.379	2.401	2.221	2.167	2.653	2.398	2.237	1.942	2.209	2.635	2.439	2.148	2.462	2.694	1.978	1.839	1.991	1.867	3.102	1.751	2.004	2.101	2.509	2.413	2.151
s479	2.133	2.253	2.206	2.408	2.322	2.415	2.424	2.441	2.422	2.28	1.768	2.661	2.501	2.332	2.44	2.56	2.798	3.226	2.179	1.887	2.653	1.92	2.803	2.364	2.312	2.456	2.197	2.158	2.848	2.279	2.255	2.387	2.396	2.755	3.092	2.299	2.568	2.625	1.96	2.198	2.235	1.825	2.678	1.828	2.012	2.052	2.433	2.695	2.539
s48	2.364	2.21	1.82	2.214	2.361	2.488	2.373	2.206	2.459	2.585	1.778	2.314	2.458	2.207	2.074	2.402	3.045	3.521	2.248	1.932	2.475	1.935	3.06	2.397	2.131	2.151	1.897	1.622	2.283	2.072	2.534	2.673	2.053	2.588	3.263	1.876	2.663	2.457	1.809	1.583	2.026	1.898	3.025	1.688	1.69	1.734	2.579	2.433	2.278
s480	2.048	2.314	2.331	2.428	2.198	2.344	2.362	2.278	2.553	2.337	1.881	2.602	2.46	2.246	2.225	2.423	2.48	3.078	2.349	2.128	2.572	1.953	3.131	2.341	2.409	2.436	2.26	2.035	2.658	2.262	2.174	2.315	2.247	2.811	3.101	2.411	2.458	2.703	2.156	2.151	2.075	1.981	3.012	1.928	2.002	2.091	2.631	2.337	2.226
s481	2.084	2.227	2.135	2.458	2.167	2.307	2.241	2.3	2.569	2.461	1.752	2.451	2.534	2.232	2.264	2.399	2.987	3.374	2.386	1.945	2.607	1.955	2.295	2.385	2.297	2.412	2.185	2.177	2.576	2.228	2.241	2.377	2.257	2.718	2.595	2.389	2.458	2.568	2.127	2.285	2.217	1.754	2.54	1.747	1.972	2.026	2.551	2.417	2.25
s482	2.179	2.075	2.336	2.305	2.233	2.368	2.301	2.312	2.419	2.093	1.77	2.352	2.631	2.261	2.296	2.421	3.003	3.132	2.33	1.937	2.472	1.889	2.979	2.376	2.381	2.415	2.26	2.155	2.628	2.311	2.332	1.44	2.325	2.523	2.888	2.321	2.461	2.531	2.06	1.981	2.09	1.744	2.71	1.671	1.938	2.21	2.566	2.392	2.273
s483	2.301	2.588	2.421	2.522	2.628	2.749	2.48	2.358	2.592	2.368	2.021	2.584	2.555	2.287	2.354	2.602	3.186	3.65	2.415	1.989	2.708	1.994	3.093	2.906	2.55	2.648	2.285	2.204	2.931	2.426	2.37	2.191	2.198	2.816	3.256	2.467	2.763	2.737	2.085	2.33	2.099	1.836	3.386	1.91	1.983	2.133	2.641	2.53	2.32
s484	2.074	2.244	2.218	2.566	2.334	2.519	2.374	2.308	2.588	2.432	1.773	2.514	2.664	2.395	2.307	2.461	2.392	2.834	2.271	2.002	2.636	1.795	2.922	2.365	2.411	2.527	2.265	2.061	2.678	2.363	2.274	1.838	2.428	2.665	3.105	2.394	2.623	2.576	2.455	2.417	2.266	1.64	2.824	1.565	1.999	2.011	2.504	2.573	2.262
s485	2.048	2.187	2.412	2.66	2.289	2.297	2.346	2.237	2.647	2.471	1.864	2.681	2.524	2.383	2.38	2.458	2.4	2.822	2.325	1.885	2.631	1.671	2.913	2.434	2.372	2.515	2.2	2.252	2.782	2.347	2.465	2.34	2.286	2.845	3.121	2.469	2.536	2.713	2.096	2.112	2.344	1.822	3.109	1.821	2.072	1.998	2.662	2.782	2.44
s486	1.954	2.282	2.348	2.496	2.352	2.32	2.3	2.27	2.536	2.355	1.941	2.657	2.636	2.419	2.371	2.574	2.725	3.232	2.287	2.143	2.759	2.013	2.913	2.365	2.276	2.4	2.197	2.188	2.711	2.396	2.449	2.056	2.417	2.941	2.928	2.365	2.601	2.661	2.256	2.191	2.201	1.884	3.015	1.835	1.997	2.118	2.4	2.594	2.254
s487	2.421	1.912	2.367	2.791	2.456	2.368	2.349	2.327	2.731	2.704	1.649	2.546	2.21	2.729	2.505	2.485	3.122	3.499	2.188	1.832	2.72	1.843	2.991	2.455	2.296	2.504	2.026	1.991	2.408	2.156	2.364	1.917	2.193	2.679	3.019	2.478	2.629	2.719	1.575	2.352	2.242	1.663	3.126	1.748	1.867	1.931	2.684	2.596	2.336
s488	2.089	2.216	2.106	2.38	2.267	2.48	2.484	2.356	2.697	2.566	1.903	2.625	2.421	2.297	2.281	2.584	3.023	2.975	2.407	2.08	2.462	2.015	3.057	2.363	2.266	2.328	2.302	2.216	2.608	2.388	2.586	2.362	2.257	2.855	3.079	2.33	2.606	2.672	2.127	2.15	2.134	2.075	2.899	1.842	2.01	2.169	2.273	2.469	2.309
s489	2.68	2.411	2.443	2.528	3.111	2.612	2.491	2.564	2.92	2.709	1.83	2.292	2.33	2.439	2.384	2.705	3.007	3.52	2.322	2.032	2.598	1.969	3.115	2.589	2.193	2.344	1.866	2.105	2.352	2.367	2.521	2.431	2.546	2.821	3.129	2.326	2.558	2.687	2.177	2.465	2.042	1.971	3.086	1.856	2.03	1.936	2.766	2.49	2.432
s490	2.199	2.096	2.225	2.521	2.165	2.503	2.294	2.483	2.697	2.824	1.787	2.514	2.374	2.25	2.32	2.421	2.811	3.241	2.244	1.949	2.872	1.976	3.247	2.429	2.353	2.521	2.207	2.212	2.641	2.236	2.56	2.387	2.435	2.806	3.302	2.42	2.726	2.709	2.427	2.577	2.345	1.989	2.994	1.858	2.011	2.07	2.482	2.483	2.37
s491	2.046	2.188	2.353	2.397	2.039	2.42	2.34	2.443	2.686	2.775	1.828	2.423	2.585	2.315	2.257	2.437	2.986	3.332	2.403	2.157	2.805	1.938	2.999	2.375	2.293	2.423	2.263	2.076	2.645	2.439	2.307	2.257	2.431	2.845	3.033	2.285	2.757	2.627	2.147	2.208	2.141	1.796	3.016	1.933	1.945	2.179	2.276	2.428	2.24
s492	1.99	2.439	2.473	2.425	2.179	2.677	2.522	2.335	2.639	2.049	2.082	2.498	2.803	2.63	2.425	2.517	2.741	3.207	2.417	2.336	2.725	2.074	2.928	2.392	2.528	2.354	2.469	2.337	2.729	2.608	2.382	2.142	2.202	2.662	2.917	2.178	2.672	3.039	2.117	2.298	2.348	2.145	3.2	1.842	2.025	2.173	2.538	2.29	2.425
s493	2.109	2.158	2.193	2.414	2.459	2.435	2.321	2.389	2.856	2.654	1.927	2.463	2.583	2.309	2.286	2.405	2.961	3.296	2.218	1.946	2.695	2.031	3.104	2.611	2.435	2.407	2.117	1.992	2.452	2.215	2.305	2.7	2.315	2.76	2.833	2.317	2.591	2.704	2.012	2.474	2.292	1.822	2.838	1.929	2.028	2.084	2.38	2.404	2.428
s494	2	2.228	2.424	2.58	2.135	2.256	2.2	2.288	2.796	2.397	1.973	2.507	2.526	2.404	2.337	2.357	3.178	3.082	2.411	2.051	2.824	2.001	3.172	2.376	2.384	2.391	2.016	2.253	2.732	2.32	2.325	2.681	2.346	2.906	3.063	2.538	2.628	2.881	2.089	2.233	2.069	1.795	3.193	1.816	2.023	2.065	2.512	2.551	2.18
s495	2.098	2.368	2.215	2.666	2.431	2.48	2.54	2.479	3.043	2.92	1.766	2.52	2.503	2.591	2.459	2.651	3.221	3.522	2.508	2.072	2.764	1.961	3.223	2.375	2.689	2.523	2.219	2.138	2.838	2.333	2.372	1.869	2.58	2.783	3.329	2.844	2.699	2.993	1.846	2.081	2.135	1.751	3.07	1.869	2.056	2.213	2.281	2.55	2.415
s496	2.285	2.301	2.123	2.636	2.179	2.403	2.316	2.189	2.582	2.574	2.073	2.477	2.428	2.346	2.229	2.406	3.285	2.821	2.426	2.186	2.775	2.066	3.019	2.543	2.421	2.547	2.198	2.232	2.581	2.447	2.504	2.11	2.618	2.822	3.057	2.453	2.805	2.647	2.221	2.194	2.365	2.06	2.824	1.96	1.922	2.199	2.271	2.335	2.432
s497	2.164	2.296	2.134	2.489	2.124	2.212	2.248	2.223	2.705	2.623	1.722	2.478	2.443	2.212	2.17	2.332	2.737	3.397	2.248	1.982	2.622	2.003	3.15	2.408	2.354	2.446	2.161	1.963	2.709	2.178	2.254	2.292	2.372	2.863	3.15	2.294	2.553	2.669	1.963	1.994	2.116	1.798	2.872	1.736	1.867	2.052	2.423	2.31	2.388
s498	2.082	2.247	1.993	2.524	2.254	2.41	2.26	2.475	2.743	2.188	1.774	2.408	2.29	2.435	2.265	2.494	2.787	3.269	2.262	1.967	2.555	1.956	2.723	2.309	2.186	2.295	2.027	1.852	2.428	2.276	2.217	2.257	2.345	2.479	2.558	2.247	2.507	2.594	1.809	2.188	1.975	1.705	2.903	1.816	1.896	1.993	2.399	2.56	2.319
s499	2.23	2.31	2.312	2.395	2.319	2.391	2.258	2.38	2.619	2.524	1.864	2.636	2.188	2.431	2.375	2.491	2.945	3.277	2.449	2.262	2.761	2.027	3.076	2.446	2.37	2.393	2.194	2.209	2.697	2.394	2.187	2.059	2.677	2.764	2.908	2.36	2.723	2.704	1.947	2.179	2.245	1.926	2.84	1.873	2.085	2.014	2.662	2.595	2.259
s5	2.186	2.699	2.121	2.345	2.373	2.844	2.68	2.486	2.648	2.65	1.67	2.718	3.073	2.477	2.489	2.521	2.803	2.952	2.238	1.65	2.98	2.352	3.223	2.813	1.914	2.201	1.845	1.957	2.29	2.144	2.886	1.944	2.158	2.88	2.628	2.229	2.309	2.711	2.625	2.393	2.004	1.927	3.017	2.04	2.004	2.166	2.928	2.91	2.537
s500	2.409	2.025	2.24	2.318	2.509	2.621	2.566	2.347	2.974	2.631	1.829	2.356	2.369	2.378	2.352	2.636	3.117	3.646	2.337	1.992	2.886	1.955	3.315	2.472	2.172	2.398	2.101	2.071	2.591	2.301	3.012	1.554	2.408	2.837	3.164	2.234	2.646	2.675	2.193	1.843	2.093	1.661	3.323	1.721	1.861	1.693	2.468	2.66	2.355
s501	2.087	2.002	2.206	2.491	2.283	2.56	2.183	2.269	2.442	2.454	1.938	2.549	2.365	2.46	2.333	2.503	3.141	3.252	2.208	1.984	2.323	1.946	3.137	2.311	2.204	2.337	2.307	2.138	2.357	2.326	2.258	2.144	2.29	2.486	2.662	2.244	2.349	2.583	2.02	2.301	2.083	1.775	2.924	1.701	1.988	2.098	2.542	2.585	2.354
s502	2.135	1.991	2.205	2.335	2.374	2.494	2.413	2.349	2.826	2.979	1.936	2.359	2.282	2.259	2.258	2.379	3.088	3.179	2.227	2.025	2.73	1.83	2.376	2.42	2.219	2.451	2.038	2.229	2.738	2.365	2.195	1.921	2.437	2.76	2.833	2.267	2.771	2.598	1.882	2.321	2.266	1.774	3.093	1.873	1.963	2.038	2.446	2.387	2.419
s503	2.035	2.378	2.502	2.41	2.217	2.484	2.446	2.394	2.735	2.415	2.014	2.623	2.546	2.519	2.311	2.501	2.75	3.093	2.383	2.043	2.73	2.02	2.837	2.398	2.421	2.423	2.215	2.364	2.959	2.384	2.197	2.006	2.406	2.81	3.18	2.484	2.692	2.881	2.028	2.178	2.169	1.888	3.263	1.89	2.164	2.053	2.435	2.552	2.347
s504	2.054	2.56	2.428	2.482	2.351	2.483	2.606	2.514	2.942	2.767	1.767	2.518	2.394	2.394	2.286	2.63	2.472	3.018	2.42	2.066	2.713	1.926	3.071	2.452	2.364	2.445	2.186	2.216	2.798	2.382	2.33	2.396	2.551	2.796	3.079	2.259	2.646	2.685	1.872	2.174	2.282	1.852	3.25	1.781	2.036	2.207	2.534	2.909	2.565
s505	2.126	2.135	2.397	2.515	2.065	2.482	2.364	2.29	2.733	2.721	1.887	2.54	2.326	2.39	2.324	2.513	3.268	3.291	2.26	2.012	2.543	2.017	3.148	2.505	2.384	2.478	2.171	2.249	2.594	2.446	2.411	2.295	2.487	2.674	3.101	2.417	2.782	2.567	1.971	2.075	2.281	1.838	3.016	1.717	2.025	1.995	2.54	2.439	2.383
s506	2.194	2.04	2.367	2.583	2.32	2.561	2.536	2.43	2.611	2.276	1.691	2.482	2.417	2.345	2.34	2.51	3.142	3.387	2.321	1.943	2.818	1.903	3.271	2.469	2.308	2.688	2.106	1.974	2.584	2.468	2.279	2.072	2.411	2.817	3.085	2.646	2.775	2.827	1.975	2.415	2.182	1.729	2.999	1.756	1.954	2.083	2.452	2.656	2.346
s507	2.162	2.339	2.312	2.497	2.324	2.452	2.241	2.373	2.903	2.613	1.87	2.561	2.683	2.381	2.371	2.491	2.866	3.43	2.497	2.34	2.769	2.121	3.068	2.369	2.467	2.547	2.371	2.311	2.725	2.42	2.255	2.339	2.665	3.079	3.603	2.438	2.717	2.826	2.062	2.286	2.354	1.983	3.295	1.937	2.028	2.247	2.53	2.783	2.381
s508	2.188	2.346	2.214	2.434	2.198	2.586	2.295	2.382	2.813	2.667	1.939	2.513	2.545	2.348	2.388	2.553	3.431	3.209	2.427	2.022	2.845	1.999	2.909	2.387	2.367	2.414	2.197	2.259	2.63	2.374	2.288	2.487	2.368	2.692	2.905	2.234	2.618	2.827	1.881	2.23	2.27	1.951	2.956	1.861	2.015	2.196	2.498	2.496	2.363
s509	2.181	2.466	2.435	2.517	2.398	2.295	2.326	2.371	2.836	2.345	1.948	2.559	2.486	2.32	2.407	2.53	2.568	2.979	2.506	2.078	2.612	2.045	3.061	2.41	2.522	2.418	2.276	2.213	2.778	2.38	2.214	1.884	2.444	2.88	2.928	2.313	2.471	2.826	1.884	2.212	2.175	2	3.098	1.877	2.035	2.146	2.646	2.44	2.25
s510	2.1	2.25	2.139	2.469	2.064	2.353	2.367	2.435	2.583	2.181	1.781	2.446	2.247	2.416	2.213	2.428	2.896	3.171	2.36	2.072	2.61	1.899	2.992	2.304	2.257	2.331	2.27	2.096	2.6	2.402	2.212	2.18	2.448	2.736	3.285	2.263	2.534	2.592	2.443	2.123	2.276	1.909	2.55	2.004	1.98	2.225	2.468	2.525	2.549
s511	2.223	2.518	2.334	2.308	2.052	2.57	2.082	2.258	2.533	2.5	1.966	2.585	2.35	2.574	2.308	2.374	2.84	2.988	2.48	2.116	2.763	2.146	2.913	2.484	2.286	2.363	2.14	2.113	2.565	2.344	2.518	2.571	2.413	2.763	3.252	2.486	2.787	2.908	2.03	2.41	2.215	1.998	3.16	2.024	2.089	2.041	2.426	2.775	2.379
s512	2.302	2.179	2.061	2.311	2.301	2.623	2.527	2.559	2.553	2.549	1.658	2.731	2.625	2.13	2.256	2.405	2.727	3.527	2.248	1.93	2.57	1.869	3.087	2.615	2.337	2.297	2.066	1.828	2.201	2.214	2.296	2.481	1.902	2.762	2.993	2.18	2.847	2.761	2.406	2.022	2.083	1.58	3.002	1.567	1.872	1.87	2.625	2.618	2.657
s513	2.379	2.392	2.477	2.608	2.213	2.341	2.12	2.24	2.589	2.373	1.904	2.553	2.343	2.481	2.394	2.531	2.616	3.004	2.468	2.219	2.501	1.872	2.973	2.563	2.557	2.581	2.398	2.392	2.911	2.482	2.439	1.635	2.709	2.852	3.198	2.54	2.452	2.759	2.082	2.082	2.198	1.885	2.894	1.746	2.163	2.011	2.503	2.318	2.368
s514	2.235	2.406	2.276	2.736	2.37	2.454	2.582	2.489	2.92	2.468	1.942	2.443	2.618	2.689	2.512	2.655	3.44	3.574	2.521	2.271	3.017	2.012	3.126	2.526	2.373	2.625	2.262	2.326	2.669	2.41	2.474	3.264	2.553	2.949	3.315	2.423	2.816	2.722	2.056	2.177	2.356	2.074	3.434	2.064	2.118	2.156	2.671	2.565	2.525
s515	2.271	2.153	2.378	2.46	2.529	2.474	2.296	2.326	2.493	2.056	1.949	2.49	2.297	2.267	2.408	2.466	2.916	3.45	2.328	2.083	2.691	1.971	3.255	2.504	2.28	2.461	2.254	2.19	2.804	2.274	2.367	2.691	2.447	2.773	3.359	2.264	2.646	2.752	1.951	2.062	2.29	1.764	3.181	1.806	2.049	2.033	2.62	2.123	2.211
s516	2.213	2.339	1.842	2.615	2.052	2.556	2.298	2.331	2.624	2.34	1.86	2.669	2.556	2.308	2.315	2.463	2.95	3.132	2.297	2.116	2.695	1.949	3.125	2.339	2.431	2.46	2.072	1.913	2.395	2.363	2.316	1.746	2.494	2.908	3.105	2.492	2.507	2.821	2.368	2.468	2.298	1.971	2.855	1.838	2.079	2.086	2.656	2.543	2.644
s517	2.229	2.366	2.337	2.197	2.268	2.47	2.361	2.281	2.674	2.507	1.734	2.632	2.573	2.34	2.306	2.474	3.291	3.72	2.319	1.978	2.704	1.872	2.96	2.61	2.164	2.249	2.127	1.961	2.633	2.344	2.44	1.604	2.121	2.608	3.138	2.26	2.505	2.656	1.989	2.31	1.984	1.892	2.99	1.742	1.946	1.873	2.575	2.576	2.369
s518	2.251	2.373	2.404	2.438	2.252	2.41	2.426	2.487	2.811	2.287	1.848	2.673	2.572	2.577	2.44	2.681	2.941	3.328	2.365	2.093	2.722	1.994	2.767	2.558	2.543	2.596	2.402	2.201	2.886	2.478	2.203	2.168	2.364	3.104	3.206	2.656	2.681	2.661	2.157	2.653	2.401	1.73	2.84	1.823	2.086	2.223	2.428	2.455	2.488
s519	2.025	2.107	2.355	2.477	2.254	2.297	2.366	2.401	2.73	2.315	1.867	2.46	2.399	2.304	2.184	2.409	2.747	3.304	2.343	2.139	2.567	1.891	2.701	2.386	2.336	2.369	2.231	2.154	2.692	2.361	2.183	2.465	2.258	2.707	2.828	2.358	2.395	2.59	1.997	2.144	2.159	1.842	2.7	1.647	2	2.103	2.544	2.446	2.258
s520	2.27	2.317	2.235	2.519	2.314	2.482	2.308	2.41	2.964	2.301	1.833	2.672	2.457	2.294	2.391	2.473	3.089	3.133	2.344	2.121	2.643	1.863	3.089	2.595	2.479	2.464	2.218	2.233	2.659	2.4	2.47	2.221	2.246	2.859	2.979	2.469	2.726	2.57	2.113	2.379	2.286	2.02	3.177	1.623	1.998	2.239	2.814	2.591	2.433
s521	2.414	2.418	2.428	2.399	2.398	2.524	2.537	2.511	2.855	2.815	2.016	2.485	2.761	2.581	2.521	2.625	2.744	3.219	2.546	2.145	2.804	2.102	3.451	2.713	2.478	2.507	2.323	2.22	2.721	2.569	2.582	1.937	2.516	2.893	3.275	2.507	2.898	3.033	2.261	2.12	2.241	2.143	2.991	2.031	2.158	2.265	2.74	2.469	2.416
s522	2.094	2.166	2.5	2.388	2.359	2.282	2.294	2.359	2.687	2.415	1.926	2.481	2.513	2.335	2.383	2.557	2.619	2.841	2.312	2.157	2.55	1.932	2.971	2.364	2.436	2.477	2.356	2.41	2.915	2.382	2.194	1.862	2.577	2.694	3.231	2.438	2.648	2.766	2.1	2.284	2.166	1.705	2.993	1.951	2.168	1.963	2.61	2.422	2.306
s523	2.096	2.211	2.426	2.531	2.105	2.373	2.543	2.348	2.533	2.434	1.933	2.493	2.325	2.37	2.323	2.555	3.11	3.433	2.336	2.329	2.615	2.021	2.832	2.417	2.345	2.377	2.343	2.371	2.803	2.294	2.468	1.978	2.624	2.686	2.987	2.471	2.69	2.67	2.042	1.97	2.173	1.884	2.85	1.87	2.053	2.234	2.4	2.462	2.238
s524	2.22	2.135	2.014	2.569	2.229	2.431	2.33	2.547	2.764	2.879	1.739	2.542	2.585	2.575	2.38	2.391	2.911	3.495	2.351	1.864	2.477	1.901	2.666	2.522	2.489	2.497	2.179	2.087	2.319	2.173	2.423	2.086	2.259	2.823	3.026	2.674	2.419	2.843	2.066	2.287	2.397	1.693	2.895	1.807	1.883	2.081	2.496	2.449	2.483
s525	2.175	2.395	2.428	2.507	2.35	2.587	2.642	2.463	2.785	2.646	1.859	2.602	2.65	2.462	2.44	2.481	3.018	3.194	2.385	2.009	2.775	1.971	3.41	2.457	2.443	2.646	2.259	2.352	2.657	2.44	2.343	2.067	2.351	2.893	3.308	2.603	2.581	2.848	2.313	2.387	2.473	1.995	3.276	1.726	1.993	2.082	2.625	2.563	2.505
s526	2.083	2.179	2.081	2.388	2.153	2.423	2.369	2.502	2.434	2.113	1.647	2.623	2.486	2.391	2.318	2.606	3.253	3.43	2.345	1.997	2.555	1.771	2.925	2.38	2.435	2.46	2.364	1.892	2.262	2.58	2.16	2.212	2.408	2.841	2.735	2.427	2.688	2.728	1.952	2.303	2.03	1.809	3.041	1.736	1.709	2.211	2.649	2.469	2.238
s527	2.165	2.37	2.116	2.47	2.26	2.519	2.401	2.205	2.788	2.482	1.719	2.524	2.4	2.418	2.454	2.505	2.762	2.771	2.375	2.011	2.814	2.001	3.098	2.53	2.355	2.471	2.015	1.918	2.685	2.309	2.447	1.979	2.637	2.997	3.246	2.599	2.713	2.926	2.441	2.263	2.1	1.753	2.827	1.827	2.006	1.996	2.262	2.444	2.481
s528	2.178	2.234	2.498	2.494	2.387	2.447	2.252	2.362	2.413	2.16	1.75	2.519	2.383	2.327	2.419	2.505	2.802	3.239	2.314	2.123	2.724	1.918	3.024	2.395	2.308	2.461	2.183	2.146	2.702	2.242	2.341	1.911	2.678	2.765	3.208	2.45	2.668	2.791	2.033	2.153	2.358	1.921	3.029	1.842	1.962	2.141	2.373	2.392	2.316
s529	2.203	2.362	2.402	2.794	2.282	2.564	2.561	2.431	2.678	2.522	1.979	2.61	2.673	2.586	2.433	2.735	2.714	3.206	2.374	2.229	2.839	2.063	3.083	2.651	2.37	2.579	2.332	2.295	2.835	2.404	2.53	2.363	2.608	2.769	3.024	2.346	2.602	2.623	2.248	2.138	2.392	1.782	3.102	1.802	2.024	2.098	2.679	2.312	2.546
s53	2.151	2.392	2.239	2.541	2.285	2.534	2.638	2.402	2.828	2.76	1.688	2.66	2.768	2.458	2.35	2.657	3.309	3.693	2.325	2.083	2.783	1.96	3	2.45	2.44	2.518	2.058	1.919	2.666	2.341	2.2	2.505	2.088	2.861	3.283	2.184	2.77	2.81	2.351	2.173	2.223	1.708	3.179	1.764	1.908	1.885	2.59	2.305	2.459
s530	2.22	2.273	2.1	2.547	2.398	2.639	2.352	2.324	2.531	2.283	2.064	2.568	2.679	2.203	2.339	2.468	3.354	3.474	2.367	1.998	2.894	2.218	3.223	2.631	2.255	2.473	2.213	1.919	2.416	2.412	2.469	2.324	2.352	2.867	3.016	2.263	2.786	2.756	2.119	2.383	2.321	1.909	3.33	2.016	1.935	2.123	2.412	2.743	2.486
s531	2.112	2.263	2.287	2.449	2.253	2.342	2.341	2.153	2.59	2.226	1.902	2.548	2.537	2.357	2.234	2.443	2.461	3.111	2.282	1.957	2.531	2.003	2.77	2.381	2.335	2.44	2.085	2.119	2.63	2.3	2.142	1.64	2.618	2.74	2.833	2.438	2.453	2.696	1.954	2.129	2.267	1.855	2.85	1.823	2.056	1.922	2.581	2.416	2.256
s532	2.033	2.07	2.34	2.245	2.05	2.335	2.267	2.221	2.423	2.288	1.97	2.319	2.434	2.248	2.272	2.296	2.812	2.989	2.307	2.084	2.53	1.992	2.745	2.341	2.311	2.281	2.254	2.133	2.597	2.383	2.244	1.306	2.404	2.597	3.001	2.206	2.545	2.648	1.839	2.043	2.214	1.847	2.999	1.89	1.917	2.097	2.373	2.578	2.228
s533	2.079	2.028	1.848	2.457	1.919	2.312	2.271	2.305	2.516	2.184	1.818	2.521	2.457	2.361	2.301	2.497	2.575	3.038	2.205	1.996	2.674	2.019	2.903	2.276	2.322	2.227	2.328	2.169	2.823	2.368	2.171	2.318	2.138	2.599	2.979	2.386	2.614	2.573	1.914	2.153	2.125	1.965	2.888	1.82	2.032	2.063	2.363	2.382	2.203
s534	2.118	1.92	2.024	2.334	2.219	2.331	2.278	2.243	2.637	2.584	1.581	2.51	2.322	2.383	2.164	2.273	2.945	3.246	1.983	1.734	2.524	1.854	3.048	2.306	2.068	2.2	1.927	2.007	2.477	2.07	2.208	1.949	2.009	2.666	3.135	2.319	2.395	2.436	1.942	2.346	2.047	1.623	2.982	1.626	1.925	1.922	2.448	2.536	2.293
s535	2.207	2.453	2.108	2.434	2.345	2.574	2.475	2.496	2.76	2.423	1.7	2.396	2.479	2.426	2.448	2.542	2.743	3.178	2.514	2.059	2.848	2.167	3.323	2.377	2.453	2.607	2.225	2.101	2.517	2.425	2.472	1.85	2.311	2.932	3.111	2.562	2.552	2.813	2.405	2.345	2.22	1.885	3.122	1.972	1.956	1.999	2.738	2.6	2.358
[truncated: 52 more rows]
[truncated: 103 more columns]

## Sheet: Figure 1,sarea_harmonised_dstrx
id	lh_G&S_frontomargin_area	lh_G&S_occipital_inf_area	lh_G&S_paracentral_area	lh_G&S_subcentral_area	lh_G&S_transv_frontopol_area	lh_G&S_cingul-Ant_area	lh_G&S_cingul-Mid-Ant_area	lh_G&S_cingul-Mid-Post_area	lh_G_cingul-Post-dorsal_area	lh_G_cingul-Post-ventral_area	lh_G_cuneus_area	lh_G_front_inf-Opercular_area	lh_G_front_inf-Orbital_area	lh_G_front_inf-Triangul_area	lh_G_front_middle_area	lh_G_front_sup_area	lh_G_Ins_lg&S_cent_ins_area	lh_G_insular_short_area	lh_G_occipital_middle_area	lh_G_occipital_sup_area	lh_G_oc-temp_lat-fusifor_area	lh_G_oc-temp_med-Lingual_area	lh_G_oc-temp_med-Parahip_area	lh_G_orbital_area	lh_G_pariet_inf-Angular_area	lh_G_pariet_inf-Supramar_area	lh_G_parietal_sup_area	lh_G_postcentral_area	lh_G_precentral_area	lh_G_precuneus_area	lh_G_rectus_area	lh_G_subcallosal_area	lh_G_temp_sup-G_T_transv_area	lh_G_temp_sup-Lateral_area	lh_G_temp_sup-Plan_polar_area	lh_G_temp_sup-Plan_tempo_area	lh_G_temporal_inf_area	lh_G_temporal_middle_area	lh_Lat_Fis-ant-Horizont_area	lh_Lat_Fis-ant-Vertical_area	lh_Lat_Fis-post_area	lh_Pole_occipital_area	lh_Pole_temporal_area	lh_S_calcarine_area	lh_S_central_area	lh_S_cingul-Marginalis_area	lh_S_circular_insula_ant_area	lh_S_circular_insula_inf_area	lh_S_circular_insula_sup_area
[truncated: 493 more rows]
[truncated: 100 more columns]

[truncated: 11 more sheets: S1. volumes_raw_dstrx, S1. volumes_harmonised_dstrx, S1. sarea_raw_dstrx, Figure 3.receptors models, Figure4. thick_PCA, Figure 5,7.thick_covariance_, Figure6,8. sarea_covariance_, S8.thickness_raw_dsk, S8.thick_harm_dsk, S8.sarea_raw_dsk, S8.sarea_harmonised_dsk]
